# Supplementary material for: Crystal structure and Hirshfeld surface analysis of 3-({4-[(4-cyano­phen­oxy)carbon­yl]phen­oxy}carbon­yl)phenyl 4-(benz­yloxy)-3-chloro­benzoate
Source: Acta Crystallogr E Crystallogr Commun. 2022 Sep 8;78(Pt 10):989–92. doi: 10.1107/S2056989022008441 (PMC9535834; doi:10.1107/S2056989022008441)
Supplement: Supplementary file 1 [file e-78-00989-sup1.cif]

##############################################################################
#                                                                            #
# This CIF contains the data in a paper accepted for publication in          #
# Acta Crystallographica Section E. It conforms to the requirements of       #
# Notes for Authors for Acta Crystallographica Section E, and has been       #
# peer reviewed under the auspices of the IUCr Commission on Journals.       #
#                                                                            #
# Full details of the Crystallographic Information File format               #
# are given in the paper "The Crystallographic Information File (CIF):       #
# a New Standard Archive File for Crystallography" by S. R. Hall, F. H.      #
# Allen and I. D. Brown [Acta Cryst. (1991), A47, 655-685].                  #
#                                                                            #
# The current version of the core CIF dictionary is obtainable from          #
# ftp://ftp.iucr.org/pub/cif_core.dic.                                       #
#                                                                            #
# Software is freely available for graphical display of the structure(s)     #
# in this CIF. For information consult the CIF software page                 #
# http://www.iucr.org/resources/cif/software.                                #
#                                                                            #
# This file may be used for bona fide research purposes within the           #
# scientific community so long as proper attribution is given to the journal # 
# article from which it was obtained.                                        #
#                                                                            #
##############################################################################
data_I
_audit_creation_method     'SHELXL-2018/3'
_journal_date_recd_electronic     2022-04-26
_journal_date_accepted     2022-08-23
_journal_name_full     'Acta Crystallographica, Section E'
_journal_year     2022
_journal_volume     78
_journal_issue     10
_journal_page_first     0
_journal_page_last     0
_journal_paper_category     GO
_journal_paper_doi     10.1107/S2056989022008441
_journal_coeditor_code     HB8019
_publ_contact_author_name     'H. Anil kumar'
_publ_contact_author_address
;
Department of Physics, Government First Grade College, Magadi,
Karnataka 562120
India
;
_publ_contact_author_email     anilphy1234@gmail.com
_publ_contact_author_fax     ?
_publ_contact_author_phone     ?
_publ_section_title
;
Crystal structure and Hirshfeld surface analysis of
3-({4-[(4-cyanophenoxy)carbonyl]phenoxy}carbonyl)phenyl
4-(benzyloxy)-3-chlorobenzoate
;
loop_
    _publ_author_name
    _publ_author_footnote
    _publ_author_address
    'Selvanandan, S.' .
;
Department of Physics, ACS College of Engineering, Bangalore, Karnataka-560074,
India
;
    'Anil kumar, H.' .
;
Department of Physics, Government First Grade College, Magadi,
Karnataka-562120, India
;
    'Srinivasa, H.T.' .
;
Raman Research Institute, C. V. Raman Avenue,
Sadashivanagar, Bangalore, Karnataka, India
;
    'Palakshamurthy, B. S.' .
;
Department of PG Studies and Research in Physics, Albert Einstein Block, UCS,
Tumkur University, Tumkur, Karnataka-572103, India
;
_publ_section_synopsis
;
The title compound is a non-liquid crystal with a bent-shaped molecule in which
adjacent aromatic rings are close to perpendicular to each other.
;
_chemical_name_systematic
;
3-({4-[(4-Cyanophenoxy)carbonyl]phenoxy}carbonyl)phenyl
4-(benzyloxy)-3-chlorobenzoate
;
_chemical_name_common     ?
_chemical_formula_moiety     ?
_chemical_formula_sum     'C35 H22 Cl N O7'
_chemical_formula_iupac     'C35 H22 Cl N O7'
_chemical_formula_weight     603.98
_chemical_melting_point     445
_symmetry_space_group_name_hall     '-P 1'
_space_group_crystal_system     triclinic
_space_group_name_H-M_alt     'P -1'
_space_group_name_Hall     '-P 1'
loop_
    _space_group_symop_operation_xyz
    'x, y, z'
    '-x, -y, -z'
_cell_length_a     8.02020(10)
_cell_length_b     9.8474(2)
_cell_length_c     19.4712(4)
_cell_angle_alpha     95.4220(10)
_cell_angle_beta     94.6930(10)
_cell_angle_gamma     103.8570(10)
_cell_volume     1477.66(5)
_cell_formula_units_Z     2
_cell_measurement_reflns_used     5212
_cell_measurement_theta_min     0.99
_cell_measurement_theta_max     24.99
_cell_measurement_temperature     296(2)
_cell_special_details     Prism
_exptl_crystal_description     Prism
_exptl_crystal_colour     colourless
_exptl_crystal_size_max     0.190
_exptl_crystal_size_mid     0.180
_exptl_crystal_size_min     0.160
_exptl_crystal_density_diffrn     1.357
_exptl_crystal_density_meas     ?
_exptl_crystal_density_method     ?
_exptl_crystal_F_000     624
_exptl_absorpt_coefficient_mu     0.182
_exptl_absorpt_correction_type     multi-scan
_exptl_absorpt_process_details
;
(SADABS; Bruker, 2017)
;
_exptl_absorpt_correction_T_min     0.966
_exptl_absorpt_correction_T_max     0.971
_diffrn_ambient_temperature     296(2)
_diffrn_source     'fine-focus sealed tube'
_diffrn_radiation_type     MoK\a
_diffrn_radiation_wavelength     0.71073
_diffrn_radiation_monochromator     Graphite
_diffrn_measurement_device_type     'Bruker SMART APEXII CCD'
_diffrn_measurement_method     '\w scans'
_diffrn_detector_area_resol_mean     2.06
_diffrn_reflns_number     25466
_diffrn_reflns_av_R_equivalents     0.0243
_diffrn_reflns_av_unetI/netI     0.0174
_diffrn_reflns_theta_min     2.114
_diffrn_reflns_theta_max     24.999
_diffrn_reflns_theta_full     24.999
_diffrn_measured_fraction_theta_max     0.999
_diffrn_measured_fraction_theta_full     0.999
_diffrn_reflns_limit_h_min     -9
_diffrn_reflns_limit_h_max     9
_diffrn_reflns_limit_k_min     -11
_diffrn_reflns_limit_k_max     11
_diffrn_reflns_limit_l_min     -23
_diffrn_reflns_limit_l_max     23
_diffrn_standards_number     5207
_refine_special_details     ?
_reflns_number_total     5207
_reflns_number_gt     4255
_reflns_threshold_expression     'I > 2\s(I)'
_refine_ls_structure_factor_coef     Fsqd
_refine_ls_matrix_type     full
_refine_ls_R_factor_all     0.0472
_refine_ls_R_factor_gt     0.0376
_refine_ls_wR_factor_gt     0.1063
_refine_ls_wR_factor_ref     0.1137
_refine_ls_goodness_of_fit_ref     1.029
_refine_ls_restrained_S_all     1.028
_refine_ls_number_reflns     5207
_refine_ls_number_parameters     410
_refine_ls_number_restraints     6
_refine_ls_number_constraints     0
_refine_ls_hydrogen_treatment     mixed
_refine_ls_weighting_scheme     calc
_refine_ls_weighting_details
              'w=1/[\s^2^(Fo^2^)+(0.0619P)^2^+0.2788P] where P=(Fo^2^+2Fc^2^)/3'
_atom_sites_solution_hydrogens     mixed
_atom_sites_solution_primary     direct
_atom_sites_solution_secondary     difmap
_refine_ls_shift/su_max     0.002
_refine_ls_shift/su_mean     0.000
_refine_diff_density_max     0.256
_refine_diff_density_min     -0.325
_refine_ls_extinction_method
;
SHELXL2018 (Sheldrick, 2015b)
;
_refine_ls_extinction_coef     0.0158(18)
_refine_ls_extinction_expression
                                  'Fc^*^=kFc[1+0.001xFc^2^\l^3^/sin(2\q)]^-1/4^'
loop_
    _atom_type_symbol
    _atom_type_description
    _atom_type_scat_dispersion_real
    _atom_type_scat_dispersion_imag
    _atom_type_scat_source
    'C' 'C' 0.0033 0.0016
                         'International Tables Vol C Tables 4.2.6.8 and 6.1.1.4'
    'H' 'H' 0.0000 0.0000
                         'International Tables Vol C Tables 4.2.6.8 and 6.1.1.4'
    'N' 'N' 0.0061 0.0033
                         'International Tables Vol C Tables 4.2.6.8 and 6.1.1.4'
    'O' 'O' 0.0106 0.0060
                         'International Tables Vol C Tables 4.2.6.8 and 6.1.1.4'
    'Cl' 'Cl' 0.1484 0.1585
                         'International Tables Vol C Tables 4.2.6.8 and 6.1.1.4'
_computing_data_collection
;
APEX2 (Bruker, 2017),
;
_computing_cell_refinement
;
SAINT (Bruker, 2017)
;
_computing_data_reduction
;
SAINT (Bruker, 2017)
;
_computing_structure_solution
;
SHELXT (Sheldrick, 2015a)
;
_computing_structure_refinement
;
SHELXL (Sheldrick, 2015b)
;
_computing_molecular_graphics
;
Mercury (Macrae <i>et al.</i>,  2020)
;
_computing_publication_material
;
SHELXL (Sheldrick, 2015b)
;
loop_
    _atom_site_type_symbol
    _atom_site_label
    _atom_site_fract_x
    _atom_site_fract_y
    _atom_site_fract_z
    _atom_site_U_iso_or_equiv
    _atom_site_adp_type
    _atom_site_calc_flag
    _atom_site_occupancy
    _atom_site_disorder_assembly
    _atom_site_disorder_group
    O O7 0.66155(14) 1.37557(12) 1.06583(6) 0.0604(3) Uani d 1 . .
    O O6 0.23387(14) 0.91624(11) 0.82866(6) 0.0562(3) Uani d 1 . .
    O O2 0.31260(15) 0.47851(13) 0.70608(7) 0.0701(4) Uani d 1 . .
    O O4 0.70509(18) 0.04285(14) 0.58733(6) 0.0691(4) Uani d 1 . .
    O O5 0.07952(16) 0.85138(14) 0.91636(6) 0.0683(4) Uani d 1 . .
    O O3 0.6173(2) -0.06006(17) 0.67969(8) 0.0920(5) Uani d 1 . .
    O O1 0.06206(16) 0.37006(13) 0.64386(7) 0.0734(4) Uani d 1 . .
    N N1 1.2423(3) -0.3715(2) 0.52599(11) 0.0906(6) Uani d 1 . .
    C C33 1.1312(3) 1.7706(3) 1.18897(11) 0.0805(6) Uani d 1 . .
    H H33 1.200300 1.842548 1.220743 0.097 Uiso calc 1 . .
    C C34 1.1522(3) 1.6373(3) 1.18768(11) 0.0812(6) Uani d 1 . .
    H H34 1.235250 1.618164 1.218912 0.097 Uiso calc 1 . .
    C C35 1.0499(3) 1.5295(2) 1.13982(10) 0.0710(5) Uani d 1 . .
    H H35 1.066616 1.439064 1.138300 0.085 Uiso calc 1 . .
    C C30 0.9239(2) 1.55720(18) 1.09471(8) 0.0561(4) Uani d 1 . .
    C C29 0.8184(2) 1.44647(19) 1.03988(9) 0.0652(5) Uani d 1 . .
    H H29A 0.790624 1.489441 0.999036 0.078 Uiso calc 1 . .
    H H29B 0.883975 1.378979 1.026758 0.078 Uiso calc 1 . .
    C C26 0.5546(2) 1.27075(17) 1.02142(8) 0.0496(4) Uani d 1 . .
    C C25 0.5822(2) 1.23457(18) 0.95365(9) 0.0599(4) Uani d 1 . .
    H H25 0.678848 1.285319 0.935657 0.072 Uiso calc 1 . .
    C C24 0.4681(2) 1.12408(17) 0.91246(8) 0.0550(4) Uani d 1 . .
    H H24 0.488830 1.101130 0.867042 0.066 Uiso calc 1 . .
    C C23 0.32400(19) 1.04740(15) 0.93774(8) 0.0456(3) Uani d 1 . .
    C C22 0.19929(19) 0.92835(16) 0.89583(8) 0.0472(4) Uani d 1 . .
    C C3 0.1246(2) 0.80725(15) 0.78186(8) 0.0476(4) Uani d 1 . .
    C C2 0.1912(2) 0.69862(16) 0.75737(8) 0.0479(4) Uani d 1 . .
    C C1 0.08826(19) 0.59329(16) 0.70854(7) 0.0449(3) Uani d 1 . .
    C C7 0.1464(2) 0.46904(17) 0.68174(8) 0.0517(4) Uani d 1 . .
    C C8 0.3800(2) 0.36353(18) 0.68774(9) 0.0577(4) Uani d 1 . .
    C C13 0.4822(2) 0.37070(19) 0.63451(10) 0.0608(4) Uani d 1 . .
    H H13 0.499046 0.447392 0.609152 0.073 Uiso calc 1 . .
    C C12 0.5600(2) 0.26220(18) 0.61907(9) 0.0572(4) Uani d 1 . .
    H H12 0.630774 0.266133 0.583388 0.069 Uiso calc 1 . .
    C C11 0.53291(19) 0.14754(17) 0.65663(8) 0.0494(4) Uani d 1 . .
    C C14 0.6184(2) 0.03171(19) 0.64397(9) 0.0551(4) Uani d 1 . .
    C C15 0.8124(2) -0.04890(18) 0.57562(9) 0.0566(4) Uani d 1 . .
    C C20 0.9844(2) 0.00167(19) 0.59635(10) 0.0654(5) Uani d 1 . .
    H H20 1.027213 0.091840 0.619681 0.078 Uiso calc 1 . .
    C C19 1.0936(2) -0.08343(19) 0.58204(10) 0.0657(5) Uani d 1 . .
    H H19 1.211388 -0.050869 0.595875 0.079 Uiso calc 1 . .
    C C18 1.0288(2) -0.21700(18) 0.54721(9) 0.0564(4) Uani d 1 . .
    C C21 1.1458(3) -0.3048(2) 0.53442(10) 0.0671(5) Uani d 1 . .
    C C27 0.40785(19) 1.19401(19) 1.04630(8) 0.0526(4) Uani d 1 . .
    C C28 0.29494(19) 1.08363(18) 1.00565(8) 0.0530(4) Uani d 1 . .
    H H28 0.198360 1.032683 1.023589 0.064 Uiso calc 1 . .
    C C9 0.3515(2) 0.2511(2) 0.72563(10) 0.0674(5) Uani d 1 . .
    H H9 0.281420 0.248249 0.761511 0.081 Uiso calc 1 . .
    C C10 0.4279(2) 0.1426(2) 0.70986(9) 0.0615(4) Uani d 1 . .
    H H10 0.408968 0.065641 0.735040 0.074 Uiso calc 1 . .
    C C17 0.8540(2) -0.26542(19) 0.52624(9) 0.0621(5) Uani d 1 . .
    H H17 0.810392 -0.354934 0.502276 0.074 Uiso calc 1 . .
    C C16 0.7448(2) -0.18100(19) 0.54090(9) 0.0632(5) Uani d 1 . .
    H H16 0.626763 -0.212940 0.527475 0.076 Uiso calc 1 . .
    C C6 -0.0776(2) 0.59977(17) 0.68582(8) 0.0501(4) Uani d 1 . .
    C C5 -0.1410(2) 0.71063(18) 0.71118(9) 0.0558(4) Uani d 1 . .
    H H5 -0.252302 0.714786 0.695759 0.067 Uiso calc 1 . .
    C C4 -0.0391(2) 0.81545(17) 0.75948(9) 0.0538(4) Uani d 1 . .
    C C31 0.9056(3) 1.6916(2) 1.09726(13) 0.0897(7) Uani d 1 . .
    H H31 0.821394 1.711933 1.066993 0.108 Uiso calc 1 . .
    C C32 1.0097(3) 1.7978(3) 1.14393(15) 0.1065(9) Uani d 1 . .
    H H32 0.996215 1.889094 1.144422 0.128 Uiso calc 1 . .
    Cl Cl 0.37075(6) 1.23731(8) 1.13083(2) 0.0967(2) Uani d 1 . .
    H H6 -0.146(2) 0.5267(19) 0.6546(9) 0.057(5) Uiso d 1 . .
    H H2 0.303(2) 0.6937(18) 0.7740(9) 0.061(5) Uiso d 1 . .
    H H4 -0.080(2) 0.8914(19) 0.7778(9) 0.057(5) Uiso d 1 . .
loop_
    _atom_site_aniso_label
    _atom_site_aniso_U_11
    _atom_site_aniso_U_22
    _atom_site_aniso_U_33
    _atom_site_aniso_U_12
    _atom_site_aniso_U_13
    _atom_site_aniso_U_23
    O7 0.0531(6) 0.0670(7) 0.0505(6) 0.0008(5) 0.0086(5) -0.0123(5)
    O6 0.0596(7) 0.0465(6) 0.0544(6) 0.0017(5) 0.0134(5) -0.0115(5)
    O2 0.0542(7) 0.0636(8) 0.0892(9) 0.0284(6) -0.0096(6) -0.0289(6)
    O4 0.0899(9) 0.0714(8) 0.0624(7) 0.0493(7) 0.0188(6) 0.0061(6)
    O5 0.0600(7) 0.0755(8) 0.0566(7) -0.0063(6) 0.0056(6) 0.0044(6)
    O3 0.1290(13) 0.0867(10) 0.0914(10) 0.0694(10) 0.0423(9) 0.0305(9)
    O1 0.0672(8) 0.0598(8) 0.0861(9) 0.0257(6) -0.0185(7) -0.0296(7)
    N1 0.0917(13) 0.0785(12) 0.1191(16) 0.0446(10) 0.0413(11) 0.0130(11)
    C33 0.0729(13) 0.0866(16) 0.0667(12) 0.0043(11) -0.0038(10) -0.0185(11)
    C34 0.0696(12) 0.0989(17) 0.0638(12) -0.0017(11) -0.0122(9) 0.0277(11)
    C35 0.0744(12) 0.0626(11) 0.0720(12) 0.0052(9) 0.0026(10) 0.0236(9)
    C30 0.0519(9) 0.0587(10) 0.0518(9) 0.0056(7) 0.0090(7) -0.0046(7)
    C29 0.0636(10) 0.0634(11) 0.0573(10) -0.0031(8) 0.0135(8) -0.0061(8)
    C26 0.0488(8) 0.0514(9) 0.0461(8) 0.0120(7) 0.0033(6) -0.0037(7)
    C25 0.0622(10) 0.0569(10) 0.0510(9) -0.0031(8) 0.0164(8) -0.0036(7)
    C24 0.0620(10) 0.0524(9) 0.0458(8) 0.0062(7) 0.0139(7) -0.0049(7)
    C23 0.0461(8) 0.0443(8) 0.0471(8) 0.0146(6) 0.0034(6) 0.0019(6)
    C22 0.0464(8) 0.0473(8) 0.0490(8) 0.0142(7) 0.0053(7) 0.0046(7)
    C3 0.0507(8) 0.0411(8) 0.0476(8) 0.0066(6) 0.0103(7) -0.0032(6)
    C2 0.0439(8) 0.0497(9) 0.0487(8) 0.0123(7) 0.0051(7) -0.0034(7)
    C1 0.0470(8) 0.0447(8) 0.0433(8) 0.0145(6) 0.0046(6) -0.0011(6)
    C7 0.0513(9) 0.0517(9) 0.0515(9) 0.0187(7) -0.0001(7) -0.0068(7)
    C8 0.0485(9) 0.0568(10) 0.0656(10) 0.0224(7) -0.0064(8) -0.0173(8)
    C13 0.0616(10) 0.0555(10) 0.0678(11) 0.0238(8) 0.0021(8) 0.0005(8)
    C12 0.0581(10) 0.0600(10) 0.0575(9) 0.0249(8) 0.0076(8) -0.0016(8)
    C11 0.0477(8) 0.0524(9) 0.0474(8) 0.0189(7) -0.0041(6) -0.0060(7)
    C14 0.0588(10) 0.0564(10) 0.0518(9) 0.0239(8) -0.0010(7) -0.0045(8)
    C15 0.0700(11) 0.0565(10) 0.0516(9) 0.0327(8) 0.0109(8) 0.0006(7)
    C20 0.0719(12) 0.0497(10) 0.0717(11) 0.0170(8) 0.0076(9) -0.0112(8)
    C19 0.0564(10) 0.0588(11) 0.0800(12) 0.0158(8) 0.0080(9) -0.0055(9)
    C18 0.0646(10) 0.0527(10) 0.0578(9) 0.0240(8) 0.0177(8) 0.0026(8)
    C21 0.0734(12) 0.0601(11) 0.0766(12) 0.0275(9) 0.0263(10) 0.0079(9)
    C27 0.0433(8) 0.0724(11) 0.0414(8) 0.0163(7) 0.0051(6) -0.0021(7)
    C28 0.0406(8) 0.0688(10) 0.0467(8) 0.0082(7) 0.0061(6) 0.0052(7)
    C9 0.0664(11) 0.0776(13) 0.0630(11) 0.0300(9) 0.0144(9) -0.0054(10)
    C10 0.0645(10) 0.0645(11) 0.0591(10) 0.0247(8) 0.0076(8) 0.0028(8)
    C17 0.0723(11) 0.0507(10) 0.0618(10) 0.0198(8) 0.0057(8) -0.0105(8)
    C16 0.0602(10) 0.0657(11) 0.0629(10) 0.0224(8) -0.0004(8) -0.0083(9)
    C6 0.0513(9) 0.0478(9) 0.0492(8) 0.0137(7) -0.0005(7) -0.0029(7)
    C5 0.0518(9) 0.0562(10) 0.0623(10) 0.0225(7) 0.0017(7) 0.0016(8)
    C4 0.0614(10) 0.0446(9) 0.0594(10) 0.0215(7) 0.0121(8) -0.0013(7)
    C31 0.0782(14) 0.0788(14) 0.1071(17) 0.0395(11) -0.0310(12) -0.0313(12)
    C32 0.0958(17) 0.0809(15) 0.133(2) 0.0416(13) -0.0338(16) -0.0495(15)
    Cl 0.0578(3) 0.1601(6) 0.0491(3) -0.0054(3) 0.0139(2) -0.0263(3)
_geom_special_details
;
 All esds (except the esd in the dihedral angle between two l.s. planes)
 are estimated using the full covariance matrix.  The cell esds are taken
 into account individually in the estimation of esds in distances, angles
 and torsion angles; correlations between esds in cell parameters are only
 used when they are defined by crystal symmetry.  An approximate (isotropic)
 treatment of cell esds is used for estimating esds involving l.s. planes.
;
loop_
    _geom_bond_atom_site_label_1
    _geom_bond_atom_site_label_2
    _geom_bond_site_symmetry_2
    _geom_bond_distance
    _geom_bond_publ_flag
    O7 C26 . 1.3545(19) ?
    O7 C29 . 1.441(2) ?
    O6 C22 . 1.3591(19) ?
    O6 C3 . 1.4086(17) ?
    O2 C7 . 1.3563(19) ?
    O2 C8 . 1.396(2) ?
    O4 C14 . 1.350(2) ?
    O4 C15 . 1.4052(19) ?
    O5 C22 . 1.1953(19) ?
    O3 C14 . 1.190(2) ?
    O1 C7 . 1.1909(19) ?
    N1 C21 . 1.141(2) ?
    C33 C32 . 1.349(3) ?
    C33 C34 . 1.360(3) ?
    C33 H33 . 0.9300 ?
    C34 C35 . 1.393(3) ?
    C34 H34 . 0.9300 ?
    C35 C30 . 1.378(3) ?
    C35 H35 . 0.9300 ?
    C30 C31 . 1.363(3) ?
    C30 C29 . 1.495(2) ?
    C29 H29A . 0.9700 ?
    C29 H29B . 0.9700 ?
    C26 C25 . 1.384(2) ?
    C26 C27 . 1.388(2) ?
    C25 C24 . 1.379(2) ?
    C25 H25 . 0.9300 ?
    C24 C23 . 1.376(2) ?
    C24 H24 . 0.9300 ?
    C23 C28 . 1.390(2) ?
    C23 C22 . 1.471(2) ?
    C3 C2 . 1.369(2) ?
    C3 C4 . 1.373(2) ?
    C2 C1 . 1.392(2) ?
    C2 H2 . 0.944(18) ?
    C1 C6 . 1.385(2) ?
    C1 C7 . 1.476(2) ?
    C8 C13 . 1.370(3) ?
    C8 C9 . 1.372(3) ?
    C13 C12 . 1.382(2) ?
    C13 H13 . 0.9300 ?
    C12 C11 . 1.386(2) ?
    C12 H12 . 0.9300 ?
    C11 C10 . 1.385(2) ?
    C11 C14 . 1.477(2) ?
    C15 C20 . 1.363(3) ?
    C15 C16 . 1.371(2) ?
    C20 C19 . 1.376(3) ?
    C20 H20 . 0.9300 ?
    C19 C18 . 1.381(2) ?
    C19 H19 . 0.9300 ?
    C18 C17 . 1.382(3) ?
    C18 C21 . 1.441(2) ?
    C27 C28 . 1.370(2) ?
    C27 Cl . 1.7284(15) ?
    C28 H28 . 0.9300 ?
    C9 C10 . 1.376(3) ?
    C9 H9 . 0.9300 ?
    C10 H10 . 0.9300 ?
    C17 C16 . 1.372(2) ?
    C17 H17 . 0.9300 ?
    C16 H16 . 0.9300 ?
    C6 C5 . 1.378(2) ?
    C6 H6 . 0.929(18) ?
    C5 C4 . 1.380(2) ?
    C5 H5 . 0.9300 ?
    C4 H4 . 0.940(18) ?
    C31 C32 . 1.376(3) ?
    C31 H31 . 0.9300 ?
    C32 H32 . 0.9300 ?
loop_
    _geom_angle_atom_site_label_1
    _geom_angle_atom_site_label_2
    _geom_angle_atom_site_label_3
    _geom_angle_site_symmetry_1
    _geom_angle_site_symmetry_3
    _geom_angle
    _geom_angle_publ_flag
    C26 O7 C29 . . 115.72(12) ?
    C22 O6 C3 . . 118.29(12) ?
    C7 O2 C8 . . 117.25(12) ?
    C14 O4 C15 . . 117.53(13) ?
    C32 C33 C34 . . 119.68(19) ?
    C32 C33 H33 . . 120.2 ?
    C34 C33 H33 . . 120.2 ?
    C33 C34 C35 . . 120.33(19) ?
    C33 C34 H34 . . 119.8 ?
    C35 C34 H34 . . 119.8 ?
    C30 C35 C34 . . 119.8(2) ?
    C30 C35 H35 . . 120.1 ?
    C34 C35 H35 . . 120.1 ?
    C31 C30 C35 . . 118.56(17) ?
    C31 C30 C29 . . 119.80(18) ?
    C35 C30 C29 . . 121.44(18) ?
    O7 C29 C30 . . 109.61(13) ?
    O7 C29 H29A . . 109.7 ?
    C30 C29 H29A . . 109.7 ?
    O7 C29 H29B . . 109.7 ?
    C30 C29 H29B . . 109.7 ?
    H29A C29 H29B . . 108.2 ?
    O7 C26 C25 . . 124.66(14) ?
    O7 C26 C27 . . 117.23(13) ?
    C25 C26 C27 . . 118.10(14) ?
    C24 C25 C26 . . 120.76(15) ?
    C24 C25 H25 . . 119.6 ?
    C26 C25 H25 . . 119.6 ?
    C23 C24 C25 . . 120.81(14) ?
    C23 C24 H24 . . 119.6 ?
    C25 C24 H24 . . 119.6 ?
    C24 C23 C28 . . 118.75(14) ?
    C24 C23 C22 . . 122.69(14) ?
    C28 C23 C22 . . 118.56(14) ?
    O5 C22 O6 . 1 122.68(14) ?
    O5 C22 O6 . . 122.68(14) ?
    O5 C22 C23 . . 125.70(14) ?
    O6 C22 C23 1 . 111.61(13) ?
    O6 C22 C23 . . 111.61(13) ?
    C2 C3 C4 . . 122.09(14) ?
    C2 C3 O6 . 1 117.58(14) ?
    C4 C3 O6 . 1 120.24(14) ?
    C2 C3 O6 . . 117.58(14) ?
    C4 C3 O6 . . 120.24(14) ?
    C3 C2 C1 . . 118.53(15) ?
    C3 C2 H2 . . 120.9(11) ?
    C1 C2 H2 . . 120.5(11) ?
    C6 C1 C2 . . 119.99(14) ?
    C6 C1 C7 . . 117.75(14) ?
    C2 C1 C7 . . 122.20(14) ?
    O1 C7 O2 . 1 122.12(14) ?
    O1 C7 O2 . . 122.12(14) ?
    O1 C7 C1 . . 126.23(15) ?
    O2 C7 C1 1 . 111.65(13) ?
    O2 C7 C1 . . 111.65(13) ?
    C13 C8 C9 . . 121.82(16) ?
    C13 C8 O2 . 1 118.33(17) ?
    C9 C8 O2 . 1 119.73(16) ?
    C13 C8 O2 . . 118.33(17) ?
    C9 C8 O2 . . 119.73(16) ?
    C8 C13 C12 . . 118.98(17) ?
    C8 C13 H13 . . 120.5 ?
    C12 C13 H13 . . 120.5 ?
    C13 C12 C11 . . 120.16(16) ?
    C13 C12 H12 . . 119.9 ?
    C11 C12 H12 . . 119.9 ?
    C10 C11 C12 . . 119.62(15) ?
    C10 C11 C14 . . 118.11(16) ?
    C12 C11 C14 . . 122.22(15) ?
    O3 C14 O4 . 1 122.49(15) ?
    O3 C14 O4 . . 122.49(15) ?
    O3 C14 C11 . . 125.25(16) ?
    O4 C14 C11 1 . 112.23(15) ?
    O4 C14 C11 . . 112.23(15) ?
    C20 C15 C16 . . 122.31(16) ?
    C20 C15 O4 . 1 117.50(16) ?
    C16 C15 O4 . 1 120.08(16) ?
    C20 C15 O4 . . 117.50(16) ?
    C16 C15 O4 . . 120.08(16) ?
    C15 C20 C19 . . 118.63(16) ?
    C15 C20 H20 . . 120.7 ?
    C19 C20 H20 . . 120.7 ?
    C20 C19 C18 . . 120.22(17) ?
    C20 C19 H19 . . 119.9 ?
    C18 C19 H19 . . 119.9 ?
    C19 C18 C17 . . 120.04(16) ?
    C19 C18 C21 . . 118.90(17) ?
    C17 C18 C21 . . 121.06(16) ?
    N1 C21 C18 . . 177.7(2) ?
    C28 C27 C26 . . 121.24(14) ?
    C28 C27 Cl . . 119.84(12) ?
    C26 C27 Cl . . 118.91(12) ?
    C27 C28 C23 . . 120.32(14) ?
    C27 C28 H28 . . 119.8 ?
    C23 C28 H28 . . 119.8 ?
    C8 C9 C10 . . 119.15(17) ?
    C8 C9 H9 . . 120.4 ?
    C10 C9 H9 . . 120.4 ?
    C9 C10 C11 . . 120.26(18) ?
    C9 C10 H10 . . 119.9 ?
    C11 C10 H10 . . 119.9 ?
    C16 C17 C18 . . 119.79(16) ?
    C16 C17 H17 . . 120.1 ?
    C18 C17 H17 . . 120.1 ?
    C15 C16 C17 . . 119.01(17) ?
    C15 C16 H16 . . 120.5 ?
    C17 C16 H16 . . 120.5 ?
    C5 C6 C1 . . 120.23(15) ?
    C5 C6 H6 . . 120.9(11) ?
    C1 C6 H6 . . 118.8(11) ?
    C6 C5 C4 . . 119.93(15) ?
    C6 C5 H5 . . 120.0 ?
    C4 C5 H5 . . 120.0 ?
    C3 C4 C5 . . 119.21(15) ?
    C3 C4 H4 . . 119.5(11) ?
    C5 C4 H4 . . 121.3(11) ?
    C30 C31 C32 . . 121.0(2) ?
    C30 C31 H31 . . 119.5 ?
    C32 C31 H31 . . 119.5 ?
    C33 C32 C31 . . 120.6(2) ?
    C33 C32 H32 . . 119.7 ?
    C31 C32 H32 . . 119.7 ?
loop_
    _geom_torsion_atom_site_label_1
    _geom_torsion_atom_site_label_2
    _geom_torsion_atom_site_label_3
    _geom_torsion_atom_site_label_4
    _geom_torsion_site_symmetry_1
    _geom_torsion_site_symmetry_2
    _geom_torsion_site_symmetry_3
    _geom_torsion_site_symmetry_4
    _geom_torsion
    _geom_torsion_publ_flag
    C32 C33 C34 C35 . . . . 0.5(4) ?
    C33 C34 C35 C30 . . . . -1.6(3) ?
    C34 C35 C30 C31 . . . . 1.5(3) ?
    C34 C35 C30 C29 . . . . 176.40(17) ?
    C26 O7 C29 C30 . . . . -179.10(15) ?
    C31 C30 C29 O7 . . . . -92.2(2) ?
    C35 C30 C29 O7 . . . . 93.0(2) ?
    C29 O7 C26 C25 . . . . -3.6(3) ?
    C29 O7 C26 C27 . . . . 175.84(15) ?
    O7 C26 C25 C24 . . . . 178.60(17) ?
    C27 C26 C25 C24 . . . . -0.9(3) ?
    C26 C25 C24 C23 . . . . 0.1(3) ?
    C25 C24 C23 C28 . . . . 0.2(3) ?
    C25 C24 C23 C22 . . . . -179.69(16) ?
    C3 O6 C22 O5 . . . . -0.7(2) ?
    C3 O6 C22 C23 . . . . -179.61(13) ?
    C24 C23 C22 O5 . . . . 173.94(17) ?
    C28 C23 C22 O5 . . . . -6.0(3) ?
    C24 C23 C22 O6 . . . 1 -7.2(2) ?
    C28 C23 C22 O6 . . . 1 172.84(14) ?
    C24 C23 C22 O6 . . . . -7.2(2) ?
    C28 C23 C22 O6 . . . . 172.84(14) ?
    C22 O6 C3 C2 . . . . -110.45(16) ?
    C22 O6 C3 C4 . . . . 72.9(2) ?
    C4 C3 C2 C1 . . . . -0.3(2) ?
    O6 C3 C2 C1 1 . . . -176.95(13) ?
    O6 C3 C2 C1 . . . . -176.95(13) ?
    C3 C2 C1 C6 . . . . -0.1(2) ?
    C3 C2 C1 C7 . . . . -177.12(15) ?
    C8 O2 C7 O1 . . . . -3.1(3) ?
    C8 O2 C7 C1 . . . . 176.36(15) ?
    C6 C1 C7 O1 . . . . -2.8(3) ?
    C2 C1 C7 O1 . . . . 174.35(17) ?
    C6 C1 C7 O2 . . . 1 177.76(14) ?
    C2 C1 C7 O2 . . . 1 -5.1(2) ?
    C6 C1 C7 O2 . . . . 177.76(14) ?
    C2 C1 C7 O2 . . . . -5.1(2) ?
    C7 O2 C8 C13 . . . . 99.95(19) ?
    C7 O2 C8 C9 . . . . -84.0(2) ?
    C9 C8 C13 C12 . . . . -0.6(3) ?
    O2 C8 C13 C12 1 . . . 175.35(14) ?
    O2 C8 C13 C12 . . . . 175.35(14) ?
    C8 C13 C12 C11 . . . . 0.7(2) ?
    C13 C12 C11 C10 . . . . -0.2(2) ?
    C13 C12 C11 C14 . . . . -177.55(15) ?
    C15 O4 C14 O3 . . . . -7.2(3) ?
    C15 O4 C14 C11 . . . . 170.88(14) ?
    C10 C11 C14 O3 . . . . -7.1(3) ?
    C12 C11 C14 O3 . . . . 170.25(19) ?
    C10 C11 C14 O4 . . . 1 174.84(15) ?
    C12 C11 C14 O4 . . . 1 -7.8(2) ?
    C10 C11 C14 O4 . . . . 174.84(15) ?
    C12 C11 C14 O4 . . . . -7.8(2) ?
    C14 O4 C15 C20 . . . . -98.2(2) ?
    C14 O4 C15 C16 . . . . 85.5(2) ?
    C16 C15 C20 C19 . . . . -0.3(3) ?
    O4 C15 C20 C19 1 . . . -176.45(16) ?
    O4 C15 C20 C19 . . . . -176.45(16) ?
    C15 C20 C19 C18 . . . . 0.2(3) ?
    C20 C19 C18 C17 . . . . 0.4(3) ?
    C20 C19 C18 C21 . . . . -178.57(18) ?
    O7 C26 C27 C28 . . . . -178.18(15) ?
    C25 C26 C27 C28 . . . . 1.3(3) ?
    O7 C26 C27 Cl . . . . 0.5(2) ?
    C25 C26 C27 Cl . . . . 179.98(14) ?
    C26 C27 C28 C23 . . . . -1.0(3) ?
    Cl C27 C28 C23 . . . . -179.65(13) ?
    C24 C23 C28 C27 . . . . 0.2(2) ?
    C22 C23 C28 C27 . . . . -179.86(15) ?
    C13 C8 C9 C10 . . . . 0.1(3) ?
    O2 C8 C9 C10 1 . . . -175.81(15) ?
    O2 C8 C9 C10 . . . . -175.81(15) ?
    C8 C9 C10 C11 . . . . 0.3(3) ?
    C12 C11 C10 C9 . . . . -0.3(3) ?
    C14 C11 C10 C9 . . . . 177.15(16) ?
    C19 C18 C17 C16 . . . . -0.8(3) ?
    C21 C18 C17 C16 . . . . 178.11(17) ?
    C20 C15 C16 C17 . . . . -0.2(3) ?
    O4 C15 C16 C17 1 . . . 175.92(16) ?
    O4 C15 C16 C17 . . . . 175.92(16) ?
    C18 C17 C16 C15 . . . . 0.7(3) ?
    C2 C1 C6 C5 . . . . 0.3(2) ?
    C7 C1 C6 C5 . . . . 177.48(15) ?
    C1 C6 C5 C4 . . . . -0.1(3) ?
    C2 C3 C4 C5 . . . . 0.5(3) ?
    O6 C3 C4 C5 1 . . . 177.03(14) ?
    O6 C3 C4 C5 . . . . 177.03(14) ?
    C6 C5 C4 C3 . . . . -0.3(3) ?
    C35 C30 C31 C32 . . . . -0.3(4) ?
    C29 C30 C31 C32 . . . . -175.3(2) ?
    C34 C33 C32 C31 . . . . 0.7(4) ?
    C30 C31 C32 C33 . . . . -0.9(4) ?
loop_
    _geom_hbond_atom_site_label_D
    _geom_hbond_atom_site_label_H
    _geom_hbond_atom_site_label_A
    _geom_hbond_site_symmetry_A
    _geom_hbond_distance_DH
    _geom_hbond_distance_HA
    _geom_hbond_distance_DA
    _geom_hbond_angle_DHA
    _geom_hbond_publ_flag
    C2 H2 O2 . 0.944(18) 2.411(17) 2.7213(19) 98.9(12) yes
    C12 H12 O4 . 0.93 2.42 2.733(2) 100 yes
    C24 H24 O6 . 0.93 2.40 2.721(2) 100 yes
    C17 H17 N1 2_746 0.93 2.62 3.504(3) 158 yes
    C25 H25 Cg5 2_545 0.93 2.86 3.744(2) 158 yes
    C31 H31 Cg4 2_645 0.93 2.82 3.702(3) 158 yes
_shelx_space_group_comment
;
The symmetry employed for this shelxl refinement is uniquely defined
by the following loop, which should always be used as a source of
symmetry information in preference to the above space-group names.
They are only intended as comments.
;
_shelx_estimated_absorpt_T_min     0.966
_shelx_estimated_absorpt_T_max     0.972
_shelx_hkl_file
;
  -1   0   0   41.74    0.92
  -1   0   0   42.31    1.03
  -1   0   0   42.99    0.93
   1   0   0   42.75    1.03
   1   0   0   42.41    0.88
  -2   0   0    7.56    0.18
  -2   0   0    7.41    0.25
   2   0   0    7.42    0.21
   2   0   0    7.23    0.25
  -3   0   0    4.77    0.20
  -3   0   0    4.30    0.12
  -3   0   0    4.18    0.15
   3   0   0    3.93    0.19
   3   0   0    4.02    0.17
   3   0   0    4.38    0.17
   3   0   0    3.96    0.14
  -4   0   0   53.98    1.19
  -4   0   0   53.11    1.25
  -4   0   0   55.75    1.42
   4   0   0   54.00    1.26
   4   0   0   54.94    1.22
   4   0   0   52.30    1.43
  -5   0   0   -0.04    0.02
  -5   0   0   -0.02    0.04
   5   0   0    0.00    0.04
   5   0   0    0.00    0.04
   5   0   0   -0.01    0.04
   5   0   0   -0.02    0.02
   5   0   0   -0.03    0.04
  -6   0   0    0.04    0.03
  -6   0   0    0.02    0.05
   6   0   0   -0.01    0.02
   6   0   0    0.03    0.05
   6   0   0    0.02    0.04
   6   0   0    0.03    0.05
  -7   0   0    1.30    0.10
  -7   0   0    1.22    0.13
   7   0   0    1.26    0.13
   7   0   0    0.99    0.16
   7   0   0    1.35    0.17
  -8   0   0    0.05    0.05
  -8   0   0    0.16    0.09
   8   0   0   -0.05    0.09
   8   0   0    0.00    0.07
   8   0   0    0.10    0.09
  -9   0   0    0.10    0.06
  -9   0   0    0.10    0.09
   9   0   0    0.10    0.10
   9   0   0    0.07    0.09
   9   0   0    0.01    0.10
  10   0   0   -0.04    0.08
  10   0   0    0.21    0.13
  11   0   0    0.06    0.11
  11  -1   0   -0.02    0.10
  10  -1   0    0.13    0.12
  10  -1   0    0.05    0.09
   9  -1   0    0.92    0.18
   9  -1   0    1.06    0.15
   9  -1   0    1.00    0.17
  -9   1   0    1.14    0.17
   8  -1   0    1.13    0.18
   8  -1   0    1.02    0.13
   8  -1   0    0.74    0.15
  -8   1   0    0.95    0.15
   7  -1   0    0.28    0.10
   7  -1   0    0.33    0.07
   7  -1   0    0.30    0.09
   7  -1   0    0.28    0.08
  -7   1   0    0.31    0.08
   6  -1   0    3.60    0.21
   6  -1   0    3.42    0.16
   6  -1   0    3.38    0.21
   6  -1   0    3.11    0.15
  -6   1   0    3.15    0.16
   5  -1   0    0.99    0.12
   5  -1   0    0.71    0.10
   5  -1   0    0.74    0.08
   5  -1   0    0.83    0.08
   5  -1   0    0.79    0.12
  -5   1   0    0.58    0.04
  -5   1   0    0.92    0.09
   4  -1   0   53.07    1.23
   4  -1   0   52.04    1.19
   4  -1   0   49.60    1.39
  -4   1   0   54.59    1.39
  -4   1   0   52.81    1.21
   3  -1   0   52.07    1.36
   3  -1   0   51.62    1.19
   3  -1   0   53.68    1.16
  -3   1   0   52.89    1.20
  -3   1   0   53.91    1.35
   2  -1   0  116.69    2.80
   2  -1   0  117.44    2.39
   2  -1   0  115.58    2.46
  -2   1   0  116.40    2.80
   1  -1   0   73.42    1.50
   1  -1   0   72.82    1.76
  -1   1   0   73.87    1.76
   0  -1   0   24.12    0.49
   0   1   0   23.89    0.48
   0   1   0   23.66    0.57
  -1  -1   0   84.04    2.04
  -1  -1   0   88.58    1.85
   1   1   0   85.50    1.74
   1   1   0   84.19    1.85
   1   1   0   86.36    2.04
  -2  -1   0   71.54    1.50
   2   1   0   67.98    1.48
   2   1   0   68.54    1.44
   2   1   0   65.95    1.68
   2   1   0   68.64    1.49
  -3  -1   0    0.06    0.02
  -3  -1   0    0.12    0.04
  -3  -1   0    0.15    0.04
   3   1   0    0.12    0.04
   3   1   0    0.18    0.03
   3   1   0    0.15    0.04
   3   1   0    0.11    0.02
   3   1   0    0.12    0.04
  -4  -1   0    0.09    0.04
  -4  -1   0    0.05    0.03
   4   1   0    0.10    0.03
   4   1   0    0.11    0.03
   4   1   0    0.03    0.04
   4   1   0    0.03    0.04
   4   1   0    0.05    0.04
  -5  -1   0   19.36    0.44
  -5  -1   0   19.90    0.54
  -5  -1   0   19.71    0.49
   5   1   0   19.41    0.43
   5   1   0   19.18    0.57
   5   1   0   19.92    0.51
   5   1   0   18.43    0.65
   5   1   0   19.26    0.56
  -6  -1   0    8.24    0.24
  -6  -1   0    8.44    0.31
  -6  -1   0    8.51    0.27
   6   1   0    8.19    0.36
   6   1   0    8.97    0.30
   6   1   0    8.34    0.34
   6   1   0    8.35    0.30
  -7  -1   0    3.35    0.20
  -7  -1   0    3.34    0.15
  -7  -1   0    3.04    0.16
   7   1   0    3.24    0.25
   7   1   0    3.40    0.18
   7   1   0    3.20    0.20
   7   1   0    3.28    0.23
  -8  -1   0    0.04    0.05
  -8  -1   0   -0.05    0.07
  -8  -1   0    0.00    0.06
   8   1   0   -0.05    0.09
   8   1   0    0.02    0.08
   8   1   0   -0.02    0.07
  -9  -1   0    0.00    0.07
   9   1   0    0.00    0.07
   9   1   0    0.08    0.11
 -10  -1   0    1.64    0.16
  10   1   0    1.48    0.24
  10   1   0    1.40    0.19
 -11  -1   0    0.05    0.09
  11  -2   0   -0.03    0.09
  10  -2   0    1.71    0.25
  10  -2   0    1.87    0.20
   9  -2   0    0.03    0.09
   9  -2   0    0.07    0.08
   9  -2   0    0.12    0.10
  -9   2   0    0.16    0.10
   8  -2   0    0.37    0.09
   8  -2   0    0.69    0.14
   8  -2   0    0.45    0.13
  -8   2   0    0.28    0.10
   7  -2   0   -0.01    0.07
   7  -2   0   -0.04    0.06
   7  -2   0   -0.08    0.05
  -7   2   0   -0.17    0.05
  -7   2   0   -0.06    0.05
   6  -2   0    0.41    0.07
   6  -2   0    0.41    0.06
   6  -2   0    0.35    0.09
   6  -2   0    0.44    0.10
  -6   2   0    0.42    0.07
   5  -2   0   24.24    0.54
   5  -2   0   24.51    0.67
   5  -2   0   24.50    0.78
   5  -2   0   24.68    0.69
   5  -2   0   25.36    0.62
  -5   2   0   24.05    0.63
   4  -2   0    0.94    0.07
   4  -2   0    1.19    0.12
   4  -2   0    1.03    0.11
   4  -2   0    1.16    0.11
  -4   2   0    0.92    0.08
  -4   2   0    1.10    0.11
   3  -2   0    1.78    0.12
   3  -2   0    1.73    0.11
   3  -2   0    1.94    0.11
  -3   2   0    1.76    0.09
  -3   2   0    1.85    0.12
   2  -2   0  281.88    6.89
   2  -2   0  295.96    5.87
   2  -2   0  296.73    6.06
  -2   2   0  281.75    6.89
  -2   2   0  298.77    5.87
  -2   2   0  295.31    6.89
   1  -2   0   53.11    1.10
  -1   2   0   53.13    1.10
  -1   2   0   53.79    1.30
  -1   2   0   53.88    1.30
   0  -2   0   57.60    1.36
   0   2   0   56.66    1.35
   0   2   0   56.09    1.14
  -1  -2   0    2.48    0.08
   1   2   0    2.49    0.08
   1   2   0    2.41    0.10
   1   2   0    2.38    0.08
  -2  -2   0    5.00    0.18
  -2  -2   0    5.11    0.17
  -2  -2   0    4.98    0.15
   2   2   0    4.88    0.16
   2   2   0    5.05    0.16
   2   2   0    5.03    0.16
   2   2   0    5.00    0.15
   2   2   0    4.83    0.19
  -3  -2   0   34.61    0.79
  -3  -2   0   32.92    0.82
  -3  -2   0   35.47    0.92
   3   2   0   33.74    0.93
   3   2   0   33.37    0.81
   3   2   0   34.75    0.80
   3   2   0   34.75    0.78
   3   2   0   34.39    0.79
  -4  -2   0   47.79    1.11
  -4  -2   0   47.73    1.15
  -4  -2   0   47.90    1.00
  -4  -2   0   49.15    1.05
   4   2   0   49.36    1.08
   4   2   0   48.98    1.11
   4   2   0   48.77    1.11
   4   2   0   47.88    1.14
   4   2   0   46.82    1.30
  -5  -2   0    0.05    0.04
  -5  -2   0    0.11    0.04
  -5  -2   0    0.12    0.05
  -5  -2   0    0.13    0.06
   5   2   0    0.09    0.06
   5   2   0    0.18    0.05
   5   2   0    0.17    0.07
   5   2   0    0.13    0.06
   5   2   0    0.14    0.06
   5   2   0    0.09    0.04
  -6  -2   0    0.50    0.07
  -6  -2   0    0.49    0.10
  -6  -2   0    0.58    0.07
   6   2   0    0.57    0.09
   6   2   0    0.45    0.12
   6   2   0    0.79    0.11
   6   2   0    0.48    0.11
   6   2   0    0.59    0.06
  -7  -2   0    2.63    0.15
  -7  -2   0    2.73    0.20
  -7  -2   0    3.11    0.15
   7   2   0    2.76    0.18
   7   2   0    2.92    0.19
   7   2   0    2.82    0.22
   7   2   0    2.88    0.10
   7   2   0    3.10    0.23
  -8  -2   0    4.41    0.25
  -8  -2   0    4.15    0.19
   8   2   0    4.38    0.29
   8   2   0    4.07    0.28
   8   2   0    4.11    0.25
  -9  -2   0    0.06    0.07
   9   2   0   -0.01    0.09
 -10  -2   0    0.22    0.10
  11  -3   0    0.29    0.12
  10  -3   0    0.29    0.14
  10  -3   0    0.34    0.12
   9  -3   0    0.54    0.13
   9  -3   0    0.74    0.12
   9  -3   0    0.58    0.15
  -9   3   0    0.71    0.15
   8  -3   0    0.99    0.16
   8  -3   0    1.13    0.16
   8  -3   0    1.01    0.12
  -8   3   0    1.17    0.17
   7  -3   0    0.80    0.14
   7  -3   0    1.26    0.16
   7  -3   0    1.03    0.10
  -7   3   0    0.99    0.14
  -7   3   0    1.13    0.12
   6  -3   0    1.52    0.17
   6  -3   0    1.54    0.10
   6  -3   0    1.46    0.12
   6  -3   0    1.23    0.14
  -6   3   0    1.72    0.12
  -6   3   0    1.36    0.14
   5  -3   0   12.69    0.36
   5  -3   0   12.45    0.41
   5  -3   0   12.16    0.28
   5  -3   0   11.96    0.42
   5  -3   0   13.05    0.48
  -5   3   0   11.81    0.37
  -5   3   0   11.94    0.39
   4  -3   0   13.77    0.47
   4  -3   0   14.11    0.41
   4  -3   0   13.78    0.42
   4  -3   0   11.68    0.36
  -4   3   0   13.88    0.40
  -4   3   0   14.38    0.47
  -4   3   0   14.18    0.39
   3  -3   0   25.17    0.62
   3  -3   0   24.47    0.60
   3  -3   0   24.35    0.70
  -3   3   0   25.45    0.60
  -3   3   0   24.28    0.70
  -3   3   0   24.72    0.62
  -3   3   0   24.53    0.70
   2  -3   0   71.08    1.58
   2  -3   0   74.99    1.54
  -2   3   0   73.48    1.80
  -2   3   0   73.22    1.53
  -2   3   0   72.78    1.80
   1  -3   0   38.95    0.86
   1  -3   0   40.37    0.83
  -1   3   0   39.38    0.98
  -1   3   0   39.92    0.83
   0  -3   0    2.44    0.11
   0  -3   0    2.30    0.10
   0   3   0    2.39    0.09
   0   3   0    2.35    0.07
   0   3   0    2.42    0.11
  -1  -3   0   16.49    0.43
  -1  -3   0   16.57    0.38
   1   3   0   15.65    0.37
   1   3   0   16.62    0.45
   1   3   0   16.99    0.39
   1   3   0   16.13    0.42
  -2  -3   0   19.35    0.45
  -2  -3   0   19.85    0.47
  -2  -3   0   19.37    0.54
  -2  -3   0   19.42    0.52
   2   3   0   20.17    0.56
   2   3   0   19.87    0.50
   2   3   0   20.11    0.48
   2   3   0   19.56    0.46
   2   3   0   19.25    0.47
  -3  -3   0   12.90    0.34
  -3  -3   0   13.43    0.31
  -3  -3   0   12.73    0.39
  -3  -3   0   13.16    0.41
  -3  -3   0   13.03    0.35
   3   3   0   13.26    0.31
   3   3   0   12.93    0.34
   3   3   0   13.45    0.37
   3   3   0   12.58    0.43
   3   3   0   13.22    0.37
   3   3   0   13.03    0.36
  -4  -3   0    0.12    0.04
  -4  -3   0    0.13    0.04
  -4  -3   0    0.06    0.03
  -4  -3   0    0.20    0.06
   4   3   0    0.11    0.05
   4   3   0    0.11    0.03
   4   3   0    0.14    0.03
   4   3   0    0.11    0.04
   4   3   0    0.14    0.06
   4   3   0    0.10    0.05
  -5  -3   0    2.86    0.18
  -5  -3   0    2.96    0.13
  -5  -3   0    2.85    0.15
  -5  -3   0    2.87    0.14
   5   3   0    2.86    0.21
   5   3   0    2.75    0.19
   5   3   0    3.04    0.18
   5   3   0    2.77    0.12
   5   3   0    3.07    0.17
   5   3   0    3.06    0.18
  -6  -3   0   14.89    0.48
  -6  -3   0   14.51    0.43
  -6  -3   0   14.25    0.42
  -6  -3   0   14.20    0.39
   6   3   0   14.41    0.38
   6   3   0   14.87    0.51
   6   3   0   13.52    0.45
   6   3   0   14.22    0.49
   6   3   0   13.94    0.45
  -7  -3   0    2.98    0.21
  -7  -3   0    3.09    0.16
  -7  -3   0    2.82    0.16
   7   3   0    2.80    0.18
   7   3   0    3.18    0.14
   7   3   0    3.20    0.24
   7   3   0    3.30    0.23
  -8  -3   0    0.49    0.09
  -8  -3   0    0.27    0.11
  -9  -3   0    0.78    0.12
 -10  -3   0    0.00    0.08
  11  -4   0    0.07    0.09
  10  -4   0   -0.06    0.11
  10  -4   0    0.06    0.08
   9  -4   0    0.46    0.10
   9  -4   0    0.33    0.12
   9  -4   0    0.35    0.13
  -9   4   0    0.37    0.12
   8  -4   0    0.07    0.09
   8  -4   0   -0.04    0.05
   8  -4   0   -0.05    0.05
  -8   4   0   -0.01    0.07
   7  -4   0    9.31    0.27
   7  -4   0    9.16    0.41
   7  -4   0    8.81    0.39
  -7   4   0    9.48    0.39
  -7   4   0    9.51    0.34
   6  -4   0    5.18    0.26
   6  -4   0    4.98    0.16
   6  -4   0    4.94    0.28
  -6   4   0    4.55    0.24
  -6   4   0    5.18    0.23
   5  -4   0    1.30    0.14
   5  -4   0    1.20    0.05
   5  -4   0    1.23    0.13
   5  -4   0    1.19    0.15
  -5   4   0    1.22    0.13
  -5   4   0    1.20    0.11
  -5   4   0    1.09    0.13
   4  -4   0    9.12    0.31
   4  -4   0    8.63    0.31
   4  -4   0    9.13    0.36
  -4   4   0    9.48    0.31
  -4   4   0    8.68    0.29
  -4   4   0    8.48    0.35
   3  -4   0   55.14    1.25
   3  -4   0   55.48    1.21
  -3   4   0   53.29    1.41
  -3   4   0   54.61    1.20
  -3   4   0   56.17    1.43
   2  -4   0    0.01    0.02
   2  -4   0    0.13    0.04
   2  -4   0    0.04    0.03
  -2   4   0    0.00    0.02
  -2   4   0    0.06    0.03
  -2   4   0    0.09    0.04
  -2   4   0   -0.01    0.02
   1  -4   0   17.84    0.49
   1  -4   0   17.51    0.47
  -1   4   0   17.66    0.40
  -1   4   0   17.31    0.46
  -1   4   0   17.33    0.48
   0  -4   0    3.83    0.16
   0  -4   0    3.42    0.14
   0   4   0    3.45    0.10
   0   4   0    3.68    0.09
   0   4   0    3.35    0.15
   0   4   0    3.58    0.13
  -1  -4   0    1.82    0.10
  -1  -4   0    1.86    0.12
   1   4   0    1.77    0.10
   1   4   0    1.95    0.12
   1   4   0    1.84    0.07
   1   4   0    1.90    0.08
   1   4   0    1.83    0.08
  -2  -4   0   11.37    0.36
  -2  -4   0   11.55    0.30
  -2  -4   0   11.52    0.30
   2   4   0   12.03    0.32
   2   4   0   11.41    0.31
   2   4   0   11.48    0.37
   2   4   0   11.62    0.35
   2   4   0   11.45    0.30
  -3  -4   0    0.39    0.06
  -3  -4   0    0.65    0.06
  -3  -4   0    0.39    0.05
  -3  -4   0    0.37    0.06
  -3  -4   0    0.42    0.08
   3   4   0    0.33    0.06
   3   4   0    0.26    0.06
   3   4   0    0.36    0.05
   3   4   0    0.28    0.05
   3   4   0    0.30    0.06
   3   4   0    0.35    0.06
  -4  -4   0   13.03    0.33
  -4  -4   0   12.51    0.36
  -4  -4   0   12.52    0.37
  -4  -4   0   13.01    0.43
   4   4   0   13.04    0.40
   4   4   0   13.02    0.36
   4   4   0   12.18    0.47
   4   4   0   13.26    0.40
   4   4   0   13.48    0.40
   4   4   0   12.97    0.33
  -5  -4   0   13.85    0.36
  -5  -4   0   13.82    0.46
  -5  -4   0   13.45    0.40
  -5  -4   0   13.65    0.41
   5   4   0   13.47    0.43
   5   4   0   13.86    0.45
   5   4   0   14.03    0.34
   5   4   0   13.88    0.38
   5   4   0   13.46    0.44
  -6  -4   0    5.23    0.24
  -6  -4   0    5.94    0.29
  -6  -4   0    5.12    0.22
  -6  -4   0    5.69    0.21
   6   4   0    5.14    0.21
   6   4   0    5.42    0.25
  -7  -4   0    0.36    0.10
  -7  -4   0    0.39    0.12
  -7  -4   0    0.26    0.07
  -7  -4   0    0.32    0.08
   7   4   0    0.33    0.07
   7   4   0    0.38    0.09
  -8  -4   0    0.21    0.11
  -8  -4   0    0.07    0.08
  -8  -4   0    0.05    0.07
   8   4   0    0.15    0.06
  -9  -4   0   -0.01    0.07
 -10  -4   0    0.06    0.09
  11  -5   0   -0.08    0.08
  10  -5   0    0.00    0.08
  10  -5   0   -0.12    0.09
   9  -5   0   -0.05    0.06
   9  -5   0    0.10    0.10
   8  -5   0    0.17    0.11
   8  -5   0    0.34    0.07
   8  -5   0    0.25    0.10
  -8   5   0    0.23    0.11
   7  -5   0    0.78    0.15
   7  -5   0    0.38    0.10
   7  -5   0    0.42    0.06
  -7   5   0    0.56    0.12
  -7   5   0    0.59    0.10
   6  -5   0    1.32    0.15
   6  -5   0    1.54    0.07
   6  -5   0    1.76    0.18
  -6   5   0    1.66    0.14
  -6   5   0    1.73    0.17
   5  -5   0   18.42    0.55
   5  -5   0   18.24    0.61
   5  -5   0   17.60    0.52
  -5   5   0   16.94    0.51
  -5   5   0   16.17    0.59
  -5   5   0   16.91    0.51
   4  -5   0    7.79    0.28
   4  -5   0    8.03    0.30
  -4   5   0    8.07    0.33
  -4   5   0    7.71    0.27
  -4   5   0    7.86    0.29
   3  -5   0   22.28    0.56
   3  -5   0   21.88    0.57
  -3   5   0   22.32    0.65
  -3   5   0   22.78    0.67
  -3   5   0   22.02    0.55
  -3   5   0   22.54    0.59
   2  -5   0   29.22    0.68
   2  -5   0   29.57    0.66
   2  -5   0   27.99    0.79
  -2   5   0   29.86    0.80
  -2   5   0   29.70    0.66
  -2   5   0   28.79    0.78
  -2   5   0   29.73    0.74
   1  -5   0   23.80    0.65
   1  -5   0   24.12    0.64
  -1   5   0   23.84    0.53
  -1   5   0   24.26    0.64
  -1   5   0   24.25    0.63
   0  -5   0    2.50    0.12
   0  -5   0    2.08    0.13
   0   5   0    2.51    0.08
   0   5   0    2.39    0.14
   0   5   0    2.38    0.11
   0   5   0    2.50    0.08
  -1  -5   0    0.05    0.04
  -1  -5   0    0.10    0.05
  -1  -5   0    0.12    0.04
   1   5   0    0.04    0.04
   1   5   0    0.07    0.03
   1   5   0    0.12    0.04
   1   5   0    0.10    0.03
   1   5   0    0.09    0.03
  -2  -5   0   14.04    0.44
  -2  -5   0   14.09    0.34
  -2  -5   0   14.19    0.35
  -2  -5   0   14.06    0.39
  -2  -5   0   14.21    0.43
   2   5   0   14.13    0.38
   2   5   0   13.89    0.42
   2   5   0   14.12    0.45
   2   5   0   13.90    0.34
   2   5   0   14.02    0.36
  -3  -5   0   16.38    0.41
  -3  -5   0   16.08    0.38
  -3  -5   0   15.90    0.45
  -3  -5   0   16.20    0.42
  -3  -5   0   16.73    0.51
   3   5   0   16.03    0.47
   3   5   0   15.62    0.43
   3   5   0   15.87    0.43
   3   5   0   15.84    0.53
   3   5   0   15.86    0.39
  -4  -5   0    9.41    0.27
  -4  -5   0   10.49    0.38
  -4  -5   0    9.56    0.29
  -4  -5   0    8.99    0.31
   4   5   0    9.62    0.35
   4   5   0   10.05    0.41
   4   5   0    8.78    0.30
   4   5   0    9.15    0.27
  -5  -5   0   11.73    0.44
  -5  -5   0   11.45    0.37
  -5  -5   0   11.54    0.36
  -5  -5   0   11.62    0.32
   5   5   0   11.36    0.31
   5   5   0   11.12    0.39
   5   5   0   11.65    0.35
  -6  -5   0   -0.08    0.06
  -6  -5   0   -0.05    0.05
  -6  -5   0   -0.02    0.05
  -6  -5   0    0.09    0.08
   6   5   0   -0.01    0.04
   6   5   0    0.03    0.06
  -7  -5   0    0.19    0.10
  -7  -5   0    0.22    0.08
  -7  -5   0    0.13    0.09
   7   5   0    0.17    0.08
   7   5   0    0.08    0.07
  -8  -5   0    1.06    0.15
  -8  -5   0    1.04    0.17
  -8  -5   0    1.19    0.13
   8   5   0    1.19    0.12
  -9  -5   0    0.13    0.08
  -9  -5   0    0.21    0.11
  11  -6   0    0.30    0.10
  10  -6   0    0.95    0.19
  10  -6   0    0.77    0.12
   9  -6   0    0.66    0.16
   9  -6   0    0.64    0.09
   8  -6   0    0.00    0.05
   8  -6   0    0.05    0.08
   8  -6   0   -0.03    0.08
  -8   6   0   -0.05    0.07
   7  -6   0    3.11    0.24
   7  -6   0    3.10    0.11
   7  -6   0    3.34    0.23
  -7   6   0    3.16    0.20
  -7   6   0    3.78    0.23
   6  -6   0   13.18    0.48
   6  -6   0   13.13    0.46
  -6   6   0   12.78    0.44
  -6   6   0   12.47    0.43
   5  -6   0    1.10    0.13
   5  -6   0    1.30    0.14
  -5   6   0    1.20    0.15
  -5   6   0    1.58    0.15
  -5   6   0    1.27    0.13
  -5   6   0    1.39    0.14
   4  -6   0    0.01    0.04
   4  -6   0   -0.07    0.04
  -4   6   0    0.09    0.05
  -4   6   0   -0.01    0.04
  -4   6   0   -0.01    0.04
   3  -6   0    4.94    0.19
   3  -6   0    4.99    0.20
  -3   6   0    5.23    0.25
  -3   6   0    4.66    0.22
  -3   6   0    4.92    0.19
  -3   6   0    4.77    0.22
   2  -6   0    0.00    0.02
   2  -6   0    0.01    0.03
   2  -6   0    0.03    0.03
  -2   6   0   -0.02    0.04
  -2   6   0    0.14    0.05
  -2   6   0    0.04    0.03
  -2   6   0   -0.02    0.03
   1  -6   0    0.02    0.04
   1  -6   0    0.00    0.03
   1  -6   0    0.04    0.03
  -1   6   0   -0.03    0.04
  -1   6   0    0.01    0.02
  -1   6   0    0.05    0.03
   0  -6   0    9.16    0.30
   0  -6   0    8.95    0.33
   0  -6   0    8.95    0.26
   0   6   0    8.77    0.22
   0   6   0    8.73    0.32
   0   6   0    8.83    0.29
   0   6   0    8.92    0.23
  -1  -6   0    5.42    0.21
  -1  -6   0    5.36    0.22
  -1  -6   0    5.56    0.25
   1   6   0    5.34    0.24
   1   6   0    5.67    0.18
   1   6   0    5.22    0.21
  -2  -6   0    5.07    0.25
  -2  -6   0    5.00    0.21
   2   6   0    5.12    0.23
   2   6   0    5.03    0.17
   2   6   0    4.78    0.19
   2   6   0    5.13    0.23
  -3  -6   0    0.07    0.04
  -3  -6   0    0.04    0.07
  -3  -6   0    0.00    0.06
   3   6   0   -0.03    0.04
   3   6   0    0.05    0.05
   3   6   0    0.01    0.04
   3   6   0    0.03    0.05
  -4  -6   0    1.56    0.10
  -4  -6   0    2.03    0.13
  -4  -6   0    1.59    0.10
  -4  -6   0    1.69    0.18
   4   6   0    1.60    0.16
   4   6   0    1.42    0.11
   4   6   0    1.67    0.11
  -5  -6   0    1.46    0.10
  -5  -6   0    1.24    0.13
  -5  -6   0    1.24    0.10
  -5  -6   0    1.33    0.17
   5   6   0    1.00    0.10
   5   6   0    1.18    0.14
   5   6   0    1.23    0.11
  -6  -6   0    0.44    0.12
  -6  -6   0    0.41    0.08
  -6  -6   0    0.33    0.09
  -6  -6   0    0.44    0.08
   6   6   0    0.42    0.10
   6   6   0    0.42    0.07
  -7  -6   0   -0.01    0.07
  -7  -6   0   -0.04    0.06
  -7  -6   0    0.16    0.11
   7   6   0    0.23    0.08
   7   6   0    0.05    0.06
  -8  -6   0   -0.01    0.08
  -8  -6   0    0.10    0.11
  -8  -6   0    0.00    0.07
   8   6   0    0.04    0.07
   8   6   0   -0.05    0.07
  -9  -6   0    0.00    0.08
  -9  -6   0    0.07    0.10
   9   6   0    0.13    0.07
  11  -7   0    0.02    0.08
  10  -7   0    0.11    0.12
  10  -7   0    0.08    0.08
   9  -7   0   -0.05    0.06
   9  -7   0    0.00    0.10
   8  -7   0    0.38    0.12
   8  -7   0    0.57    0.13
   8  -7   0    0.38    0.06
  -8   7   0    0.32    0.11
   7  -7   0    0.35    0.12
   7  -7   0    0.50    0.11
  -7   7   0    0.38    0.10
  -7   7   0    0.25    0.09
   6  -7   0    0.48    0.11
   6  -7   0    0.38    0.10
  -6   7   0    0.57    0.11
  -6   7   0    0.36    0.10
  -6   7   0    0.52    0.10
   5  -7   0   -0.09    0.05
   5  -7   0   -0.02    0.06
  -5   7   0   -0.06    0.05
  -5   7   0    0.04    0.06
  -5   7   0    0.15    0.08
  -5   7   0   -0.06    0.05
   4  -7   0    0.73    0.09
   4  -7   0    0.71    0.10
  -4   7   0    0.81    0.11
  -4   7   0    0.67    0.11
  -4   7   0    0.77    0.10
   3  -7   0   14.06    0.40
   3  -7   0   14.29    0.30
   3  -7   0   14.06    0.39
  -3   7   0   13.61    0.46
  -3   7   0   13.81    0.46
  -3   7   0   14.30    0.39
   2  -7   0    5.20    0.16
   2  -7   0    5.42    0.24
  -2   7   0    5.42    0.25
  -2   7   0    4.79    0.24
  -2   7   0    5.31    0.18
  -2   7   0    5.12    0.22
   1  -7   0    2.79    0.18
   1  -7   0    2.59    0.12
   1  -7   0    2.49    0.15
  -1   7   0    2.21    0.13
  -1   7   0    2.51    0.17
   0  -7   0    8.92    0.27
   0  -7   0    8.30    0.34
   0   7   0    8.22    0.23
   0   7   0    8.34    0.33
   0   7   0    8.47    0.29
  -1  -7   0    0.13    0.07
  -1  -7   0    0.12    0.06
   1   7   0    0.18    0.07
   1   7   0    0.09    0.04
   1   7   0    0.13    0.04
  -2  -7   0    5.30    0.27
  -2  -7   0    5.29    0.23
   2   7   0    5.33    0.19
   2   7   0    5.59    0.21
   2   7   0    5.47    0.26
  -3  -7   0    2.19    0.19
  -3  -7   0    1.84    0.18
   3   7   0    1.60    0.13
   3   7   0    2.13    0.16
   3   7   0    1.60    0.12
  -4  -7   0    0.00    0.07
   4   7   0   -0.03    0.05
   4   7   0   -0.02    0.05
   4   7   0   -0.07    0.05
  -5  -7   0    0.80    0.15
  -5  -7   0    0.74    0.11
   5   7   0    0.59    0.11
   5   7   0    0.49    0.09
   5   7   0    0.75    0.10
  -6  -7   0    0.09    0.09
  -6  -7   0    0.05    0.07
   6   7   0    0.06    0.07
   6   7   0    0.01    0.05
  -7  -7   0   -0.04    0.07
  -7  -7   0   -0.08    0.08
   7   7   0    0.08    0.08
   7   7   0    0.00    0.07
  -8  -7   0    0.01    0.12
  -8  -7   0    0.02    0.09
   8   7   0    0.20    0.10
   8   7   0    0.09    0.07
  11  -8   0    0.15    0.08
  10  -8   0    0.07    0.12
  10  -8   0   -0.02    0.07
   9  -8   0    0.25    0.06
   9  -8   0    0.25    0.13
   8  -8   0    0.18    0.11
   8  -8   0    0.08    0.09
  -8   8   0    0.04    0.08
   7  -8   0    0.51    0.13
   7  -8   0    0.34    0.10
  -7   8   0    0.28    0.09
   6  -8   0    1.52    0.16
   6  -8   0    1.35    0.16
  -6   8   0    1.25    0.16
  -6   8   0    1.13    0.14
   5  -8   0    0.05    0.07
   5  -8   0    0.11    0.07
  -5   8   0    0.20    0.07
  -5   8   0    0.19    0.08
  -5   8   0    0.25    0.09
  -4   8   0    0.03    0.06
   3  -8   0    0.07    0.03
  -3   8   0    0.08    0.07
   2  -8   0   24.86    0.57
  -2   8   0   25.64    0.74
   1  -8   0    8.22    0.35
   1  -8   0    7.36    0.25
  -1   8   0    7.66    0.33
   0  -8   0    0.00    0.05
   0  -8   0    0.06    0.07
   0   8   0    0.05    0.06
  -1  -8   0    5.33    0.29
  -1  -8   0    6.15    0.25
   1   8   0    5.43    0.21
   1   8   0    6.19    0.29
   1   8   0    5.98    0.20
  -2  -8   0   -0.04    0.07
  -2  -8   0    0.11    0.09
   2   8   0    0.00    0.06
   2   8   0    0.05    0.07
   2   8   0    0.10    0.06
  -3  -8   0    1.34    0.18
  -3  -8   0    1.37    0.15
   3   8   0    1.37    0.11
   3   8   0    1.23    0.15
   3   8   0    1.41    0.12
  -4  -8   0   -0.01    0.08
   4   8   0    0.06    0.06
   4   8   0    0.07    0.07
  -5  -8   0    0.04    0.09
   5   8   0    0.01    0.06
   5   8   0    0.08    0.07
  -6  -8   0   -0.15    0.09
   6   8   0   -0.05    0.07
   6   8   0    0.07    0.06
  -7  -8   0    0.00    0.11
   7   8   0    0.03    0.08
   7   8   0   -0.05    0.06
  10  -9   0    0.13    0.06
  10  -9   0    0.10    0.13
   9  -9   0   -0.03    0.10
   9  -9   0   -0.02    0.05
   8  -9   0    0.01    0.10
  -6   9   0    0.16    0.09
  -5   9   0    0.63    0.13
   4  -9   0    0.03    0.03
  -4   9   0   -0.02    0.07
   3  -9   0    0.01    0.04
  -3   9   0    0.00    0.07
   2  -9   0    7.89    0.26
  -2   9   0    8.29    0.37
   1  -9   0    3.85    0.25
   1  -9   0    3.75    0.18
  -1   9   0    3.77    0.24
   0  -9   0    4.95    0.24
   0  -9   0    4.60    0.29
   0   9   0    4.77    0.28
  -1  -9   0    0.11    0.09
  -1  -9   0    0.25    0.11
   1   9   0    0.14    0.06
   1   9   0    0.41    0.11
  -2  -9   0    0.03    0.07
  -2  -9   0    0.05    0.08
   2   9   0    0.07    0.07
   2   9   0    0.02    0.06
   2   9   0    0.01    0.05
  -3  -9   0    0.19    0.10
   3   9   0    0.16    0.07
   3   9   0    0.09    0.07
  -4  -9   0    0.28    0.13
   4   9   0    0.36    0.10
   4   9   0    0.40    0.09
  -5  -9   0    1.04    0.19
   5   9   0    0.86    0.12
   5   9   0    0.70    0.13
  -6  -9   0   -0.04    0.11
   6   9   0   -0.05    0.06
   6   9   0   -0.01    0.07
  -7  -9   0    0.00    0.12
   7   9   0    0.14    0.09
   7   9   0   -0.07    0.08
  10 -10   0    0.29    0.07
  10 -10   0    0.41    0.07
  -6  10   0    0.20    0.11
   5 -10   0    0.17    0.04
  -5  10   0    0.24    0.10
   4 -10   0    0.26    0.05
  -4  10   0    0.25    0.10
   3 -10   0    0.58    0.08
  -3  10   0    0.61    0.13
   2 -10   0    0.16    0.06
  -2  10   0    0.14    0.10
   1 -10   0    2.35    0.16
   1 -10   0    2.58    0.23
  -1  10   0    2.59    0.22
   0 -10   0    0.12    0.11
   0 -10   0   -0.12    0.07
   0  10   0    0.07    0.09
  -1 -10   0    2.39    0.19
  -1 -10   0    2.80    0.25
   1  10   0    2.36    0.15
   1  10   0    2.53    0.21
  -2 -10   0    0.03    0.08
  -2 -10   0   -0.01    0.09
   2  10   0    0.06    0.07
   2  10   0   -0.02    0.07
  -3 -10   0    0.07    0.10
   3  10   0   -0.05    0.06
   3  10   0    0.15    0.07
  -4 -10   0    0.25    0.13
   4  10   0    0.22    0.09
   4  10   0    0.13    0.08
  -5 -10   0    0.10    0.12
   5  10   0    0.05    0.08
   5  10   0    0.02    0.08
  -6 -10   0   -0.01    0.12
   6  10   0    0.10    0.07
   6  10   0   -0.06    0.07
   6 -11   0    1.04    0.07
  -6  11   0    1.07    0.18
   5 -11   0    0.95    0.09
  -5  11   0    1.13    0.17
   4 -11   0   -0.04    0.05
  -4  11   0    0.04    0.09
   3 -11   0    0.01    0.05
  -3  11   0    0.22    0.10
   2 -11   0    0.20    0.08
  -2  11   0    0.30    0.11
   1 -11   0    0.36    0.10
  -1  11   0    0.48    0.13
   0 -11   0    0.53    0.12
   0 -11   0    0.56    0.15
   0  11   0    0.70    0.14
  -1 -11   0    0.02    0.10
  -1 -11   0    0.07    0.09
   1  11   0    0.27    0.11
  -2 -11   0   -0.03    0.10
  -2 -11   0    0.06    0.09
   2  11   0    0.08    0.09
   2  11   0    0.07    0.08
  -3 -11   0    0.01    0.10
   3  11   0    0.04    0.08
   3  11   0    0.11    0.08
  -4 -11   0    0.32    0.16
   4  11   0    0.21    0.10
   4  11   0    0.50    0.11
  -5 -11   0   -0.03    0.12
   5  11   0   -0.05    0.07
   5  11   0    0.08    0.08
   6 -12   0   -0.01    0.05
  -6  12   0    0.15    0.12
   5 -12   0    0.25    0.06
  -5  12   0    0.23    0.12
   4 -12   0    0.22    0.07
  -4  12   0    0.27    0.12
   3 -12   0    0.05    0.07
  -3  12   0    0.09    0.10
   2 -12   0    0.35    0.10
  -2  12   0    0.39    0.13
   1 -12   0   -0.03    0.08
  -1  12   0   -0.03    0.09
   0 -12   0    0.48    0.15
   0 -12   0    0.63    0.13
   0  12   0    0.48    0.14
  -1 -12   0    0.04    0.11
  -1 -12   0    0.00    0.08
   1  12   0   -0.06    0.08
  -2 -12   0    0.02    0.10
  -2 -12   0   -0.03    0.10
   2  12   0    0.06    0.09
   2  12   0    0.08    0.08
  -3 -12   0   -0.09    0.11
   3  12   0   -0.06    0.08
   3  12   0   -0.07    0.06
   7 -13   0    0.14    0.06
   6 -13   0    0.10    0.06
   5 -13   0   -0.01    0.07
   4 -13   0    0.20    0.08
  -4  13   0    0.49    0.15
   3 -13   0    1.25    0.15
  -3  13   0    1.10    0.19
   2 -13   0    0.00    0.08
  -2  13   0    0.22    0.12
   1 -13   0    0.23    0.10
  -1  13   0    0.09    0.10
   0 -13   0    0.11    0.10
   0  13   0    0.14    0.12
  -1 -13   0    0.06    0.14
  -1 -13   0   -0.03    0.09
   1  13   0   -0.05    0.09
  -2 -13   0    0.01    0.11
  -2 -13   0    0.04    0.12
   2  13   0    0.12    0.09
   2  13   0    0.14    0.10
   5 -14   0    0.39    0.10
   4 -14   0    0.28    0.10
  -4  14   0    0.33    0.15
   3 -14   0   -0.01    0.09
  -3  14   0   -0.09    0.09
   2 -14   0   -0.12    0.08
  -2  14   0    0.14    0.12
   1 -14   0    0.10    0.11
  -1  14   0    0.26    0.13
   0 -14   0    0.04    0.10
   0  14   0   -0.12    0.10
   0  14  -1    0.03    0.10
   0 -14   1    0.20    0.11
  -1  14  -1    0.01    0.10
   1 -14   1   -0.04    0.09
  -2  14  -1    0.09    0.12
   2 -14   1    0.28    0.11
  -3  14  -1    0.05    0.11
   3 -14   1   -0.14    0.08
  -4  14  -1    0.18    0.13
   4 -14   1    0.11    0.08
   5 -14   1    0.20    0.08
   2  13  -1   -0.04    0.09
   2  13  -1    0.12    0.09
  -2 -13   1   -0.03    0.13
  -2 -13   1   -0.01    0.11
   1  13  -1    0.00    0.09
  -1 -13   1    0.03    0.12
  -1 -13   1   -0.09    0.09
   0  13  -1    0.00    0.09
   0 -13   1    0.11    0.14
   0 -13   1   -0.08    0.09
  -1  13  -1    0.45    0.14
   1 -13   1    0.28    0.10
  -2  13  -1    0.01    0.10
   2 -13   1    0.10    0.09
  -3  13  -1    0.06    0.10
   3 -13   1   -0.01    0.07
  -4  13  -1    0.27    0.13
   4 -13   1    0.13    0.08
  -5  13  -1    0.00    0.10
   5 -13   1    0.34    0.08
   6 -13   1    0.08    0.06
   7 -13   1    0.17    0.05
   4  12  -1    0.01    0.08
  -4 -12   1   -0.12    0.12
   3  12  -1    0.07    0.08
   3  12  -1    0.02    0.09
  -3 -12   1   -0.04    0.12
   2  12  -1    0.09    0.10
   2  12  -1    0.01    0.07
  -2 -12   1    0.00    0.11
  -2 -12   1    0.02    0.10
   1  12  -1   -0.06    0.07
  -1 -12   1    0.07    0.11
  -1 -12   1   -0.10    0.07
   0  12  -1   -0.09    0.08
   0 -12   1   -0.02    0.10
   0 -12   1    0.05    0.09
  -1  12  -1   -0.02    0.08
   1 -12   1    0.04    0.08
  -2  12  -1    0.48    0.14
   2 -12   1    0.34    0.09
  -3  12  -1    0.34    0.12
   3 -12   1    0.34    0.09
  -4  12  -1    0.27    0.12
   4 -12   1    0.22    0.08
  -5  12  -1    0.42    0.14
   5 -12   1    0.24    0.07
   6 -12   1    0.78    0.08
   5  11  -1    0.01    0.08
   5  11  -1   -0.04    0.07
  -5 -11   1    0.00    0.11
   4  11  -1    0.14    0.09
   4  11  -1    0.00    0.07
  -4 -11   1    0.15    0.14
   3  11  -1    0.02    0.08
   3  11  -1    0.01    0.07
  -3 -11   1    0.04    0.10
   2  11  -1    0.00    0.07
   2  11  -1   -0.04    0.07
  -2 -11   1   -0.03    0.08
  -2 -11   1    0.03    0.09
   1  11  -1    0.20    0.10
  -1 -11   1    0.22    0.12
  -1 -11   1    0.17    0.10
   0  11  -1    0.01    0.08
   0 -11   1   -0.04    0.08
   0 -11   1   -0.18    0.08
  -1  11  -1    0.69    0.14
   1 -11   1    0.83    0.16
   1 -11   1    0.85    0.12
  -2  11  -1    0.05    0.08
   2 -11   1   -0.08    0.06
  -3  11  -1    0.28    0.11
   3 -11   1    0.18    0.07
  -4  11  -1    0.94    0.17
   4 -11   1    0.64    0.08
  -5  11  -1    0.06    0.09
   5 -11   1    0.02    0.04
   6 -11   1    0.37    0.05
   6  10  -1    0.05    0.07
   6  10  -1   -0.03    0.07
  -6 -10   1   -0.03    0.12
   5  10  -1    0.01    0.07
   5  10  -1    0.06    0.08
  -5 -10   1   -0.05    0.11
   4  10  -1    0.09    0.08
   4  10  -1    0.01    0.07
  -4 -10   1    0.19    0.11
   3  10  -1   -0.06    0.06
   3  10  -1   -0.12    0.06
  -3 -10   1    0.04    0.09
   2  10  -1    0.10    0.07
   2  10  -1    0.12    0.09
  -2 -10   1    0.06    0.10
  -2 -10   1   -0.09    0.07
   1  10  -1    3.56    0.25
   1  10  -1    3.35    0.18
  -1 -10   1    3.15    0.21
  -1 -10   1    4.28    0.29
   0  10  -1    0.38    0.12
   0 -10   1    0.67    0.15
   0 -10   1    0.45    0.11
  -1  10  -1    0.41    0.12
   1 -10   1    0.26    0.11
   1 -10   1    0.48    0.10
  -2  10  -1    0.28    0.11
   2 -10   1    0.11    0.06
  -3  10  -1    0.02    0.08
   3 -10   1   -0.06    0.04
  -4  10  -1    0.01    0.07
   4 -10   1    0.06    0.04
  -5  10  -1    0.05    0.09
   5 -10   1    0.12    0.04
  -6  10  -1   -0.12    0.07
  -6  10  -1   -0.05    0.07
  10 -10   1    0.03    0.06
   7   9  -1   -0.09    0.08
   7   9  -1   -0.07    0.07
  -7  -9   1    0.03    0.11
   6   9  -1   -0.09    0.06
   6   9  -1    0.01    0.06
  -6  -9   1    0.03    0.11
   5   9  -1    0.11    0.08
   5   9  -1    0.11    0.08
  -5  -9   1    0.04    0.11
   4   9  -1    0.24    0.08
   4   9  -1    0.15    0.08
  -4  -9   1    0.32    0.12
   3   9  -1    0.38    0.10
   3   9  -1    0.38    0.08
  -3  -9   1    0.42    0.11
  -3  -9   1    0.26    0.12
   2   9  -1   -0.07    0.05
   2   9  -1    0.09    0.08
   2   9  -1    0.00    0.06
  -2  -9   1   -0.03    0.07
  -2  -9   1   -0.05    0.08
   1   9  -1    0.03    0.07
   1   9  -1   -0.08    0.05
  -1  -9   1    0.11    0.08
  -1  -9   1    0.07    0.10
   0   9  -1   12.01    0.46
   0  -9   1   12.62    0.49
   0  -9   1   11.06    0.37
  -1   9  -1    0.46    0.12
   1  -9   1    0.41    0.09
   1  -9   1    0.30    0.11
  -2   9  -1    2.58    0.21
   2  -9   1    2.41    0.14
  -3   9  -1    4.40    0.26
   3  -9   1    4.83    0.17
  -4   9  -1    0.19    0.09
   4  -9   1    0.11    0.04
  -5   9  -1    0.61    0.13
  -6   9  -1   -0.05    0.07
  -6   9  -1    0.05    0.07
   8  -9   1    0.31    0.13
   9  -9   1    0.08    0.05
   9  -9   1    0.06    0.11
  10  -9   1   -0.04    0.06
  10  -9   1   -0.04    0.12
   7   8  -1    0.04    0.08
   7   8  -1    0.04    0.08
  -7  -8   1    0.09    0.12
   6   8  -1   -0.02    0.05
   6   8  -1    0.01    0.07
  -6  -8   1   -0.04    0.09
   5   8  -1    0.58    0.12
   5   8  -1    0.52    0.09
  -5  -8   1    0.69    0.15
   4   8  -1    1.04    0.14
   4   8  -1    0.92    0.10
  -4  -8   1    1.14    0.17
   3   8  -1   -0.08    0.05
   3   8  -1    0.04    0.07
   3   8  -1   -0.07    0.05
  -3  -8   1   -0.06    0.07
  -3  -8   1    0.05    0.07
   2   8  -1    4.39    0.20
   2   8  -1    4.67    0.19
   2   8  -1    5.35    0.27
  -2  -8   1    5.27    0.29
  -2  -8   1    4.82    0.24
   1   8  -1    1.10    0.09
   1   8  -1    0.77    0.08
   1   8  -1    0.92    0.14
  -1  -8   1    0.71    0.11
  -1  -8   1    0.73    0.13
   0   8  -1    0.06    0.07
   0  -8   1    0.09    0.06
   0  -8   1   -0.04    0.07
  -1   8  -1    2.45    0.18
   1  -8   1    2.44    0.13
   1  -8   1    2.85    0.20
  -2   8  -1   10.64    0.41
   2  -8   1   10.82    0.29
  -3   8  -1    0.05    0.07
   3  -8   1    0.01    0.03
  -4   8  -1    0.79    0.13
  -5   8  -1    1.40    0.16
  -5   8  -1    1.84    0.19
   5  -8   1    1.64    0.17
   5  -8   1    1.20    0.14
  -6   8  -1    1.81    0.17
  -6   8  -1    1.84    0.19
  -6   8  -1    1.57    0.17
   6  -8   1    1.44    0.16
   6  -8   1    1.46    0.18
  -7   8  -1    0.63    0.13
   7  -8   1    0.54    0.13
   7  -8   1    0.66    0.13
  -8   8  -1    0.13    0.09
   8  -8   1    0.14    0.11
   8  -8   1   -0.06    0.07
   9  -8   1   -0.04    0.10
   9  -8   1    0.02    0.05
  10  -8   1    0.14    0.08
  10  -8   1   -0.09    0.11
  11  -8   1   -0.05    0.07
   8   7  -1   -0.05    0.06
  -8  -7   1    0.05    0.09
  -8  -7   1    0.18    0.13
   7   7  -1    0.07    0.07
   7   7  -1   -0.02    0.06
  -7  -7   1   -0.04    0.07
  -7  -7   1    0.06    0.10
   6   7  -1   -0.02    0.05
   6   7  -1    0.04    0.07
  -6  -7   1    0.15    0.10
  -6  -7   1    0.07    0.07
   5   7  -1    0.01    0.06
   5   7  -1   -0.04    0.05
   5   7  -1    0.12    0.07
  -5  -7   1   -0.03    0.08
   4   7  -1    0.42    0.08
   4   7  -1    0.37    0.09
   4   7  -1    0.24    0.07
  -4  -7   1    0.24    0.10
   3   7  -1    8.22    0.27
   3   7  -1    8.19    0.29
   3   7  -1    8.41    0.34
  -3  -7   1    8.52    0.32
  -3  -7   1    8.37    0.37
   2   7  -1    5.31    0.19
   2   7  -1    5.21    0.20
   2   7  -1    5.28    0.26
  -2  -7   1    5.90    0.29
  -2  -7   1    5.38    0.24
   1   7  -1    0.38    0.05
   1   7  -1    0.48    0.06
   1   7  -1    0.54    0.10
  -1  -7   1    0.42    0.08
  -1  -7   1    0.48    0.10
   0   7  -1    0.46    0.05
   0   7  -1    0.66    0.10
   0  -7   1    0.45    0.07
   0  -7   1    0.62    0.10
  -1   7  -1    0.05    0.06
  -1   7  -1    0.06    0.03
   1  -7   1    0.09    0.06
   1  -7   1    0.05    0.04
  -2   7  -1    0.66    0.08
  -2   7  -1    0.76    0.11
   2  -7   1    0.71    0.09
   2  -7   1    0.65    0.06
  -3   7  -1    0.13    0.05
  -3   7  -1    0.42    0.09
  -3   7  -1    0.18    0.06
  -3   7  -1    0.15    0.06
   3  -7   1    0.22    0.06
   3  -7   1    0.12    0.03
   3  -7   1    0.15    0.05
  -4   7  -1    1.73    0.15
  -4   7  -1    1.33    0.11
  -4   7  -1    1.50    0.14
   4  -7   1    1.67    0.12
   4  -7   1    1.56    0.13
  -5   7  -1    0.02    0.06
  -5   7  -1    0.00    0.06
  -5   7  -1   -0.06    0.05
  -5   7  -1   -0.04    0.05
   5  -7   1   -0.09    0.05
   5  -7   1   -0.05    0.06
  -6   7  -1    0.49    0.10
  -6   7  -1    0.37    0.10
  -6   7  -1    0.40    0.10
   6  -7   1    0.41    0.10
   6  -7   1    0.44    0.11
  -7   7  -1    1.62    0.18
   7  -7   1    1.23    0.16
   7  -7   1    1.53    0.19
  -8   7  -1    0.11    0.09
   8  -7   1    0.16    0.10
   8  -7   1    0.10    0.05
   8  -7   1    0.16    0.10
   9  -7   1    1.85    0.13
   9  -7   1    1.83    0.24
  10  -7   1    0.21    0.13
  10  -7   1    0.10    0.07
  11  -7   1   -0.08    0.08
   9   6  -1   -0.01    0.06
  -9  -6   1    0.01    0.09
  -9  -6   1    0.13    0.09
  -9  -6   1   -0.08    0.11
   8   6  -1    0.45    0.09
  -8  -6   1    0.47    0.10
  -8  -6   1    0.36    0.14
  -8  -6   1    0.42    0.11
   7   6  -1    0.11    0.07
   7   6  -1   -0.08    0.06
  -7  -6   1    0.02    0.09
  -7  -6   1   -0.04    0.06
  -7  -6   1    0.00    0.07
   6   6  -1    0.23    0.06
   6   6  -1    0.40    0.10
  -6  -6   1    0.37    0.08
  -6  -6   1    0.44    0.09
  -6  -6   1    0.41    0.08
  -6  -6   1    0.52    0.13
   5   6  -1   -0.06    0.05
   5   6  -1   -0.07    0.04
   5   6  -1    0.01    0.06
  -5  -6   1   -0.05    0.07
  -5  -6   1    0.01    0.05
  -5  -6   1    0.15    0.07
  -5  -6   1   -0.02    0.04
   4   6  -1    0.76    0.09
   4   6  -1    0.71    0.11
   4   6  -1    0.78    0.09
  -4  -6   1    0.73    0.08
  -4  -6   1    0.86    0.10
  -4  -6   1    0.80    0.13
  -4  -6   1    0.70    0.07
   3   6  -1    0.25    0.06
   3   6  -1    0.13    0.07
   3   6  -1    0.28    0.06
  -3  -6   1    0.23    0.08
  -3  -6   1    0.20    0.08
   2   6  -1   14.80    0.47
   2   6  -1   15.33    0.38
   2   6  -1   14.75    0.41
   2   6  -1   15.39    0.48
  -2  -6   1   15.17    0.46
  -2  -6   1   15.33    0.43
  -2  -6   1   15.09    0.49
   1   6  -1    0.43    0.06
   1   6  -1    0.35    0.08
   1   6  -1    0.37    0.05
  -1  -6   1    0.37    0.07
  -1  -6   1    0.29    0.08
  -1  -6   1    0.51    0.07
   0   6  -1    0.85    0.05
   0   6  -1    0.86    0.07
   0   6  -1    1.36    0.12
   0  -6   1    0.78    0.10
   0  -6   1    1.04    0.08
   0  -6   1    0.99    0.08
  -1   6  -1    8.23    0.31
  -1   6  -1    8.30    0.21
  -1   6  -1    8.14    0.27
   1  -6   1    8.45    0.31
   1  -6   1    8.40    0.23
   1  -6   1    8.35    0.28
  -2   6  -1    0.18    0.04
  -2   6  -1    0.20    0.05
  -2   6  -1    0.13    0.06
  -2   6  -1    0.15    0.04
   2  -6   1    0.15    0.03
   2  -6   1    0.19    0.04
   2  -6   1    0.15    0.04
   2  -6   1    0.23    0.04
  -3   6  -1   -0.02    0.04
  -3   6  -1   -0.02    0.03
  -3   6  -1    0.03    0.04
  -3   6  -1    0.00    0.04
   3  -6   1   -0.10    0.03
   3  -6   1   -0.03    0.03
  -4   6  -1    2.44    0.17
  -4   6  -1    2.75    0.15
  -4   6  -1    2.51    0.17
   4  -6   1    2.63    0.15
   4  -6   1    2.78    0.16
  -5   6  -1    6.83    0.28
  -5   6  -1    6.48    0.28
  -5   6  -1    6.69    0.32
   5  -6   1    6.53    0.30
   5  -6   1    6.84    0.29
  -6   6  -1    5.94    0.29
  -6   6  -1    6.33    0.27
   6  -6   1    5.89    0.29
   6  -6   1    6.48    0.32
  -7   6  -1    0.51    0.12
   7  -6   1    0.52    0.05
   7  -6   1    0.39    0.10
   7  -6   1    0.65    0.14
  -8   6  -1    0.65    0.13
   8  -6   1    0.49    0.12
   8  -6   1    0.66    0.08
   8  -6   1    0.51    0.14
   9  -6   1    0.05    0.11
   9  -6   1    0.02    0.06
  10  -6   1    0.43    0.15
  10  -6   1    0.19    0.09
  11  -6   1    0.02    0.08
  -9  -5   1   -0.07    0.07
  -9  -5   1    0.12    0.10
  -9  -5   1   -0.03    0.10
   8   5  -1    0.70    0.10
  -8  -5   1    0.70    0.13
  -8  -5   1    1.02    0.12
  -8  -5   1    0.88    0.17
   7   5  -1    0.16    0.08
   7   5  -1    0.22    0.09
  -7  -5   1    0.12    0.07
  -7  -5   1    0.23    0.11
  -7  -5   1    0.25    0.10
   6   5  -1    0.53    0.10
   6   5  -1    0.54    0.07
  -6  -5   1    0.47    0.12
  -6  -5   1    0.40    0.10
  -6  -5   1    0.49    0.08
  -6  -5   1    0.47    0.08
   5   5  -1    4.33    0.18
   5   5  -1    4.24    0.17
   5   5  -1    4.28    0.22
  -5  -5   1    4.55    0.19
  -5  -5   1    4.20    0.17
  -5  -5   1    4.34    0.26
  -5  -5   1    4.54    0.21
   4   5  -1   50.55    1.08
   4   5  -1   51.54    1.19
   4   5  -1   49.13    1.39
   4   5  -1   50.22    1.23
  -4  -5   1   51.38    1.14
  -4  -5   1   51.41    1.18
  -4  -5   1   50.96    1.29
  -4  -5   1   52.35    1.07
   3   5  -1   20.07    0.52
   3   5  -1   19.80    0.62
   3   5  -1   19.95    0.47
   3   5  -1   20.39    0.56
  -3  -5   1   20.77    0.60
  -3  -5   1   20.26    0.52
  -3  -5   1   19.93    0.50
  -3  -5   1   20.06    0.50
   2   5  -1    4.48    0.16
   2   5  -1    4.80    0.16
   2   5  -1    4.74    0.21
   2   5  -1    4.57    0.17
   2   5  -1    4.30    0.20
  -2  -5   1    4.89    0.22
  -2  -5   1    4.55    0.14
  -2  -5   1    4.70    0.19
  -2  -5   1    4.85    0.19
   1   5  -1    0.78    0.09
   1   5  -1    0.79    0.06
   1   5  -1    0.90    0.05
   1   5  -1    0.84    0.07
  -1  -5   1    0.90    0.07
  -1  -5   1    0.81    0.08
  -1  -5   1    0.78    0.09
   0   5  -1    0.60    0.08
   0   5  -1    0.49    0.03
   0   5  -1    0.43    0.05
   0   5  -1    0.36    0.03
   0  -5   1    0.47    0.05
   0  -5   1    0.34    0.07
  -1   5  -1   32.13    0.83
  -1   5  -1   33.06    0.70
  -1   5  -1   32.52    0.82
   1  -5   1   33.27    0.85
   1  -5   1   33.24    0.83
  -2   5  -1    1.10    0.11
  -2   5  -1    1.18    0.09
  -2   5  -1    1.15    0.08
  -2   5  -1    1.16    0.10
   2  -5   1    1.13    0.08
   2  -5   1    1.15    0.09
   2  -5   1    1.09    0.08
  -3   5  -1    1.22    0.12
  -3   5  -1    0.84    0.10
  -3   5  -1    0.69    0.09
  -3   5  -1    0.71    0.08
   3  -5   1    1.11    0.10
   3  -5   1    0.80    0.09
  -4   5  -1    2.15    0.14
  -4   5  -1    2.02    0.15
  -4   5  -1    2.03    0.14
   4  -5   1    1.96    0.15
   4  -5   1    1.91    0.14
   4  -5   1    2.04    0.15
  -5   5  -1    5.37    0.23
  -5   5  -1    5.11    0.24
  -5   5  -1    5.13    0.27
   5  -5   1    4.94    0.25
   5  -5   1    5.27    0.28
   5  -5   1    5.28    0.24
  -6   5  -1    0.02    0.06
  -6   5  -1   -0.01    0.05
   6  -5   1    0.04    0.03
   6  -5   1    0.13    0.07
   6  -5   1    0.09    0.07
  -7   5  -1    1.05    0.15
   7  -5   1    1.08    0.08
   7  -5   1    1.26    0.18
   7  -5   1    0.99    0.15
  -8   5  -1    0.14    0.09
   8  -5   1    0.18    0.09
   8  -5   1    0.16    0.06
   8  -5   1    0.27    0.11
   9  -5   1    0.04    0.10
   9  -5   1    0.07    0.07
  10  -5   1    0.17    0.11
  10  -5   1   -0.05    0.07
  11  -5   1   -0.13    0.08
 -10  -4   1    0.07    0.09
  -9  -4   1    0.18    0.08
  -9  -4   1    0.02    0.10
   8   4  -1    0.19    0.06
  -8  -4   1    0.09    0.07
  -8  -4   1    0.11    0.09
  -8  -4   1    0.14    0.10
   7   4  -1    1.50    0.16
   7   4  -1    1.44    0.11
  -7  -4   1    1.58    0.16
  -7  -4   1    1.59    0.12
  -7  -4   1    1.64    0.19
  -7  -4   1    1.32    0.13
   6   4  -1    2.76    0.15
   6   4  -1    2.67    0.18
  -6  -4   1    2.35    0.15
  -6  -4   1    2.80    0.15
  -6  -4   1    2.61    0.20
  -6  -4   1    2.77    0.17
   5   4  -1    8.32    0.25
   5   4  -1    8.18    0.38
   5   4  -1    7.90    0.23
   5   4  -1    8.28    0.31
   5   4  -1    8.11    0.32
  -5  -4   1    7.79    0.28
  -5  -4   1    8.02    0.27
  -5  -4   1    8.10    0.33
  -5  -4   1    8.11    0.25
   4   4  -1    1.27    0.09
   4   4  -1    1.65    0.12
   4   4  -1    1.43    0.14
   4   4  -1    1.50    0.13
   4   4  -1    1.35    0.11
   4   4  -1    1.40    0.09
  -4  -4   1    1.22    0.09
  -4  -4   1    1.43    0.11
  -4  -4   1    1.57    0.13
  -4  -4   1    1.27    0.09
   3   4  -1    2.01    0.13
   3   4  -1    1.97    0.11
   3   4  -1    1.94    0.11
   3   4  -1    1.96    0.10
   3   4  -1    1.85    0.13
   3   4  -1    1.89    0.09
  -3  -4   1    1.98    0.13
  -3  -4   1    1.89    0.10
  -3  -4   1    1.98    0.09
  -3  -4   1    1.86    0.10
   2   4  -1   13.47    0.34
   2   4  -1   13.80    0.36
   2   4  -1   13.45    0.39
   2   4  -1   13.38    0.34
   2   4  -1   13.38    0.42
  -2  -4   1   13.82    0.40
  -2  -4   1   13.82    0.34
  -2  -4   1   13.45    0.41
  -2  -4   1   13.36    0.34
   1   4  -1    6.71    0.24
   1   4  -1    6.88    0.23
   1   4  -1    7.01    0.20
   1   4  -1    6.99    0.18
  -1  -4   1    6.72    0.24
  -1  -4   1    7.32    0.22
   0   4  -1    4.69    0.12
   0   4  -1    4.80    0.12
   0   4  -1    4.38    0.18
   0   4  -1    4.90    0.16
   0  -4   1    4.60    0.18
   0  -4   1    4.98    0.16
  -1   4  -1    8.17    0.27
  -1   4  -1    8.34    0.21
  -1   4  -1    8.38    0.25
   1  -4   1    8.30    0.21
   1  -4   1    8.45    0.27
   1  -4   1    8.56    0.21
   1  -4   1    8.54    0.26
  -2   4  -1    1.65    0.11
  -2   4  -1    2.00    0.11
  -2   4  -1    1.60    0.09
  -2   4  -1    1.56    0.10
   2  -4   1    1.73    0.10
   2  -4   1    1.94    0.09
  -3   4  -1  120.25    2.45
  -3   4  -1  115.24    2.88
  -3   4  -1  119.17    2.88
   3  -4   1  116.49    2.54
   3  -4   1  117.66    2.88
   3  -4   1  117.70    2.46
  -4   4  -1   33.49    0.83
  -4   4  -1   32.53    0.94
  -4   4  -1   34.12    0.81
   4  -4   1   33.38    0.81
   4  -4   1   32.81    0.95
   4  -4   1   33.93    0.84
  -5   4  -1    0.13    0.05
  -5   4  -1    0.19    0.06
   5  -4   1    0.09    0.06
   5  -4   1    0.15    0.02
   5  -4   1    0.20    0.07
   5  -4   1    0.07    0.05
  -6   4  -1   23.33    0.62
  -6   4  -1   22.88    0.66
   6  -4   1   22.64    0.67
   6  -4   1   23.05    0.50
   6  -4   1   22.61    0.69
  -7   4  -1    0.00    0.07
   7  -4   1   -0.06    0.05
   7  -4   1    0.01    0.08
   7  -4   1    0.03    0.07
   7  -4   1    0.17    0.07
  -8   4  -1    0.01    0.08
   8  -4   1    0.00    0.05
   8  -4   1   -0.06    0.08
   8  -4   1    0.08    0.08
  -9   4  -1    0.19    0.10
   9  -4   1    0.01    0.10
   9  -4   1    0.24    0.08
   9  -4   1    0.10    0.09
  10  -4   1   -0.04    0.07
  10  -4   1   -0.03    0.10
  11  -4   1   -0.08    0.08
 -10  -3   1    0.14    0.08
  -9  -3   1    2.08    0.22
  -8  -3   1    0.27    0.10
  -8  -3   1    0.25    0.08
   7   3  -1    0.04    0.08
   7   3  -1    0.06    0.09
   7   3  -1    0.04    0.06
   7   3  -1    0.05    0.05
  -7  -3   1    0.04    0.05
  -7  -3   1    0.10    0.06
  -7  -3   1   -0.10    0.06
  -7  -3   1    0.09    0.08
   6   3  -1    0.51    0.07
   6   3  -1    0.54    0.09
   6   3  -1    0.44    0.11
   6   3  -1    0.40    0.11
   6   3  -1    0.59    0.12
  -6  -3   1    0.66    0.10
  -6  -3   1    0.51    0.07
  -6  -3   1    0.42    0.07
  -6  -3   1    0.66    0.12
   5   3  -1   14.37    0.37
   5   3  -1   14.86    0.44
   5   3  -1   14.32    0.38
   5   3  -1   14.61    0.43
   5   3  -1   14.80    0.55
   5   3  -1   15.36    0.48
   5   3  -1   15.09    0.34
   5   3  -1   15.36    0.46
  -5  -3   1   14.21    0.41
  -5  -3   1   14.74    0.41
  -5  -3   1   14.67    0.38
  -5  -3   1   15.01    0.47
   4   3  -1    0.10    0.05
   4   3  -1    0.10    0.05
   4   3  -1    0.08    0.03
   4   3  -1    0.05    0.04
   4   3  -1    0.06    0.04
   4   3  -1    0.04    0.03
  -4  -3   1    0.07    0.04
  -4  -3   1    0.11    0.04
  -4  -3   1    0.03    0.04
  -4  -3   1    0.06    0.03
   3   3  -1    0.80    0.08
   3   3  -1    0.96    0.06
   3   3  -1    0.79    0.08
   3   3  -1    0.68    0.06
   3   3  -1    0.74    0.08
   3   3  -1    0.72    0.09
  -3  -3   1    0.87    0.06
  -3  -3   1    0.87    0.08
  -3  -3   1    0.74    0.08
  -3  -3   1    0.82    0.06
  -3  -3   1    0.88    0.08
   2   3  -1   13.34    0.36
   2   3  -1   13.33    0.33
   2   3  -1   13.54    0.34
   2   3  -1   13.12    0.40
   2   3  -1   13.42    0.34
  -2  -3   1   13.40    0.34
  -2  -3   1   13.40    0.33
  -2  -3   1   13.28    0.38
   1   3  -1    7.52    0.23
   1   3  -1    7.35    0.20
   1   3  -1    7.26    0.18
   1   3  -1    6.89    0.22
  -1  -3   1    7.30    0.23
  -1  -3   1    7.50    0.18
  -1  -3   1    7.29    0.22
   0   3  -1  124.42    2.44
   0   3  -1  115.42    2.48
   0   3  -1  122.49    2.87
   0   3  -1  120.56    2.63
   0  -3   1  122.85    2.46
   0  -3   1  123.45    2.92
   0  -3   1  123.34    2.70
  -1   3  -1   16.57    0.37
  -1   3  -1   16.88    0.44
  -1   3  -1   16.40    0.44
  -1   3  -1   16.43    0.42
   1  -3   1   16.79    0.44
   1  -3   1   16.64    0.37
  -2   3  -1   41.41    1.04
  -2   3  -1   40.67    1.04
  -2   3  -1   40.19    0.88
   2  -3   1   41.22    0.89
   2  -3   1   40.17    0.91
   2  -3   1   40.53    1.04
  -3   3  -1    2.98    0.16
  -3   3  -1    2.71    0.12
   3  -3   1    2.61    0.15
   3  -3   1    2.82    0.14
   3  -3   1    2.60    0.14
  -4   3  -1   10.19    0.37
  -4   3  -1   10.03    0.30
   4  -3   1   10.19    0.33
   4  -3   1    9.43    0.30
   4  -3   1   10.31    0.34
   4  -3   1   10.06    0.38
  -5   3  -1    5.31    0.20
   5  -3   1    5.70    0.25
   5  -3   1    5.74    0.26
   5  -3   1    5.50    0.15
   5  -3   1    5.20    0.28
  -6   3  -1    5.84    0.23
   6  -3   1    5.17    0.28
   6  -3   1    5.57    0.27
   6  -3   1    5.70    0.18
  -7   3  -1    0.34    0.10
   7  -3   1    0.31    0.10
   7  -3   1    0.41    0.09
   7  -3   1    0.31    0.07
   7  -3   1    0.42    0.12
  -8   3  -1    1.51    0.18
   8  -3   1    1.64    0.21
   8  -3   1    1.59    0.19
   8  -3   1    1.60    0.13
  -9   3  -1    2.81    0.24
   9  -3   1    3.21    0.26
   9  -3   1    2.72    0.28
   9  -3   1    3.07    0.20
  10  -3   1    0.12    0.10
  10  -3   1   -0.08    0.09
  11  -3   1    0.31    0.12
 -10  -2   1    0.04    0.08
   9   2  -1    0.87    0.15
   9   2  -1    0.94    0.19
  -9  -2   1    0.99    0.12
   8   2  -1    0.11    0.10
   8   2  -1    0.32    0.11
   8   2  -1    0.11    0.09
  -8  -2   1    0.06    0.08
  -8  -2   1    0.15    0.06
  -8  -2   1    0.13    0.09
  -8  -2   1    0.19    0.07
   7   2  -1    2.16    0.21
   7   2  -1    2.20    0.16
   7   2  -1    2.21    0.22
   7   2  -1    2.36    0.09
   7   2  -1    2.51    0.18
  -7  -2   1    2.04    0.13
  -7  -2   1    2.30    0.18
  -7  -2   1    2.03    0.14
   6   2  -1    1.92    0.16
   6   2  -1    1.92    0.17
   6   2  -1    1.68    0.18
   6   2  -1    1.82    0.13
   6   2  -1    1.88    0.10
  -6  -2   1    1.88    0.11
  -6  -2   1    1.65    0.16
  -6  -2   1    2.01    0.12
   5   2  -1    2.44    0.17
   5   2  -1    2.83    0.17
   5   2  -1    2.66    0.11
   5   2  -1    2.28    0.14
   5   2  -1    2.63    0.19
   5   2  -1    2.42    0.13
  -5  -2   1    2.84    0.16
  -5  -2   1    2.88    0.13
  -5  -2   1    2.43    0.12
  -5  -2   1    2.62    0.14
   4   2  -1    1.79    0.13
   4   2  -1    1.88    0.08
   4   2  -1    1.96    0.11
   4   2  -1    1.77    0.13
   4   2  -1    1.72    0.14
  -4  -2   1    1.77    0.12
  -4  -2   1    1.99    0.10
  -4  -2   1    1.68    0.09
  -4  -2   1    1.86    0.10
   3   2  -1   36.08    0.83
   3   2  -1   35.98    0.81
   3   2  -1   35.43    0.81
   3   2  -1   35.47    0.84
   3   2  -1   34.02    0.96
  -3  -2   1   35.64    0.86
  -3  -2   1   36.27    0.82
  -3  -2   1   35.89    0.95
   2   2  -1    4.17    0.13
   2   2  -1    3.90    0.16
   2   2  -1    4.09    0.14
   2   2  -1    4.20    0.14
   2   2  -1    3.84    0.14
  -2  -2   1    3.87    0.13
  -2  -2   1    3.77    0.15
   1   2  -1   15.86    0.38
   1   2  -1   15.69    0.35
   1   2  -1   15.84    0.42
  -1  -2   1   17.26    0.42
  -1  -2   1   16.32    0.37
   0   2  -1    2.37    0.07
   0   2  -1    2.40    0.05
   0   2  -1    2.25    0.06
   0  -2   1    2.36    0.07
   0  -2   1    2.28    0.06
  -1   2  -1  265.42    6.30
  -1   2  -1  258.29    5.39
  -1   2  -1  267.45    6.33
   1  -2   1  261.96    5.38
   1  -2   1  266.26    6.27
  -2   2  -1  126.33    2.99
   2  -2   1  125.41    2.99
   2  -2   1  123.21    2.63
   2  -2   1  122.59    2.55
  -3   2  -1    1.16    0.10
   3  -2   1    1.19    0.10
   3  -2   1    1.10    0.09
   3  -2   1    1.31    0.09
   3  -2   1    1.14    0.07
  -4   2  -1   13.69    0.37
  -4   2  -1   14.07    0.46
   4  -2   1   12.48    0.37
   4  -2   1   13.90    0.41
   4  -2   1   14.29    0.48
   4  -2   1   14.15    0.42
  -5   2  -1    6.71    0.23
   5  -2   1    6.66    0.28
   5  -2   1    6.41    0.28
   5  -2   1    6.73    0.32
   5  -2   1    6.41    0.19
  -6   2  -1    4.10    0.18
   6  -2   1    4.00    0.23
   6  -2   1    4.49    0.25
   6  -2   1    4.21    0.17
  -7   2  -1    0.75    0.10
   7  -2   1    0.84    0.11
   7  -2   1    0.99    0.15
   7  -2   1    0.69    0.12
   7  -2   1    0.94    0.10
  -8   2  -1    0.01    0.08
   8  -2   1    0.07    0.08
   8  -2   1    0.04    0.09
   8  -2   1   -0.10    0.05
  -9   2  -1   -0.03    0.07
   9  -2   1   -0.07    0.07
   9  -2   1   -0.03    0.08
   9  -2   1    0.11    0.10
  10  -2   1    0.13    0.10
  10  -2   1    0.17    0.13
  11  -2   1    0.11    0.11
  11   1  -1    0.06    0.13
 -11  -1   1    0.24    0.10
  10   1  -1    0.07    0.10
  10   1  -1   -0.05    0.12
  10   1  -1   -0.07    0.09
 -10  -1   1    0.00    0.08
   9   1  -1    0.14    0.11
   9   1  -1    0.23    0.10
   9   1  -1    0.19    0.11
  -9  -1   1    0.07    0.07
  -9  -1   1    0.22    0.10
   8   1  -1    0.36    0.11
   8   1  -1    0.41    0.11
   8   1  -1    0.55    0.14
  -8  -1   1    0.47    0.11
  -8  -1   1    0.46    0.08
  -8  -1   1    0.41    0.11
  -8  -1   1    0.38    0.08
   7   1  -1   -0.01    0.06
   7   1  -1   -0.15    0.06
   7   1  -1   -0.09    0.06
   7   1  -1    0.03    0.04
  -7  -1   1    0.05    0.05
  -7  -1   1   -0.17    0.06
  -7  -1   1    0.04    0.05
   6   1  -1    1.44    0.14
   6   1  -1    1.25    0.15
   6   1  -1    1.37    0.16
  -6  -1   1    1.21    0.13
  -6  -1   1    1.31    0.09
  -6  -1   1    1.29    0.09
   5   1  -1    1.65    0.08
   5   1  -1    1.79    0.16
   5   1  -1    2.04    0.16
   5   1  -1    1.66    0.12
   5   1  -1    1.74    0.14
  -5  -1   1    2.01    0.13
  -5  -1   1    1.82    0.09
  -5  -1   1    1.68    0.09
   4   1  -1    0.05    0.04
   4   1  -1    0.08    0.03
   4   1  -1    0.04    0.04
   4   1  -1    0.14    0.03
   4   1  -1    0.08    0.04
  -4  -1   1    0.11    0.04
  -4  -1   1    0.11    0.03
   3   1  -1    0.13    0.04
   3   1  -1    0.17    0.04
   3   1  -1    0.07    0.03
   3   1  -1    0.17    0.05
  -3  -1   1    0.12    0.03
  -3  -1   1    0.20    0.04
  -3  -1   1    0.18    0.05
   2   1  -1   61.08    1.54
   2   1  -1   61.01    1.35
   2   1  -1   63.27    1.31
   2   1  -1   62.22    1.36
  -2  -1   1   63.91    1.36
  -2  -1   1   62.34    1.53
   1   1  -1  128.45    2.59
   1   1  -1  131.76    3.04
   1   1  -1  125.70    2.82
  -1  -1   1  128.22    2.78
  -1   1  -1   16.18    0.42
   1  -1   1   15.97    0.36
   1  -1   1   15.57    0.42
  -2   1  -1   43.09    1.08
   2  -1   1   43.98    0.93
   2  -1   1   41.78    0.95
   2  -1   1   41.84    1.08
  -3   1  -1   13.68    0.42
   3  -1   1   13.20    0.38
   3  -1   1   12.96    0.43
   3  -1   1   13.61    0.37
   3  -1   1   13.55    0.35
  -4   1  -1    6.68    0.28
  -4   1  -1    6.22    0.21
   4  -1   1    6.23    0.28
   4  -1   1    6.73    0.21
   4  -1   1    6.73    0.26
   4  -1   1    6.54    0.25
  -5   1  -1    1.85    0.11
  -5   1  -1    1.72    0.07
   5  -1   1    1.89    0.14
   5  -1   1    1.69    0.10
   5  -1   1    1.86    0.11
   5  -1   1    1.97    0.15
   5  -1   1    1.86    0.16
  -6   1  -1    0.20    0.06
   6  -1   1    0.02    0.06
   6  -1   1    0.22    0.06
   6  -1   1    0.11    0.04
   6  -1   1    0.14    0.08
  -7   1  -1    4.64    0.22
   7  -1   1    4.23    0.26
   7  -1   1    4.97    0.29
   7  -1   1    4.57    0.21
   8  -1   1   -0.05    0.08
   8  -1   1    0.14    0.08
   8  -1   1   -0.03    0.07
  -9   1  -1    0.07    0.08
   9  -1   1    0.20    0.12
   9  -1   1   -0.05    0.07
   9  -1   1    0.05    0.08
  10  -1   1    0.20    0.10
  10  -1   1    0.22    0.14
  11  -1   1    0.04    0.10
  11   0  -1    0.14    0.11
  11   0  -1   -0.06    0.10
  10   0  -1   -0.08    0.08
  10   0  -1    0.14    0.12
   9   0  -1    1.86    0.23
   9   0  -1    1.60    0.17
   9   0  -1    1.65    0.21
  -9   0   1    1.69    0.13
  -9   0   1    1.57    0.20
   8   0  -1    0.30    0.09
   8   0  -1    0.18    0.11
   8   0  -1    0.12    0.09
  -8   0   1    0.28    0.10
  -8   0   1    0.35    0.10
  -8   0   1    0.22    0.06
   7   0  -1    3.46    0.24
   7   0  -1    3.36    0.19
   7   0  -1    3.36    0.23
  -7   0   1    3.22    0.19
  -7   0   1    3.33    0.15
   6   0  -1    0.77    0.12
   6   0  -1    0.72    0.11
   6   0  -1    0.89    0.10
   6   0  -1    0.94    0.10
  -6   0   1    0.81    0.07
  -6   0   1    0.93    0.11
   5   0  -1    0.07    0.05
   5   0  -1    0.29    0.08
   5   0  -1    0.08    0.04
   5   0  -1    0.06    0.06
   5   0  -1    0.07    0.03
  -5   0   1    0.13    0.05
  -5   0   1    0.28    0.04
   4   0  -1   31.89    0.80
   4   0  -1   32.46    0.78
   4   0  -1   32.04    0.75
   4   0  -1   31.67    0.92
  -4   0   1   31.50    0.78
  -4   0   1   32.72    0.73
  -4   0   1   33.29    0.91
   3   0  -1   34.60    0.94
   3   0  -1   33.47    0.82
   3   0  -1   35.64    0.80
  -3   0   1   33.86    0.81
  -3   0   1   35.05    0.93
  -3   0   1   36.03    0.77
   2   0  -1   18.50    0.52
   2   0  -1   18.07    0.45
   2   0  -1   18.61    0.44
  -2   0   1   18.78    0.51
  -2   0   1   18.97    0.41
   1   0  -1  107.86    2.18
   1   0  -1  109.03    2.56
  -1   0   1  109.10    2.35
  -1   0   1  104.52    2.34
  -1   0   1  110.10    2.56
  -1   0   1  107.40    2.18
   0   0   1    0.00    0.00
   0   0   1    0.00    0.00
  -1   0  -1    0.08    0.02
  -1   0  -1    0.12    0.01
  -1   0  -1    0.12    0.01
   1   0   1    0.09    0.02
   1   0   1    0.12    0.02
  -2   0  -1   30.06    0.65
  -2   0  -1   30.12    0.77
   2   0   1   29.49    0.66
   2   0   1   29.59    0.78
   2   0   1   28.67    0.68
  -3   0  -1    0.23    0.04
  -3   0  -1    0.15    0.02
  -3   0  -1    0.13    0.04
   3   0   1    0.18    0.04
   3   0   1    0.12    0.04
   3   0   1    0.16    0.05
   3   0   1    0.17    0.03
  -4   0  -1    2.13    0.11
  -4   0  -1    1.89    0.08
   4   0   1    2.23    0.14
   4   0   1    2.13    0.14
   4   0   1    2.02    0.15
   4   0   1    2.26    0.11
  -5   0  -1    2.13    0.09
  -5   0  -1    2.15    0.12
   5   0   1    2.14    0.17
   5   0   1    2.00    0.15
   5   0   1    2.18    0.15
   5   0   1    2.29    0.12
   5   0   1    1.93    0.12
  -6   0  -1    1.20    0.11
  -6   0  -1    1.12    0.08
   6   0   1    1.28    0.12
   6   0   1    1.28    0.15
   6   0   1    0.88    0.13
   6   0   1    1.23    0.11
  -7   0  -1    0.41    0.06
  -7   0  -1    0.37    0.10
   7   0   1    0.49    0.09
   7   0   1    0.45    0.12
   7   0   1    0.38    0.10
   7   0   1    0.48    0.09
  -8   0  -1    5.02    0.21
   8   0   1    5.08    0.32
   8   0   1    5.24    0.31
   8   0   1    5.11    0.26
   9   0   1    0.65    0.13
   9   0   1    1.20    0.20
  10   0   1    0.53    0.16
  10   0   1    0.40    0.12
 -11   0  -1   -0.05    0.08
  11   0   1   -0.16    0.09
  11  -1  -1    0.17    0.11
  10  -1  -1    0.46    0.16
  10  -1  -1    0.35    0.12
   9  -1  -1    0.26    0.12
   9  -1  -1    0.25    0.11
   9  -1  -1    0.47    0.11
  -9   1   1    0.25    0.10
   8  -1  -1    0.02    0.08
   8  -1  -1    0.07    0.08
   8  -1  -1   -0.10    0.05
  -8   1   1   -0.08    0.06
  -8   1   1    0.06    0.07
   7  -1  -1    1.05    0.15
   7  -1  -1    1.20    0.12
   7  -1  -1    0.95    0.15
  -7   1   1    1.00    0.12
  -7   1   1    0.98    0.14
   6  -1  -1    0.49    0.07
   6  -1  -1    0.58    0.10
   6  -1  -1    0.48    0.10
   6  -1  -1    0.66    0.08
  -6   1   1    0.63    0.09
   5  -1  -1   19.68    0.56
   5  -1  -1   19.64    0.57
   5  -1  -1   18.65    0.64
   5  -1  -1   19.00    0.46
   5  -1  -1   19.74    0.50
  -5   1   1   18.88    0.52
  -5   1   1   19.63    0.44
   4  -1  -1   54.73    1.27
   4  -1  -1   52.42    1.44
   4  -1  -1   55.11    1.21
   4  -1  -1   55.23    1.23
  -4   1   1   55.44    1.43
  -4   1   1   53.47    1.26
   3  -1  -1    0.33    0.05
   3  -1  -1    0.36    0.06
  -3   1   1    0.41    0.07
  -3   1   1    0.35    0.05
   2  -1  -1   32.56    0.75
   2  -1  -1   32.77    0.85
   2  -1  -1   32.32    0.72
  -2   1   1   32.74    0.85
  -2   1   1   33.80    0.72
   1  -1  -1   44.84    1.09
   1  -1  -1   43.88    0.92
  -1   1   1   44.62    1.08
  -1   1   1   43.89    0.92
  -1   1   1   44.79    1.09
   0  -1  -1    9.47    0.25
   0   1   1    9.60    0.21
   0   1   1    9.46    0.25
   0   1   1    9.77    0.21
   0   1   1    9.96    0.21
  -1  -1  -1  194.80    4.12
  -1  -1  -1  184.29    4.48
   1   1   1  186.04    3.78
   1   1   1  190.21    4.47
   1   1   1  182.59    4.12
  -2  -1  -1  187.39    4.44
  -2  -1  -1  197.83    4.13
   2   1   1  188.99    3.79
   2   1   1  181.23    4.08
   2   1   1  183.92    3.91
   2   1   1  183.54    4.45
  -3  -1  -1   30.07    0.80
  -3  -1  -1   29.61    0.68
  -3  -1  -1   28.95    0.70
   3   1   1   27.63    0.81
   3   1   1   28.86    0.71
   3   1   1   29.65    0.69
   3   1   1   29.75    0.69
   3   1   1   29.64    0.65
  -4  -1  -1    0.11    0.04
  -4  -1  -1    0.10    0.03
   4   1   1    0.03    0.04
   4   1   1    0.09    0.03
   4   1   1    0.03    0.04
   4   1   1    0.10    0.03
   4   1   1    0.10    0.05
  -5  -1  -1    0.19    0.06
  -5  -1  -1    0.13    0.04
  -5  -1  -1    0.15    0.04
   5   1   1    0.16    0.07
   5   1   1    0.19    0.06
   5   1   1    0.09    0.06
   5   1   1    0.14    0.06
   5   1   1    0.20    0.04
  -6  -1  -1    0.26    0.06
  -6  -1  -1    0.21    0.07
  -6  -1  -1    0.30    0.06
   6   1   1    0.07    0.07
   6   1   1    0.26    0.09
   6   1   1    0.28    0.08
   6   1   1    0.27    0.07
  -7  -1  -1    1.75    0.12
  -7  -1  -1    1.45    0.15
  -7  -1  -1    1.54    0.12
   7   1   1    1.62    0.20
   7   1   1    2.09    0.18
   7   1   1    1.57    0.19
   7   1   1    1.83    0.15
  -8  -1  -1    0.59    0.09
  -8  -1  -1    0.44    0.08
   8   1   1    0.55    0.12
   8   1   1    0.60    0.14
   8   1   1    0.63    0.14
  -9  -1  -1    0.10    0.07
   9   1   1    0.09    0.09
 -10  -1  -1    0.46    0.11
  10   1   1    0.30    0.15
  10   1   1    0.37    0.13
 -11  -1  -1    0.95    0.14
  11  -2  -1    0.14    0.11
  10  -2  -1    0.37    0.11
  10  -2  -1    0.45    0.15
   9  -2  -1    0.06    0.08
   9  -2  -1    0.14    0.11
   9  -2  -1    0.11    0.09
  -9   2   1   -0.01    0.08
   8  -2  -1    1.66    0.19
   8  -2  -1    1.92    0.15
   8  -2  -1    1.88    0.22
  -8   2   1    1.59    0.18
  -8   2   1    1.79    0.15
   7  -2  -1    7.72    0.27
   7  -2  -1    7.66    0.36
   7  -2  -1    9.09    0.38
  -7   2   1    7.61    0.34
  -7   2   1    8.02    0.30
   6  -2  -1    1.98    0.12
   6  -2  -1    1.93    0.16
   6  -2  -1    2.07    0.12
   6  -2  -1    2.20    0.17
  -6   2   1    2.03    0.14
  -6   2   1    1.86    0.15
   5  -2  -1    7.57    0.22
   5  -2  -1    8.27    0.25
   5  -2  -1    8.26    0.32
   5  -2  -1    7.67    0.30
   5  -2  -1    7.33    0.34
  -5   2   1    7.86    0.29
  -5   2   1    7.86    0.27
   4  -2  -1   49.99    1.11
   4  -2  -1   48.83    1.16
   4  -2  -1   48.08    1.32
   4  -2  -1   48.56    1.13
  -4   2   1   49.78    1.12
  -4   2   1   50.18    1.32
  -4   2   1   50.62    1.16
   3  -2  -1    1.82    0.12
   3  -2  -1    1.81    0.11
   3  -2  -1    1.76    0.10
  -3   2   1    1.85    0.10
  -3   2   1    1.84    0.10
  -3   2   1    1.90    0.12
   2  -2  -1   98.18    2.41
   2  -2  -1   97.52    2.12
   2  -2  -1  100.96    2.06
  -2   2   1  100.56    2.41
  -2   2   1   98.67    2.41
  -2   2   1  100.77    2.05
   1  -2  -1    1.37    0.07
   1  -2  -1    1.24    0.06
   1  -2  -1    1.30    0.06
  -1   2   1    1.26    0.06
  -1   2   1    1.35    0.07
   0  -2  -1   91.95    2.53
   0   2   1  108.69    2.31
   0   2   1  111.63    2.31
   0   2   1  109.61    2.18
   0   2   1  109.38    2.53
   0   2   1  109.07    2.32
  -1  -2  -1    9.00    0.22
  -1  -2  -1    9.42    0.27
   1   2   1    8.72    0.26
   1   2   1    9.05    0.22
   1   2   1    8.84    0.22
   1   2   1    9.10    0.23
  -2  -2  -1    8.77    0.28
  -2  -2  -1    8.55    0.23
  -2  -2  -1    8.51    0.25
   2   2   1    8.52    0.24
   2   2   1    8.44    0.24
   2   2   1    8.60    0.24
   2   2   1    8.49    0.29
   2   2   1    8.57    0.23
  -3  -2  -1   29.54    0.79
  -3  -2  -1   28.85    0.71
  -3  -2  -1   28.83    0.68
   3   2   1   28.93    0.69
   3   2   1   28.95    0.71
   3   2   1   29.49    0.69
   3   2   1   27.46    0.81
   3   2   1   29.82    0.67
  -4  -2  -1    3.03    0.13
  -4  -2  -1    3.07    0.14
  -4  -2  -1    2.91    0.15
  -4  -2  -1    2.96    0.12
   4   2   1    2.92    0.17
   4   2   1    3.38    0.15
   4   2   1    3.09    0.11
   4   2   1    3.13    0.20
   4   2   1    3.14    0.17
  -5  -2  -1    1.60    0.10
  -5  -2  -1    1.56    0.10
  -5  -2  -1    1.78    0.13
  -5  -2  -1    1.64    0.09
   5   2   1    1.36    0.11
   5   2   1    1.44    0.13
   5   2   1    1.66    0.14
   5   2   1    1.49    0.09
   5   2   1    1.80    0.16
   5   2   1    1.66    0.15
  -6  -2  -1    3.00    0.15
  -6  -2  -1    3.03    0.20
  -6  -2  -1    3.20    0.15
   6   2   1    2.92    0.23
   6   2   1    2.83    0.19
   6   2   1    2.76    0.21
   6   2   1    3.45    0.19
   6   2   1    2.97    0.13
  -7  -2  -1    0.89    0.10
  -7  -2  -1    0.83    0.13
  -7  -2  -1    0.98    0.10
   7   2   1    0.87    0.12
   7   2   1    0.74    0.06
   7   2   1    0.87    0.13
   7   2   1    0.66    0.13
   7   2   1    1.02    0.17
  -8  -2  -1    1.74    0.13
   8   2   1    1.16    0.19
   8   2   1    1.58    0.20
   8   2   1    1.38    0.17
   8   2   1    1.47    0.16
  -9  -2  -1    0.32    0.09
   9   2   1    0.52    0.16
 -10  -2  -1    0.04    0.09
  11  -3  -1    0.33    0.12
  10  -3  -1   -0.18    0.07
  10  -3  -1   -0.06    0.10
   9  -3  -1    0.30    0.12
   9  -3  -1    0.59    0.11
   9  -3  -1    0.20    0.11
  -9   3   1    0.34    0.12
   8  -3  -1    0.95    0.15
   8  -3  -1    0.89    0.16
   8  -3  -1    0.77    0.11
  -8   3   1    0.73    0.14
  -8   3   1    0.83    0.12
   7  -3  -1    0.04    0.05
   7  -3  -1    0.06    0.08
   7  -3  -1    0.28    0.09
  -7   3   1    0.14    0.07
   6  -3  -1   12.62    0.43
   6  -3  -1   11.81    0.31
   6  -3  -1   11.59    0.36
   6  -3  -1   11.97    0.44
  -6   3   1   11.40    0.41
  -6   3   1   12.10    0.38
   5  -3  -1    6.13    0.26
   5  -3  -1    6.16    0.31
   5  -3  -1    6.42    0.22
   5  -3  -1    6.38    0.17
   5  -3  -1    6.52    0.28
  -5   3   1    6.07    0.26
  -5   3   1    6.37    0.24
   4  -3  -1    2.86    0.16
   4  -3  -1    2.70    0.17
   4  -3  -1    2.87    0.16
  -4   3   1    2.82    0.14
  -4   3   1    2.90    0.16
  -4   3   1    2.97    0.18
   3  -3  -1    1.93    0.11
   3  -3  -1    1.58    0.11
  -3   3   1    1.67    0.10
  -3   3   1    1.70    0.11
  -3   3   1    1.78    0.12
  -3   3   1    1.79    0.12
   2  -3  -1    3.97    0.15
   2  -3  -1    4.13    0.14
   2  -3  -1    3.97    0.17
  -2   3   1    3.92    0.17
  -2   3   1    3.75    0.14
  -2   3   1    3.97    0.17
   1  -3  -1   36.82    0.80
   1  -3  -1   35.76    0.93
  -1   3   1   37.50    0.78
  -1   3   1   37.42    0.93
   0  -3  -1   54.53    1.27
   0   3   1   56.24    1.19
   0   3   1   55.45    1.35
   0   3   1   55.47    1.19
   0   3   1   55.08    1.13
   0   3   1   54.52    1.23
  -1  -3  -1   44.28    1.05
  -1  -3  -1   44.92    0.98
  -1  -3  -1   45.40    1.11
   1   3   1   45.08    0.94
   1   3   1   44.54    1.11
   1   3   1   43.82    1.01
   1   3   1   43.96    0.96
   1   3   1   44.86    1.00
  -2  -3  -1    2.58    0.13
  -2  -3  -1    2.64    0.10
  -2  -3  -1    2.70    0.11
  -2  -3  -1    2.68    0.13
   2   3   1    2.71    0.11
   2   3   1    2.45    0.14
   2   3   1    2.75    0.13
   2   3   1    2.47    0.11
   2   3   1    2.47    0.11
  -3  -3  -1    6.47    0.18
  -3  -3  -1    6.45    0.21
  -3  -3  -1    6.56    0.20
  -3  -3  -1    6.14    0.23
  -3  -3  -1    7.20    0.26
   3   3   1    6.30    0.22
   3   3   1    6.56    0.18
   3   3   1    6.28    0.27
   3   3   1    6.64    0.23
   3   3   1    6.41    0.20
   3   3   1    6.38    0.23
  -4  -3  -1    1.35    0.09
  -4  -3  -1    1.34    0.10
  -4  -3  -1    1.35    0.08
  -4  -3  -1    1.27    0.11
   4   3   1    1.25    0.07
   4   3   1    1.37    0.13
   4   3   1    1.40    0.13
   4   3   1    1.33    0.11
   4   3   1    1.32    0.08
   4   3   1    1.34    0.12
  -5  -3  -1    0.26    0.08
  -5  -3  -1    0.33    0.08
  -5  -3  -1    0.17    0.05
  -5  -3  -1    0.44    0.07
   5   3   1    0.44    0.10
   5   3   1    0.34    0.09
   5   3   1    0.41    0.05
   5   3   1    0.42    0.05
   5   3   1    0.36    0.09
   5   3   1    0.38    0.09
   5   3   1    0.42    0.08
  -6  -3  -1   41.34    0.90
  -6  -3  -1   40.51    1.05
  -6  -3  -1   39.06    0.99
  -6  -3  -1   40.24    0.95
   6   3   1   41.24    1.02
   6   3   1   39.60    1.04
   6   3   1   40.41    0.97
   6   3   1   40.79    0.90
   6   3   1   40.80    1.07
  -7  -3  -1    0.64    0.09
  -7  -3  -1    0.96    0.14
  -7  -3  -1    0.78    0.12
  -7  -3  -1    0.85    0.10
   7   3   1    0.69    0.14
   7   3   1    0.68    0.08
   7   3   1    0.84    0.13
   7   3   1    0.63    0.13
  -8  -3  -1   -0.05    0.06
   8   3   1    0.01    0.06
   8   3   1    0.01    0.09
  -9  -3  -1    0.11    0.08
 -10  -3  -1    0.46    0.11
  11  -4  -1    0.00    0.08
  10  -4  -1    0.10    0.08
  10  -4  -1    0.09    0.11
   9  -4  -1   -0.05    0.09
   9  -4  -1   -0.04    0.08
   9  -4  -1    0.00    0.06
  -9   4   1    0.03    0.08
   8  -4  -1    0.62    0.09
   8  -4  -1    0.76    0.15
   8  -4  -1    0.68    0.14
  -8   4   1    0.74    0.14
  -8   4   1    0.64    0.11
   7  -4  -1   10.14    0.43
   7  -4  -1    9.71    0.28
   7  -4  -1    9.55    0.40
  -7   4   1    9.45    0.39
  -7   4   1    9.75    0.36
   6  -4  -1   19.85    0.44
   6  -4  -1   19.97    0.62
   6  -4  -1   18.91    0.60
  -6   4   1   20.22    0.58
  -6   4   1   20.22    0.59
   5  -4  -1    0.11    0.02
   5  -4  -1    0.07    0.06
   5  -4  -1    0.12    0.06
   5  -4  -1    0.02    0.04
  -5   4   1    0.06    0.05
  -5   4   1    0.05    0.05
  -5   4   1    0.07    0.05
   4  -4  -1    4.72    0.24
   4  -4  -1    4.75    0.22
   4  -4  -1    4.61    0.21
  -4   4   1    4.83    0.20
  -4   4   1    4.59    0.23
  -4   4   1    4.75    0.20
   3  -4  -1   43.65    1.02
   3  -4  -1   44.42    1.00
  -3   4   1   44.38    0.99
  -3   4   1   44.58    1.18
  -3   4   1   44.12    1.03
  -3   4   1   43.63    1.17
   2  -4  -1   24.73    0.57
   2  -4  -1   24.69    0.68
   2  -4  -1   23.53    0.58
  -2   4   1   24.73    0.61
  -2   4   1   24.88    0.68
  -2   4   1   24.11    0.67
  -2   4   1   23.67    0.56
   1  -4  -1   35.16    0.86
  -1   4   1   34.88    0.90
  -1   4   1   35.39    0.75
  -1   4   1   34.85    0.83
   0  -4  -1    7.00    0.24
   0   4   1    7.23    0.17
   0   4   1    6.88    0.23
   0   4   1    6.93    0.18
   0   4   1    7.20    0.23
  -1  -4  -1   66.02    1.34
  -1  -4  -1   65.06    1.42
  -1  -4  -1   65.63    1.42
  -1  -4  -1   66.81    1.54
   1   4   1   67.40    1.46
   1   4   1   64.71    1.49
   1   4   1   66.61    1.37
   1   4   1   65.31    1.63
   1   4   1   65.70    1.40
  -2  -4  -1   21.52    0.59
  -2  -4  -1   20.98    0.50
  -2  -4  -1   22.43    0.60
  -2  -4  -1   21.40    0.51
   2   4   1   21.24    0.56
   2   4   1   21.75    0.53
   2   4   1   21.01    0.51
   2   4   1   21.21    0.47
   2   4   1   20.70    0.52
   2   4   1   21.56    0.62
  -3  -4  -1    0.97    0.07
  -3  -4  -1    0.95    0.09
  -3  -4  -1    0.83    0.10
  -3  -4  -1    1.00    0.07
   3   4   1    0.93    0.10
   3   4   1    0.94    0.07
   3   4   1    1.06    0.08
   3   4   1    0.92    0.11
   3   4   1    0.68    0.08
   3   4   1    1.12    0.10
  -4  -4  -1   12.71    0.37
  -4  -4  -1   13.39    0.37
  -4  -4  -1   13.18    0.43
  -4  -4  -1   12.82    0.34
   4   4   1   13.09    0.41
   4   4   1   13.15    0.41
   4   4   1   13.19    0.41
   4   4   1   13.69    0.49
   4   4   1   13.24    0.37
   4   4   1   13.14    0.33
  -5  -4  -1    0.03    0.06
  -5  -4  -1    0.09    0.06
  -5  -4  -1    0.18    0.09
  -5  -4  -1    0.04    0.05
   5   4   1    0.08    0.07
   5   4   1   -0.03    0.04
   5   4   1    0.04    0.06
   5   4   1    0.08    0.05
   5   4   1    0.14    0.07
  -6  -4  -1    2.70    0.16
  -6  -4  -1    2.68    0.15
  -6  -4  -1    3.22    0.21
  -6  -4  -1    2.67    0.17
   6   4   1    3.18    0.22
   6   4   1    2.78    0.18
  -7  -4  -1   -0.08    0.07
  -7  -4  -1   -0.07    0.07
  -7  -4  -1   -0.01    0.06
   7   4   1   -0.09    0.05
   7   4   1    0.03    0.06
  -8  -4  -1    0.16    0.11
  -8  -4  -1    0.31    0.09
  -8  -4  -1    0.26    0.10
   8   4   1    0.13    0.06
   8   4   1    0.25    0.09
  -9  -4  -1    0.10    0.08
 -10  -4  -1    0.10    0.09
  11  -5  -1    0.18    0.10
  10  -5  -1    0.09    0.11
  10  -5  -1    0.07    0.08
   9  -5  -1    0.17    0.11
   9  -5  -1    0.03    0.06
   8  -5  -1    0.18    0.06
   8  -5  -1    0.09    0.07
   8  -5  -1    0.26    0.10
  -8   5   1    0.18    0.09
   7  -5  -1    5.37    0.30
   7  -5  -1    5.57    0.30
   7  -5  -1    5.26    0.17
  -7   5   1    5.45    0.26
  -7   5   1    5.06    0.28
   6  -5  -1    7.05    0.18
   6  -5  -1    6.52    0.31
   6  -5  -1    7.86    0.34
  -6   5   1    6.90    0.30
  -6   5   1    6.59    0.29
   5  -5  -1    1.12    0.13
   5  -5  -1    1.28    0.15
  -5   5   1    1.20    0.13
  -5   5   1    1.39    0.13
  -5   5   1    1.06    0.14
   4  -5  -1    1.27    0.12
   4  -5  -1    1.07    0.11
  -4   5   1    1.31    0.13
  -4   5   1    1.74    0.13
  -4   5   1    1.13    0.11
  -4   5   1    1.28    0.11
   3  -5  -1    6.33    0.23
   3  -5  -1    6.20    0.22
  -3   5   1    6.17    0.26
  -3   5   1    6.69    0.24
  -3   5   1    6.55    0.28
  -3   5   1    6.53    0.22
   2  -5  -1   27.10    0.65
   2  -5  -1   27.28    0.63
  -2   5   1   27.64    0.63
  -2   5   1   27.50    0.75
  -2   5   1   27.47    0.70
   1  -5  -1   27.46    0.78
   1  -5  -1   28.88    0.75
  -1   5   1   29.34    0.77
  -1   5   1   29.26    0.63
  -1   5   1   29.87    0.73
   0  -5  -1   11.06    0.36
   0  -5  -1   11.51    0.30
   0  -5  -1   11.24    0.36
   0   5   1   11.23    0.35
   0   5   1   11.78    0.36
   0   5   1   11.52    0.28
   0   5   1   11.69    0.28
  -1  -5  -1    9.09    0.27
  -1  -5  -1    9.63    0.33
  -1  -5  -1    8.88    0.30
   1   5   1    8.95    0.25
   1   5   1    8.74    0.24
   1   5   1    9.14    0.30
   1   5   1    9.13    0.24
   1   5   1    8.92    0.30
  -2  -5  -1    1.48    0.11
  -2  -5  -1    1.72    0.09
  -2  -5  -1    1.84    0.13
  -2  -5  -1    1.59    0.07
   2   5   1    1.37    0.09
   2   5   1    1.77    0.12
   2   5   1    1.61    0.12
   2   5   1    1.58    0.10
   2   5   1    1.65    0.10
   2   5   1    1.80    0.10
  -3  -5  -1    1.11    0.08
  -3  -5  -1    1.23    0.10
  -3  -5  -1    1.24    0.13
  -3  -5  -1    1.20    0.08
  -3  -5  -1    1.42    0.13
   3   5   1    1.12    0.09
   3   5   1    1.07    0.09
   3   5   1    1.43    0.13
   3   5   1    1.33    0.13
   3   5   1    1.05    0.10
  -4  -5  -1   36.70    0.88
  -4  -5  -1   36.47    0.85
  -4  -5  -1   36.36    0.79
  -4  -5  -1   37.13    0.98
   4   5   1   36.84    0.89
   4   5   1   36.36    0.93
   4   5   1   35.25    1.06
   4   5   1   35.96    0.80
  -5  -5  -1    0.64    0.11
  -5  -5  -1    0.88    0.14
  -5  -5  -1    0.66    0.09
  -5  -5  -1    0.87    0.10
   5   5   1    0.66    0.10
   5   5   1    0.83    0.09
   5   5   1    0.71    0.09
  -6  -5  -1    0.63    0.11
  -6  -5  -1    0.56    0.09
  -6  -5  -1    0.48    0.12
  -6  -5  -1    0.70    0.09
   6   5   1    0.61    0.11
   6   5   1    0.58    0.07
  -7  -5  -1    1.09    0.14
  -7  -5  -1    0.78    0.10
  -7  -5  -1    1.13    0.17
   7   5   1    0.97    0.12
   7   5   1    0.95    0.14
  -8  -5  -1    0.00    0.10
  -8  -5  -1    0.15    0.08
  -8  -5  -1   -0.06    0.08
   8   5   1    0.03    0.06
   8   5   1    0.05    0.07
  -9  -5  -1    0.14    0.08
  -9  -5  -1    0.18    0.10
  11  -6  -1    0.04    0.09
  10  -6  -1    0.50    0.16
  10  -6  -1    0.79    0.12
   9  -6  -1    0.05    0.06
   9  -6  -1    0.12    0.10
   8  -6  -1    0.75    0.14
   8  -6  -1    0.92    0.17
   8  -6  -1    0.95    0.09
  -8   6   1    0.91    0.15
   7  -6  -1   -0.04    0.03
   7  -6  -1    0.03    0.08
   7  -6  -1    0.19    0.08
  -7   6   1   -0.04    0.06
  -7   6   1   -0.01    0.06
   6  -6  -1    0.87    0.13
   6  -6  -1    0.75    0.14
  -6   6   1    0.92    0.13
  -6   6   1    0.78    0.12
   5  -6  -1    1.53    0.16
   5  -6  -1    1.59    0.15
  -5   6   1    1.49    0.13
  -5   6   1    1.54    0.14
  -5   6   1    1.60    0.15
  -5   6   1    1.18    0.13
   4  -6  -1    0.02    0.04
   4  -6  -1    0.03    0.05
  -4   6   1    0.07    0.05
  -4   6   1    0.01    0.04
  -4   6   1   -0.03    0.04
   3  -6  -1   23.04    0.56
   3  -6  -1   21.63    0.57
  -3   6   1   22.40    0.61
  -3   6   1   21.31    0.65
  -3   6   1   21.99    0.55
   2  -6  -1    0.85    0.05
   2  -6  -1    0.55    0.08
  -2   6   1    0.68    0.09
  -2   6   1    0.81    0.08
  -2   6   1    0.96    0.07
   1  -6  -1   10.60    0.27
   1  -6  -1   10.54    0.35
   1  -6  -1   10.17    0.36
  -1   6   1   10.47    0.35
  -1   6   1   10.38    0.27
  -1   6   1    9.73    0.33
   0  -6  -1   12.14    0.33
   0  -6  -1   12.73    0.40
   0  -6  -1   12.35    0.42
   0   6   1   12.94    0.40
   0   6   1   12.80    0.31
   0   6   1   11.99    0.38
   0   6   1   12.95    0.31
  -1  -6  -1    5.95    0.26
  -1  -6  -1    5.90    0.22
  -1  -6  -1    6.01    0.24
   1   6   1    5.93    0.25
   1   6   1    6.05    0.24
   1   6   1    6.07    0.20
   1   6   1    5.55    0.18
  -2  -6  -1    0.12    0.07
  -2  -6  -1    0.01    0.05
   2   6   1    0.10    0.05
   2   6   1   -0.04    0.04
   2   6   1    0.02    0.05
   2   6   1    0.00    0.04
  -3  -6  -1    0.59    0.07
  -3  -6  -1    0.58    0.11
  -3  -6  -1    0.54    0.10
   3   6   1    0.48    0.09
   3   6   1    0.47    0.07
   3   6   1    0.51    0.08
   3   6   1    0.47    0.09
  -4  -6  -1    0.89    0.11
  -4  -6  -1    0.84    0.08
  -4  -6  -1    0.97    0.15
  -4  -6  -1    0.92    0.08
   4   6   1    0.97    0.13
   4   6   1    0.79    0.10
   4   6   1    1.00    0.10
  -5  -6  -1    1.02    0.15
  -5  -6  -1    1.53    0.11
  -5  -6  -1    1.25    0.10
  -5  -6  -1    1.10    0.12
   5   6   1    1.14    0.14
   5   6   1    1.21    0.11
   5   6   1    1.39    0.11
  -6  -6  -1    0.37    0.08
  -6  -6  -1    0.34    0.09
  -6  -6  -1    0.43    0.12
  -6  -6  -1    0.43    0.08
   6   6   1    0.42    0.10
   6   6   1    0.40    0.07
  -7  -6  -1    0.09    0.10
  -7  -6  -1   -0.13    0.06
  -7  -6  -1    0.04    0.08
   7   6   1    0.08    0.07
   7   6   1   -0.10    0.06
  -8  -6  -1   -0.05    0.10
  -8  -6  -1    0.02    0.07
  -8  -6  -1   -0.15    0.07
   8   6   1    0.02    0.07
   8   6   1    0.08    0.08
  -9  -6  -1    0.08    0.08
  -9  -6  -1   -0.11    0.09
  11  -7  -1    0.13    0.09
  10  -7  -1    0.24    0.08
  10  -7  -1    0.54    0.18
   9  -7  -1    0.04    0.06
   9  -7  -1    0.20    0.12
   8  -7  -1    0.24    0.05
   8  -7  -1    0.45    0.12
   8  -7  -1    0.24    0.11
  -8   7   1    0.29    0.10
   7  -7  -1    0.50    0.11
   7  -7  -1    0.43    0.12
  -7   7   1    0.25    0.09
  -7   7   1    0.50    0.11
   6  -7  -1    5.10    0.27
   6  -7  -1    6.35    0.31
  -6   7   1    6.28    0.28
  -6   7   1    5.96    0.29
   5  -7  -1    7.94    0.32
   5  -7  -1    8.58    0.32
  -5   7   1    8.15    0.33
  -5   7   1    8.05    0.34
  -5   7   1    8.36    0.31
   4  -7  -1    3.31    0.18
   4  -7  -1    3.42    0.18
  -4   7   1    3.60    0.20
  -4   7   1    3.74    0.18
  -4   7   1    3.35    0.20
   3  -7  -1    3.87    0.11
   3  -7  -1    3.91    0.18
  -3   7   1    3.64    0.21
  -3   7   1    3.61    0.20
  -3   7   1    4.15    0.17
   2  -7  -1    0.33    0.05
  -2   7   1    0.38    0.09
  -2   7   1    0.39    0.07
  -2   7   1    0.32    0.05
   1  -7  -1    8.49    0.34
   1  -7  -1    8.21    0.31
   1  -7  -1    8.20    0.25
  -1   7   1    8.29    0.32
  -1   7   1    7.85    0.29
   0  -7  -1    0.38    0.09
   0  -7  -1    0.37    0.07
   0  -7  -1    0.31    0.06
   0   7   1    0.29    0.04
   0   7   1    0.44    0.07
   0   7   1    0.34    0.08
  -1  -7  -1    0.05    0.07
  -1  -7  -1    0.08    0.05
   1   7   1    0.00    0.03
   1   7   1    0.06    0.05
   1   7   1   -0.02    0.03
   1   7   1    0.02    0.04
  -2  -7  -1    1.95    0.18
  -2  -7  -1    1.72    0.16
   2   7   1    1.69    0.12
   2   7   1    1.79    0.15
   2   7   1    1.55    0.11
  -3  -7  -1    0.25    0.09
  -3  -7  -1   -0.03    0.08
   3   7   1    0.15    0.07
   3   7   1    0.09    0.07
   3   7   1    0.11    0.07
  -4  -7  -1    0.05    0.08
  -4  -7  -1    0.19    0.07
   4   7   1    0.12    0.06
   4   7   1    0.15    0.08
   4   7   1    0.09    0.06
  -5  -7  -1    0.62    0.14
  -5  -7  -1    0.75    0.11
   5   7   1    0.70    0.09
   5   7   1    0.97    0.11
   5   7   1    0.63    0.12
  -6  -7  -1    0.15    0.08
  -6  -7  -1    0.18    0.11
   6   7   1    0.22    0.07
   6   7   1    0.30    0.09
  -7  -7  -1    0.57    0.12
  -7  -7  -1    0.42    0.14
   7   7   1    0.55    0.12
  -8  -7  -1   -0.02    0.10
  -8  -7  -1    0.01    0.09
   8   7   1    0.00    0.07
   8   7   1   -0.03    0.07
  11  -8  -1    0.07    0.07
  11  -8  -1    0.13    0.08
  10  -8  -1    0.11    0.12
  10  -8  -1    0.04    0.07
   9  -8  -1    0.06    0.05
   9  -8  -1    0.09    0.12
   8  -8  -1    0.07    0.08
   8  -8  -1    0.04    0.09
  -8   8   1    0.15    0.09
   7  -8  -1    0.04    0.08
   7  -8  -1    0.09    0.09
  -7   8   1    0.20    0.09
  -7   8   1    0.03    0.07
   6  -8  -1    0.96    0.13
   6  -8  -1    1.25    0.16
  -6   8   1    1.04    0.14
  -6   8   1    1.04    0.16
   5  -8  -1   -0.02    0.05
   5  -8  -1   -0.07    0.05
  -5   8   1    0.01    0.06
  -5   8   1    0.00    0.05
  -5   8   1    0.09    0.08
   4  -8  -1    0.72    0.10
   4  -8  -1    0.70    0.05
  -4   8   1    0.73    0.12
  -4   8   1    0.77    0.12
   3  -8  -1    1.18    0.08
  -3   8   1    1.35    0.15
   2  -8  -1    0.01    0.05
  -2   8   1    0.11    0.07
   1  -8  -1    8.58    0.28
   1  -8  -1    9.20    0.38
  -1   8   1    8.72    0.36
   0  -8  -1    5.21    0.29
   0  -8  -1    5.33    0.22
   0   8   1    5.68    0.27
  -1  -8  -1   14.39    0.43
  -1  -8  -1   14.05    0.51
   1   8   1   14.79    0.49
   1   8   1   14.00    0.40
   1   8   1   13.61    0.36
  -2  -8  -1    2.20    0.17
  -2  -8  -1    2.50    0.21
   2   8   1    2.18    0.14
   2   8   1    2.25    0.18
   2   8   1    2.28    0.14
  -3  -8  -1    0.65    0.12
  -3  -8  -1    0.80    0.14
   3   8   1    0.69    0.09
   3   8   1    0.67    0.09
   3   8   1    0.63    0.12
  -4  -8  -1    1.67    0.20
   4   8   1    1.63    0.13
   4   8   1    1.31    0.16
  -5  -8  -1    0.63    0.15
   5   8   1    0.76    0.10
   5   8   1    0.39    0.10
  -6  -8  -1    0.00    0.11
   6   8   1    0.08    0.06
   6   8   1   -0.08    0.06
  -7  -8  -1   -0.05    0.10
   7   8   1   -0.03    0.07
  10  -9  -1    0.13    0.14
  10  -9  -1   -0.02    0.05
  10  -9  -1   -0.02    0.06
   9  -9  -1    0.79    0.18
   9  -9  -1    0.56    0.07
   8  -9  -1    1.02    0.16
   8  -9  -1    1.04    0.19
   7  -9  -1    0.07    0.09
  -7   9   1    0.10    0.09
  -6   9   1    0.15    0.09
  -5   9   1    0.05    0.07
   4  -9  -1    1.62    0.08
  -4   9   1    1.68    0.18
   3  -9  -1   15.34    0.38
  -3   9   1   15.17    0.53
   2  -9  -1    2.37    0.14
  -2   9   1    2.74    0.21
   1  -9  -1    0.45    0.08
   1  -9  -1    0.39    0.11
  -1   9   1    0.53    0.12
   0  -9  -1   32.26    0.95
   0  -9  -1   31.36    0.78
   0   9   1   31.63    0.90
  -1  -9  -1    0.20    0.11
  -1  -9  -1    0.30    0.10
   1   9   1    0.51    0.12
   1   9   1    0.37    0.07
  -2  -9  -1    0.41    0.10
  -2  -9  -1    0.45    0.13
   2   9   1    0.60    0.12
   2   9   1    0.66    0.09
   2   9   1    0.61    0.09
  -3  -9  -1    0.12    0.09
   3   9   1    0.06    0.07
   3   9   1    0.08    0.06
  -4  -9  -1   -0.09    0.08
   4   9   1    0.09    0.07
   4   9   1    0.01    0.06
  -5  -9  -1    0.18    0.13
   5   9   1    0.01    0.07
   5   9   1   -0.06    0.07
  -6  -9  -1    0.30    0.14
   6   9   1    0.25    0.10
   6   9   1    0.30    0.08
  -7  -9  -1   -0.12    0.11
   7   9   1   -0.02    0.07
  10 -10  -1   -0.01    0.05
  -7  10   1    0.76    0.16
  -6  10   1    0.03    0.08
   5 -10  -1    0.69    0.07
  -5  10   1    0.88    0.15
   4 -10  -1    0.82    0.08
  -4  10   1    0.80    0.14
   3 -10  -1    0.19    0.06
  -3  10   1    0.17    0.09
   2 -10  -1    0.30    0.07
  -2  10   1    0.21    0.10
   1 -10  -1   -0.09    0.05
  -1  10   1   -0.01    0.08
   0 -10  -1    0.23    0.11
   0 -10  -1    0.12    0.09
   0  10   1    0.02    0.08
  -1 -10  -1    1.15    0.16
  -1 -10  -1    1.28    0.19
   1  10   1    1.53    0.19
   1  10   1    1.38    0.12
  -2 -10  -1    0.15    0.10
  -2 -10  -1    0.07    0.10
   2  10   1    0.20    0.08
   2  10   1    0.15    0.09
  -3 -10  -1    1.14    0.20
   3  10   1    0.97    0.12
   3  10   1    0.73    0.14
  -4 -10  -1   -0.05    0.10
   4  10   1   -0.03    0.07
   4  10   1    0.02    0.07
  -5 -10  -1    0.20    0.12
   5  10   1    0.11    0.08
   5  10   1    0.00    0.07
  -6 -10  -1    0.20    0.14
   6  10   1    0.13    0.10
   6  10   1    0.12    0.07
   6 -11  -1    0.57    0.06
  -6  11   1    0.55    0.15
   5 -11  -1    0.56    0.07
  -5  11   1    0.44    0.13
   4 -11  -1   -0.08    0.04
  -4  11   1    0.01    0.09
   3 -11  -1    0.39    0.08
  -3  11   1    0.42    0.12
   2 -11  -1    0.05    0.07
  -2  11   1    0.05    0.08
   1 -11  -1   -0.10    0.06
  -1  11   1   -0.01    0.08
   0 -11  -1   -0.02    0.07
   0 -11  -1    0.10    0.10
   0  11   1   -0.03    0.07
  -1 -11  -1    0.01    0.08
  -1 -11  -1    0.02    0.11
   1  11   1    0.03    0.08
  -2 -11  -1    0.12    0.10
  -2 -11  -1    0.17    0.12
   2  11   1    0.07    0.08
   2  11   1    0.07    0.09
  -3 -11  -1    0.12    0.12
   3  11   1    0.00    0.08
   3  11   1   -0.03    0.07
  -4 -11  -1    0.35    0.16
   4  11   1    0.26    0.11
   4  11   1    0.38    0.10
  -5 -11  -1    0.15    0.13
   5  11   1    0.00    0.08
   5  11   1    0.08    0.09
   6 -12  -1    0.13    0.05
  -6  12   1    0.14    0.14
   5 -12  -1    1.63    0.12
   4 -12  -1    0.01    0.06
  -4  12   1   -0.02    0.08
   3 -12  -1    0.14    0.07
  -3  12   1    0.03    0.09
   2 -12  -1    0.77    0.13
  -2  12   1    0.66    0.15
   1 -12  -1   -0.03    0.07
  -1  12   1   -0.11    0.07
   0 -12  -1    0.00    0.08
   0 -12  -1   -0.05    0.11
   0  12   1    0.17    0.10
  -1 -12  -1    0.13    0.11
  -1 -12  -1    0.03    0.12
   1  12   1    0.04    0.10
  -2 -12  -1    0.04    0.10
  -2 -12  -1   -0.09    0.10
   2  12   1   -0.01    0.08
   2  12   1    0.00    0.08
  -3 -12  -1    0.21    0.15
   3  12   1    0.04    0.09
   3  12   1    0.24    0.11
   7 -13  -1    0.03    0.05
   6 -13  -1    0.10    0.06
  -6  13   1    0.00    0.12
   5 -13  -1    0.04    0.07
   4 -13  -1    0.23    0.09
  -4  13   1    0.36    0.13
   3 -13  -1    0.22    0.10
  -3  13   1    0.10    0.11
   2 -13  -1    1.34    0.17
  -2  13   1    2.05    0.25
   1 -13  -1    0.36    0.12
  -1  13   1    0.34    0.12
   0 -13  -1    0.06    0.11
   0  13   1    0.04    0.10
  -1 -13  -1    0.05    0.11
  -1 -13  -1    0.11    0.13
   1  13   1    0.01    0.09
  -2 -13  -1    0.51    0.18
   2  13   1    0.41    0.14
   2  13   1    0.29    0.10
   5 -14  -1    0.91    0.13
   4 -14  -1    0.33    0.10
  -4  14   1    0.27    0.13
   3 -14  -1    0.03    0.09
  -3  14   1    0.16    0.12
   2 -14  -1    0.14    0.11
  -2  14   1    0.37    0.14
   1 -14  -1    0.03    0.10
  -1  14   1    0.00    0.11
   0  14  -2    0.06    0.12
   0 -14   2   -0.05    0.09
  -1  14  -2   -0.01    0.11
   1 -14   2    0.03    0.10
  -2  14  -2    0.11    0.11
   2 -14   2   -0.05    0.09
  -3  14  -2   -0.14    0.08
   3 -14   2   -0.11    0.07
  -4  14  -2    0.12    0.12
   4 -14   2   -0.03    0.07
  -5  14  -2    0.15    0.12
   5 -14   2    0.14    0.08
   2  13  -2    0.01    0.09
   2  13  -2    0.00    0.08
  -2 -13   2   -0.06    0.11
  -2 -13   2   -0.04    0.10
   1  13  -2    0.10    0.10
  -1 -13   2    0.16    0.15
  -1 -13   2    0.06    0.11
   0  13  -2    0.07    0.10
   0 -13   2   -0.12    0.08
   0 -13   2    0.09    0.13
  -1  13  -2   -0.10    0.09
   1 -13   2    0.17    0.09
  -2  13  -2    0.10    0.11
   2 -13   2    0.04    0.08
  -3  13  -2    0.13    0.11
   3 -13   2    0.11    0.08
  -4  13  -2    0.12    0.11
   4 -13   2    0.16    0.08
  -5  13  -2    0.34    0.14
   5 -13   2    0.27    0.08
   7 -13   2    0.13    0.05
   4  12  -2    0.02    0.08
   4  12  -2    0.00    0.08
  -4 -12   2    0.14    0.13
   3  12  -2   -0.03    0.08
   3  12  -2    0.02    0.08
  -3 -12   2   -0.07    0.10
   2  12  -2   -0.17    0.06
   2  12  -2   -0.07    0.07
  -2 -12   2    0.00    0.11
  -2 -12   2    0.12    0.11
   1  12  -2    0.10    0.09
  -1 -12   2    0.15    0.10
  -1 -12   2   -0.12    0.09
   0  12  -2    0.10    0.10
   0 -12   2   -0.11    0.08
   0 -12   2    0.01    0.10
  -1  12  -2    0.15    0.11
   1 -12   2    0.17    0.09
  -2  12  -2    0.53    0.14
   2 -12   2    0.68    0.11
  -3  12  -2   -0.05    0.09
   3 -12   2   -0.04    0.06
  -4  12  -2    1.71    0.23
   4 -12   2    1.54    0.13
  -5  12  -2    0.27    0.12
   5 -12   2    0.43    0.07
   6 -12   2    0.13    0.05
   5  11  -2    0.11    0.08
   5  11  -2    0.00    0.08
  -5 -11   2   -0.03    0.11
   4  11  -2    0.01    0.07
   4  11  -2    0.07    0.08
  -4 -11   2    0.17    0.13
   3  11  -2   -0.04    0.07
   3  11  -2    0.13    0.09
  -3 -11   2    0.03    0.10
   2  11  -2   -0.05    0.07
   2  11  -2   -0.11    0.06
  -2 -11   2   -0.02    0.10
  -2 -11   2   -0.07    0.08
   1  11  -2    0.19    0.10
  -1 -11   2    0.08    0.09
  -1 -11   2    0.13    0.11
   0  11  -2    0.14    0.10
   0 -11   2    0.10    0.08
   0 -11   2    0.04    0.11
  -1  11  -2    0.97    0.17
   1 -11   2    0.99    0.13
   1 -11   2    0.94    0.18
  -2  11  -2    0.17    0.11
   2 -11   2    0.06    0.07
  -3  11  -2    0.07    0.09
   3 -11   2   -0.02    0.05
  -4  11  -2    2.43    0.26
   4 -11   2    2.11    0.13
  -5  11  -2    0.01    0.09
   5 -11   2    0.07    0.04
  -6  11  -2    0.01    0.09
   6 -11   2    0.07    0.04
   6  10  -2    0.05    0.08
   6  10  -2    0.01    0.07
  -6 -10   2   -0.05    0.11
   5  10  -2    0.10    0.08
   5  10  -2    0.04    0.08
  -5 -10   2    0.11    0.13
   4  10  -2    0.02    0.07
   4  10  -2    0.00    0.07
  -4 -10   2   -0.07    0.09
   3  10  -2    0.29    0.10
   3  10  -2    0.30    0.08
  -3 -10   2    0.50    0.14
   2  10  -2    0.04    0.07
   2  10  -2    0.16    0.09
  -2 -10   2   -0.04    0.08
  -2 -10   2    0.18    0.09
   1  10  -2    0.37    0.12
   1  10  -2    0.06    0.07
  -1 -10   2    0.12    0.11
  -1 -10   2    0.11    0.09
   0  10  -2    4.31    0.27
   0 -10   2    4.62    0.23
   0 -10   2    4.32    0.29
  -1  10  -2    1.08    0.16
   1 -10   2    0.79    0.11
   1 -10   2    1.17    0.18
  -2  10  -2    0.20    0.10
   2 -10   2    0.10    0.06
  -3  10  -2    3.02    0.24
   3 -10   2    2.78    0.14
  -4  10  -2    0.05    0.09
   4 -10   2    0.05    0.04
  -5  10  -2    0.39    0.12
   5 -10   2    0.40    0.05
  -6  10  -2   -0.02    0.09
  10 -10   2    0.06    0.06
   7   9  -2    0.18    0.10
   7   9  -2    0.15    0.09
  -7  -9   2    0.17    0.13
   6   9  -2    0.16    0.09
   6   9  -2    0.04    0.06
  -6  -9   2   -0.06    0.10
   5   9  -2    0.14    0.09
   5   9  -2    0.32    0.09
  -5  -9   2    0.22    0.13
   4   9  -2    0.50    0.12
   4   9  -2    0.28    0.08
  -4  -9   2    0.63    0.15
   3   9  -2    0.22    0.07
   3   9  -2    0.18    0.09
  -3  -9   2    0.14    0.09
  -3  -9   2    0.14    0.10
   2   9  -2    0.35    0.08
   2   9  -2    0.38    0.08
   2   9  -2    0.46    0.12
  -2  -9   2    0.38    0.10
  -2  -9   2    0.39    0.12
   1   9  -2    8.38    0.37
   1   9  -2    7.37    0.27
  -1  -9   2    7.89    0.38
  -1  -9   2    7.33    0.30
   0   9  -2    4.53    0.27
   0  -9   2    4.87    0.22
   0  -9   2    4.91    0.28
  -1   9  -2    6.51    0.33
   1  -9   2    6.86    0.25
   1  -9   2    6.31    0.33
  -2   9  -2   21.53    0.67
   2  -9   2   19.74    0.50
  -3   9  -2    1.73    0.19
   3  -9   2    1.91    0.10
  -4   9  -2    1.03    0.16
   4  -9   2    1.11    0.07
  -5   9  -2    0.15    0.09
  -6   9  -2    0.12    0.09
   8  -9   2    0.15    0.12
   9  -9   2    0.10    0.12
   9  -9   2    0.08    0.05
  10  -9   2    0.13    0.14
  10  -9   2    0.06    0.06
  -8  -8   2   -0.10    0.11
   7   8  -2   -0.05    0.07
   7   8  -2   -0.07    0.06
  -7  -8   2   -0.20    0.09
   6   8  -2   -0.02    0.06
   6   8  -2    0.04    0.08
  -6  -8   2   -0.02    0.10
   5   8  -2   -0.08    0.05
   5   8  -2   -0.04    0.06
  -5  -8   2    0.00    0.10
   4   8  -2    0.16    0.07
   4   8  -2    0.15    0.07
   4   8  -2    0.12    0.08
  -4  -8   2    0.25    0.11
   3   8  -2    0.20    0.08
   3   8  -2   -0.11    0.04
   3   8  -2   -0.01    0.05
  -3  -8   2    0.02    0.08
  -3  -8   2   -0.03    0.06
   2   8  -2    7.05    0.32
   2   8  -2    6.63    0.25
   2   8  -2    6.62    0.23
  -2  -8   2    6.95    0.29
  -2  -8   2    6.61    0.34
   1   8  -2    2.96    0.14
   1   8  -2    2.73    0.20
   1   8  -2    2.94    0.13
  -1  -8   2    2.85    0.17
  -1  -8   2    2.77    0.20
   0   8  -2   -0.03    0.05
   0  -8   2   -0.05    0.04
   0  -8   2   -0.02    0.06
  -1   8  -2    3.57    0.22
   1  -8   2    3.82    0.23
   1  -8   2    3.08    0.15
  -2   8  -2    6.62    0.32
   2  -8   2    7.07    0.22
  -3   8  -2    0.47    0.11
   3  -8   2    0.26    0.05
  -4   8  -2    1.29    0.16
  -5   8  -2    0.26    0.09
  -6   8  -2    0.37    0.11
  -6   8  -2    0.34    0.09
   6  -8   2    0.44    0.10
   6  -8   2    0.32    0.11
  -7   8  -2    1.44    0.17
   7  -8   2    1.48    0.19
   7  -8   2    1.43    0.17
  -8   8  -2    0.17    0.10
   8  -8   2    0.40    0.13
   8  -8   2    0.21    0.04
   8  -8   2    0.09    0.09
   9  -8   2    0.19    0.06
   9  -8   2    0.32    0.14
  10  -8   2   -0.06    0.06
  10  -8   2    0.02    0.12
  11  -8   2   -0.07    0.08
   8   7  -2    0.12    0.08
  -8  -7   2    0.22    0.13
   7   7  -2    0.41    0.10
   7   7  -2    0.34    0.10
  -7  -7   2    0.22    0.12
   6   7  -2    0.02    0.07
   6   7  -2   -0.05    0.05
  -6  -7   2    0.06    0.09
   5   7  -2    1.04    0.11
   5   7  -2    0.96    0.11
   5   7  -2    1.00    0.14
  -5  -7   2    1.04    0.17
   4   7  -2    0.77    0.09
   4   7  -2    0.85    0.10
   4   7  -2    0.71    0.12
  -4  -7   2    1.04    0.16
   3   7  -2   22.35    0.65
   3   7  -2   22.03    0.54
   3   7  -2   21.49    0.59
  -3  -7   2   22.92    0.70
  -3  -7   2   21.51    0.60
   2   7  -2    1.21    0.10
   2   7  -2    1.18    0.10
   2   7  -2    1.09    0.14
  -2  -7   2    1.07    0.12
  -2  -7   2    1.10    0.14
   1   7  -2    0.03    0.04
   1   7  -2    0.14    0.07
   1   7  -2    0.09    0.04
  -1  -7   2    0.07    0.05
  -1  -7   2    0.09    0.06
   0   7  -2    0.43    0.09
   0   7  -2    0.39    0.05
   0  -7   2    0.29    0.08
  -1   7  -2    3.54    0.20
   1  -7   2    2.75    0.13
   1  -7   2    3.25    0.19
  -2   7  -2    0.25    0.07
   2  -7   2    0.10    0.03
  -3   7  -2   10.85    0.32
  -3   7  -2   11.08    0.38
  -3   7  -2   11.57    0.41
   3  -7   2   11.20    0.32
   3  -7   2   10.97    0.34
   3  -7   2   10.87    0.24
  -4   7  -2    0.76    0.09
  -4   7  -2    0.71    0.11
  -4   7  -2    0.72    0.11
   4  -7   2    0.83    0.11
   4  -7   2    0.86    0.10
  -5   7  -2    1.35    0.16
  -5   7  -2    1.01    0.13
  -5   7  -2    1.39    0.14
  -5   7  -2    1.17    0.15
   5  -7   2    1.29    0.14
   5  -7   2    1.08    0.14
  -6   7  -2    0.27    0.09
   6  -7   2    0.47    0.11
   6  -7   2    0.23    0.10
  -7   7  -2    0.15    0.08
   7  -7   2    0.33    0.12
   7  -7   2    0.44    0.11
  -8   7  -2    0.04    0.08
   8  -7   2    0.05    0.10
   8  -7   2   -0.03    0.04
   8  -7   2    0.08    0.09
   9  -7   2    0.02    0.06
   9  -7   2    0.24    0.13
  10  -7   2    0.22    0.14
  10  -7   2    0.19    0.08
  11  -7   2    0.03    0.08
   9   6  -2   -0.05    0.06
  -9  -6   2    0.02    0.12
  -9  -6   2   -0.08    0.08
  -9  -6   2    0.05    0.08
   8   6  -2    0.31    0.09
  -8  -6   2    0.29    0.11
  -8  -6   2    0.54    0.10
  -8  -6   2    0.35    0.13
   7   6  -2    0.32    0.09
   7   6  -2    0.35    0.09
  -7  -6   2    0.30    0.08
  -7  -6   2    0.39    0.10
  -7  -6   2    0.54    0.15
   6   6  -2    0.21    0.08
   6   6  -2    0.16    0.06
  -6  -6   2    0.24    0.10
  -6  -6   2    0.26    0.07
  -6  -6   2    0.14    0.06
  -6  -6   2    0.18    0.08
   5   6  -2    1.44    0.11
   5   6  -2    1.29    0.15
   5   6  -2    1.21    0.11
  -5  -6   2    1.43    0.14
  -5  -6   2    1.05    0.15
  -5  -6   2    1.41    0.10
  -5  -6   2    1.15    0.10
   4   6  -2    0.23    0.06
   4   6  -2    0.22    0.08
   4   6  -2    0.14    0.06
  -4  -6   2    0.36    0.06
  -4  -6   2    0.20    0.10
  -4  -6   2    0.39    0.08
  -4  -6   2    0.26    0.05
   3   6  -2    0.20    0.08
   3   6  -2    0.29    0.06
   3   6  -2    0.21    0.06
  -3  -6   2    0.27    0.09
  -3  -6   2    0.22    0.07
   2   6  -2    0.24    0.05
   2   6  -2    0.41    0.08
   2   6  -2    0.26    0.05
  -2  -6   2    0.20    0.07
  -2  -6   2    0.28    0.08
   1   6  -2    0.01    0.03
   1   6  -2   -0.02    0.03
   1   6  -2    0.00    0.04
  -1  -6   2    0.02    0.05
  -1  -6   2   -0.09    0.03
  -1  -6   2    0.00    0.02
   0   6  -2    0.07    0.05
   0   6  -2   -0.01    0.02
   0   6  -2    0.01    0.02
   0  -6   2    0.05    0.05
   0  -6   2   -0.01    0.03
   0  -6   2    0.03    0.03
  -1   6  -2    0.07    0.03
  -1   6  -2    0.04    0.04
  -1   6  -2    0.07    0.02
   1  -6   2   -0.03    0.03
   1  -6   2    0.02    0.04
   1  -6   2    0.14    0.04
  -2   6  -2    4.60    0.20
  -2   6  -2    4.52    0.22
  -2   6  -2    4.72    0.16
  -2   6  -2    4.60    0.19
   2  -6   2    4.44    0.16
   2  -6   2    4.40    0.15
   2  -6   2    4.68    0.13
  -3   6  -2   11.69    0.39
  -3   6  -2   11.28    0.33
  -3   6  -2   11.20    0.38
  -3   6  -2   11.53    0.40
   3  -6   2   11.47    0.33
   3  -6   2   11.37    0.34
  -4   6  -2    0.56    0.09
  -4   6  -2    0.57    0.09
  -4   6  -2    0.50    0.08
   4  -6   2    0.62    0.09
   4  -6   2    0.57    0.08
  -5   6  -2   13.13    0.43
  -5   6  -2   13.75    0.50
  -5   6  -2   12.64    0.42
   5  -6   2   13.67    0.46
   5  -6   2   13.27    0.44
   5  -6   2   13.70    0.51
  -6   6  -2   16.65    0.53
   6  -6   2   16.39    0.56
   6  -6   2   16.37    0.54
  -7   6  -2    8.77    0.38
   7  -6   2    8.44    0.22
   7  -6   2    9.05    0.39
   7  -6   2    9.53    0.42
  -8   6  -2    2.43    0.23
   8  -6   2    2.10    0.12
   8  -6   2    1.97    0.22
   8  -6   2    2.42    0.26
   9  -6   2    0.14    0.12
   9  -6   2    0.01    0.06
  10  -6   2    0.10    0.12
  10  -6   2    0.20    0.09
  11  -6   2    0.02    0.09
  -9  -5   2    0.04    0.10
  -9  -5   2    0.10    0.12
  -9  -5   2   -0.01    0.07
   8   5  -2    0.42    0.08
  -8  -5   2    0.61    0.15
  -8  -5   2    0.50    0.10
  -8  -5   2    0.54    0.12
   7   5  -2    0.26    0.08
   7   5  -2    0.07    0.07
  -7  -5   2    0.02    0.08
  -7  -5   2   -0.02    0.09
  -7  -5   2   -0.03    0.07
   6   5  -2    0.63    0.07
   6   5  -2    0.72    0.11
   6   5  -2    0.63    0.10
  -6  -5   2    0.63    0.09
  -6  -5   2    0.74    0.09
  -6  -5   2    0.70    0.14
  -6  -5   2    0.63    0.11
   5   5  -2   12.11    0.42
   5   5  -2   13.06    0.34
   5   5  -2   12.70    0.37
  -5  -5   2   12.86    0.46
  -5  -5   2   12.13    0.38
  -5  -5   2   12.43    0.39
  -5  -5   2   12.93    0.35
   4   5  -2    5.06    0.18
   4   5  -2    4.73    0.19
   4   5  -2    4.88    0.26
   4   5  -2    4.73    0.22
  -4  -5   2    4.91    0.26
  -4  -5   2    4.49    0.18
  -4  -5   2    4.49    0.20
  -4  -5   2    4.70    0.17
   3   5  -2    1.13    0.12
   3   5  -2    0.95    0.08
   3   5  -2    1.02    0.08
   3   5  -2    1.30    0.12
  -3  -5   2    0.99    0.09
  -3  -5   2    0.91    0.07
  -3  -5   2    1.02    0.10
  -3  -5   2    1.04    0.13
  -3  -5   2    0.98    0.07
  -3  -5   2    1.06    0.11
   2   5  -2   54.91    1.16
   2   5  -2   56.88    1.43
   2   5  -2   56.48    1.19
   2   5  -2   56.15    1.32
   2   5  -2   55.80    1.28
  -2  -5   2   55.54    1.24
  -2  -5   2   57.21    1.40
  -2  -5   2   56.80    1.37
  -2  -5   2   57.70    1.19
   1   5  -2   13.42    0.39
   1   5  -2   13.92    0.31
   1   5  -2   14.16    0.35
   1   5  -2   14.06    0.42
  -1  -5   2   13.77    0.36
  -1  -5   2   13.83    0.39
  -1  -5   2   13.61    0.42
   0   5  -2    2.28    0.10
   0   5  -2    2.21    0.13
   0   5  -2    2.33    0.07
   0   5  -2    2.25    0.06
   0  -5   2    2.07    0.13
   0  -5   2    2.35    0.10
  -1   5  -2   65.15    1.49
  -1   5  -2   65.28    1.32
  -1   5  -2   62.91    1.56
   1  -5   2   63.55    1.36
   1  -5   2   64.48    1.57
   1  -5   2   64.17    1.50
  -2   5  -2   49.47    1.06
  -2   5  -2   50.35    1.24
  -2   5  -2   49.75    1.25
  -2   5  -2   47.46    1.17
   2  -5   2   48.52    1.09
   2  -5   2   49.92    1.06
  -3   5  -2    0.02    0.04
  -3   5  -2    0.02    0.05
  -3   5  -2    0.02    0.04
   3  -5   2    0.01    0.04
   3  -5   2   -0.04    0.04
  -4   5  -2   41.13    0.94
  -4   5  -2   38.81    0.98
  -4   5  -2   39.23    1.10
   4  -5   2   40.20    1.10
   4  -5   2   39.32    0.98
   4  -5   2   40.33    0.95
  -5   5  -2    5.02    0.23
  -5   5  -2    4.64    0.26
  -5   5  -2    4.57    0.20
   5  -5   2    4.91    0.24
   5  -5   2    4.70    0.23
   5  -5   2    4.80    0.27
  -6   5  -2    1.74    0.13
  -6   5  -2    2.01    0.17
   6  -5   2    1.95    0.18
   6  -5   2    1.79    0.07
   6  -5   2    2.18    0.18
  -7   5  -2    1.21    0.16
   7  -5   2    1.26    0.16
   7  -5   2    1.36    0.18
   7  -5   2    1.13    0.08
  -8   5  -2    0.46    0.11
   8  -5   2    0.33    0.07
   8  -5   2    0.43    0.13
   8  -5   2    0.39    0.11
   9  -5   2    0.05    0.10
   9  -5   2    0.16    0.07
  10  -5   2    0.05    0.07
  10  -5   2   -0.08    0.09
  11  -5   2    0.31    0.11
 -10  -4   2   -0.12    0.07
  -9  -4   2    0.46    0.10
  -9  -4   2    0.27    0.13
   8   4  -2    1.16    0.10
  -8  -4   2    1.17    0.18
  -8  -4   2    1.21    0.13
  -8  -4   2    1.28    0.16
   7   4  -2    1.68    0.16
   7   4  -2    1.85    0.12
  -7  -4   2    1.64    0.17
  -7  -4   2    1.57    0.13
  -7  -4   2    1.72    0.13
  -7  -4   2    1.87    0.20
   6   4  -2    4.19    0.19
   6   4  -2    4.06    0.21
  -6  -4   2    4.15    0.25
  -6  -4   2    4.23    0.18
  -6  -4   2    4.30    0.20
  -6  -4   2    4.43    0.21
   5   4  -2    1.06    0.15
   5   4  -2    1.18    0.09
   5   4  -2    1.21    0.12
   5   4  -2    1.13    0.08
   5   4  -2    0.87    0.12
  -5  -4   2    1.00    0.13
  -5  -4   2    1.16    0.10
  -5  -4   2    1.22    0.09
  -5  -4   2    1.14    0.11
   4   4  -2   13.37    0.47
   4   4  -2   13.24    0.39
   4   4  -2   12.91    0.32
   4   4  -2   13.07    0.39
   4   4  -2   13.09    0.39
   4   4  -2   12.87    0.36
  -4  -4   2   12.46    0.33
  -4  -4   2   13.46    0.43
  -4  -4   2   12.95    0.36
  -4  -4   2   12.61    0.37
   3   4  -2    6.02    0.21
   3   4  -2    6.32    0.18
   3   4  -2    6.48    0.21
   3   4  -2    5.90    0.21
   3   4  -2    5.83    0.26
   3   4  -2    6.12    0.23
  -3  -4   2    6.33    0.25
  -3  -4   2    6.53    0.20
  -3  -4   2    6.42    0.24
  -3  -4   2    6.15    0.18
  -3  -4   2    6.36    0.21
   2   4  -2    1.44    0.10
   2   4  -2    1.23    0.07
   2   4  -2    1.37    0.07
   2   4  -2    1.24    0.08
   2   4  -2    1.34    0.10
  -2  -4   2    1.29    0.11
  -2  -4   2    1.19    0.08
  -2  -4   2    1.39    0.07
  -2  -4   2    1.21    0.08
   1   4  -2    5.54    0.19
   1   4  -2    5.42    0.17
   1   4  -2    5.77    0.21
   1   4  -2    5.70    0.14
  -1  -4   2    5.82    0.18
  -1  -4   2    5.38    0.21
   0   4  -2    0.44    0.03
   0   4  -2    0.41    0.06
   0   4  -2    0.57    0.04
   0  -4   2    0.44    0.04
   0  -4   2    0.44    0.06
  -1   4  -2    4.81    0.17
  -1   4  -2    4.68    0.19
  -1   4  -2    4.80    0.13
  -1   4  -2    4.93    0.16
   1  -4   2    4.98    0.14
   1  -4   2    4.56    0.14
   1  -4   2    4.58    0.18
   1  -4   2    4.87    0.17
  -2   4  -2   64.55    1.35
  -2   4  -2   64.28    1.59
  -2   4  -2   64.79    1.59
   2  -4   2   62.35    1.40
   2  -4   2   65.17    1.36
  -3   4  -2    2.91    0.16
  -3   4  -2    3.05    0.15
  -3   4  -2    2.90    0.16
   3  -4   2    3.00    0.15
   3  -4   2    3.00    0.15
   3  -4   2    2.90    0.16
  -4   4  -2   20.88    0.62
  -4   4  -2   19.15    0.52
   4  -4   2   19.30    0.54
   4  -4   2   19.50    0.55
   4  -4   2   19.71    0.62
  -5   4  -2   17.14    0.48
   5  -4   2   17.15    0.54
   5  -4   2   16.95    0.36
   5  -4   2   17.58    0.60
   5  -4   2   18.29    0.53
  -6   4  -2    2.41    0.15
   6  -4   2    2.02    0.17
   6  -4   2    2.20    0.11
   6  -4   2    2.16    0.19
   6  -4   2    2.54    0.16
  -7   4  -2    3.75    0.24
   7  -4   2    3.77    0.16
   7  -4   2    3.26    0.23
   7  -4   2    3.74    0.25
  -8   4  -2    0.07    0.08
   8  -4   2    0.22    0.10
   8  -4   2    0.06    0.08
   8  -4   2    0.01    0.05
   9  -4   2    1.63    0.22
   9  -4   2    1.71    0.16
  10  -4   2   -0.01    0.08
  10  -4   2    0.26    0.13
  11  -4   2    0.33    0.12
 -10  -3   2    0.69    0.12
  -9  -3   2    0.57    0.15
  -9  -3   2    0.36    0.10
  -8  -3   2    0.61    0.09
  -8  -3   2    0.62    0.13
   7   3  -2    1.36    0.16
   7   3  -2    1.10    0.09
   7   3  -2    1.19    0.16
   7   3  -2    1.14    0.13
  -7  -3   2    1.10    0.11
  -7  -3   2    1.07    0.11
  -7  -3   2    1.04    0.14
  -7  -3   2    1.29    0.14
  -7  -3   2    1.03    0.15
   6   3  -2    1.40    0.10
   6   3  -2    1.16    0.15
   6   3  -2    1.25    0.11
   6   3  -2    1.40    0.15
   6   3  -2    1.49    0.15
   6   3  -2    1.43    0.16
  -6  -3   2    1.57    0.12
  -6  -3   2    1.33    0.10
  -6  -3   2    1.37    0.15
  -6  -3   2    1.30    0.10
   5   3  -2    0.92    0.07
   5   3  -2    0.90    0.07
   5   3  -2    0.93    0.13
   5   3  -2    0.83    0.11
   5   3  -2    1.03    0.12
   5   3  -2    0.83    0.12
   5   3  -2    0.91    0.08
   5   3  -2    1.06    0.10
  -5  -3   2    0.95    0.08
  -5  -3   2    0.99    0.09
  -5  -3   2    0.94    0.12
  -5  -3   2    0.93    0.10
   4   3  -2    3.70    0.18
   4   3  -2    3.49    0.17
   4   3  -2    3.41    0.20
   4   3  -2    3.54    0.13
   4   3  -2    3.29    0.16
   4   3  -2    3.97    0.12
  -4  -3   2    3.32    0.13
  -4  -3   2    3.27    0.15
  -4  -3   2    3.56    0.14
  -4  -3   2    3.45    0.17
   3   3  -2    0.20    0.05
   3   3  -2    0.20    0.03
   3   3  -2    0.18    0.05
   3   3  -2    0.33    0.05
   3   3  -2    0.25    0.05
   3   3  -2    0.28    0.04
  -3  -3   2    0.34    0.05
  -3  -3   2    0.26    0.04
  -3  -3   2    0.22    0.05
  -3  -3   2    0.14    0.04
  -3  -3   2    0.25    0.04
   2   3  -2    5.83    0.22
   2   3  -2    5.89    0.20
   2   3  -2    5.95    0.18
   2   3  -2    6.23    0.18
   2   3  -2    6.14    0.18
  -2  -3   2    6.37    0.21
  -2  -3   2    5.95    0.21
  -2  -3   2    5.94    0.18
  -2  -3   2    5.90    0.18
   1   3  -2    2.51    0.08
   1   3  -2    2.50    0.12
   1   3  -2    2.48    0.10
   1   3  -2    2.54    0.09
  -1  -3   2    2.59    0.08
  -1  -3   2    2.49    0.12
  -1  -3   2    2.52    0.10
   0   3  -2   23.41    0.57
   0   3  -2   23.35    0.50
   0   3  -2   22.93    0.57
   0  -3   2   23.14    0.57
   0  -3   2   23.39    0.57
  -1   3  -2   61.79    1.48
  -1   3  -2   62.28    1.49
  -1   3  -2   62.15    1.38
  -1   3  -2   61.50    1.26
   1  -3   2   60.44    1.27
  -2   3  -2  133.62    3.20
   2  -3   2  130.71    2.82
   2  -3   2  134.92    2.73
   2  -3   2  134.23    3.20
  -3   3  -2    0.27    0.05
  -3   3  -2    0.28    0.04
   3  -3   2    0.34    0.06
   3  -3   2    0.33    0.06
   3  -3   2    0.35    0.06
   3  -3   2    0.27    0.05
  -4   3  -2   41.46    1.10
  -4   3  -2   39.60    0.94
   4  -3   2   39.93    0.95
   4  -3   2   38.66    1.10
   4  -3   2   40.46    0.98
   4  -3   2   39.73    0.95
  -5   3  -2    8.99    0.28
   5  -3   2    9.03    0.39
   5  -3   2    9.55    0.31
   5  -3   2    9.21    0.23
   5  -3   2    9.03    0.35
   5  -3   2    9.04    0.34
  -6   3  -2    8.97    0.29
   6  -3   2    8.60    0.37
   6  -3   2    9.19    0.32
   6  -3   2    8.55    0.35
   6  -3   2    8.92    0.25
   7  -3   2    8.60    0.38
   7  -3   2    9.43    0.41
   7  -3   2    8.95    0.28
   8  -3   2    0.35    0.08
   8  -3   2    0.39    0.12
   8  -3   2    0.32    0.11
   9  -3   2    0.18    0.12
   9  -3   2    0.11    0.09
  10  -3   2    0.07    0.09
  10  -3   2    0.22    0.13
  11  -3   2    0.72    0.15
 -10  -2   2    0.37    0.10
   9   2  -2    0.63    0.16
   9   2  -2    0.82    0.14
   9   2  -2    0.81    0.15
   9   2  -2    0.81    0.16
  -9  -2   2    0.65    0.14
  -9  -2   2    0.80    0.11
   8   2  -2    0.07    0.08
   8   2  -2    0.13    0.09
   8   2  -2    0.13    0.10
   8   2  -2   -0.12    0.07
  -8  -2   2    0.02    0.08
  -8  -2   2    0.06    0.06
  -8  -2   2    0.07    0.09
  -8  -2   2    0.01    0.06
   7   2  -2    0.01    0.08
   7   2  -2   -0.02    0.06
   7   2  -2   -0.09    0.06
   7   2  -2    0.04    0.03
  -7  -2   2   -0.03    0.05
  -7  -2   2   -0.08    0.05
  -7  -2   2   -0.05    0.07
  -7  -2   2   -0.06    0.04
   6   2  -2    6.28    0.26
   6   2  -2    5.94    0.28
   6   2  -2    6.23    0.30
   6   2  -2    6.26    0.19
  -6  -2   2    6.23    0.27
  -6  -2   2    6.39    0.21
  -6  -2   2    6.35    0.23
   5   2  -2    6.94    0.28
   5   2  -2    6.09    0.19
   5   2  -2    6.26    0.26
   5   2  -2    6.52    0.24
   5   2  -2    6.45    0.32
  -5  -2   2    6.29    0.22
  -5  -2   2    6.52    0.22
  -5  -2   2    6.55    0.26
  -5  -2   2    6.24    0.20
   4   2  -2    0.00    0.02
   4   2  -2   -0.02    0.02
   4   2  -2    0.01    0.02
   4   2  -2    0.03    0.04
   4   2  -2   -0.01    0.03
   4   2  -2   -0.03    0.04
  -4  -2   2    0.01    0.03
  -4  -2   2    0.01    0.02
  -4  -2   2    0.04    0.04
  -4  -2   2    0.00    0.02
   3   2  -2    0.01    0.03
   3   2  -2    0.00    0.03
   3   2  -2    0.00    0.02
   3   2  -2   -0.03    0.03
   3   2  -2    0.00    0.02
  -3  -2   2   -0.03    0.02
  -3  -2   2    0.03    0.03
  -3  -2   2    0.01    0.03
   2   2  -2   19.93    0.55
   2   2  -2   19.96    0.46
   2   2  -2   20.06    0.48
   2   2  -2   19.59    0.47
   2   2  -2   20.29    0.47
  -2  -2   2   20.33    0.47
  -2  -2   2   19.67    0.50
   1   2  -2   22.09    0.56
   1   2  -2   22.11    0.51
   1   2  -2   21.71    0.47
  -1  -2   2   22.44    0.50
  -1  -2   2   22.58    0.56
   0   2  -2    1.71    0.05
   0  -2   2    1.71    0.05
  -1   2  -2  612.88   14.71
   1  -2   2  608.83   12.52
   1  -2   2  634.76   14.72
  -2   2  -2  316.66    7.47
   2  -2   2  320.32    6.38
   2  -2   2  311.18    6.57
   2  -2   2  319.37    7.50
  -3   2  -2   43.61    1.11
   3  -2   2   42.63    0.96
   3  -2   2   41.96    0.98
   3  -2   2   41.02    1.11
   3  -2   2   42.39    0.97
  -4   2  -2    0.70    0.07
  -4   2  -2    0.60    0.09
   4  -2   2    0.82    0.08
   4  -2   2    0.59    0.08
   4  -2   2    0.61    0.09
   4  -2   2    0.55    0.09
  -5   2  -2   12.43    0.35
   5  -2   2   12.48    0.41
   5  -2   2   11.48    0.46
   5  -2   2   11.22    0.41
   5  -2   2   11.95    0.36
   5  -2   2   12.36    0.30
  -6   2  -2    5.16    0.20
   6  -2   2    5.47    0.23
   6  -2   2    4.87    0.19
   6  -2   2    5.01    0.27
   6  -2   2    4.96    0.26
   7  -2   2    1.52    0.14
   7  -2   2    1.71    0.12
   7  -2   2    1.29    0.16
   7  -2   2    1.38    0.18
   8  -2   2    0.04    0.06
   8  -2   2   -0.13    0.06
   8  -2   2   -0.08    0.06
   9  -2   2    0.57    0.15
   9  -2   2    0.77    0.13
  10  -2   2   -0.01    0.10
  10  -2   2   -0.09    0.11
  11  -2   2    0.26    0.12
  11   1  -2    0.21    0.14
  11   1  -2    0.02    0.10
 -11  -1   2    0.14    0.10
  10   1  -2    0.39    0.13
  10   1  -2    0.31    0.16
  10   1  -2    0.24    0.13
 -10  -1   2    0.24    0.09
   9   1  -2    0.21    0.12
   9   1  -2    0.31    0.10
   9   1  -2    0.30    0.11
  -9  -1   2    0.16    0.10
  -9  -1   2    0.34    0.09
  -9  -1   2    0.38    0.11
   8   1  -2    0.06    0.08
   8   1  -2    0.01    0.07
   8   1  -2   -0.04    0.07
  -8  -1   2    0.05    0.06
  -8  -1   2   -0.01    0.05
  -8  -1   2   -0.04    0.07
  -8  -1   2   -0.07    0.07
   7   1  -2    2.50    0.17
   7   1  -2    2.80    0.21
   7   1  -2    2.72    0.21
  -7  -1   2    2.86    0.20
  -7  -1   2    2.73    0.14
  -7  -1   2    2.79    0.19
  -7  -1   2    2.85    0.14
   6   1  -2    1.32    0.12
   6   1  -2    1.29    0.10
   6   1  -2    1.25    0.14
   6   1  -2    1.20    0.15
  -6  -1   2    1.23    0.13
  -6  -1   2    1.02    0.08
  -6  -1   2    1.19    0.09
   5   1  -2    0.64    0.05
   5   1  -2    0.74    0.11
   5   1  -2    1.14    0.13
   5   1  -2    0.85    0.11
   5   1  -2    0.91    0.08
   5   1  -2    1.01    0.11
  -5  -1   2    0.76    0.07
  -5  -1   2    0.85    0.10
  -5  -1   2    0.80    0.07
   4   1  -2    0.24    0.04
   4   1  -2    0.24    0.06
   4   1  -2    0.27    0.06
   4   1  -2    0.22    0.06
   4   1  -2    0.27    0.04
  -4  -1   2    0.29    0.07
  -4  -1   2    0.22    0.04
  -4  -1   2    0.32    0.06
   3   1  -2  130.05    2.69
   3   1  -2  128.36    2.60
   3   1  -2  128.62    3.16
   3   1  -2  129.98    2.80
   3   1  -2  126.62    2.77
  -3  -1   2  133.08    3.15
  -3  -1   2  131.18    2.88
  -3  -1   2  131.99    2.82
   2   1  -2   18.34    0.45
   2   1  -2   18.69    0.42
   2   1  -2   18.01    0.51
   2   1  -2   18.20    0.44
  -2  -1   2   18.52    0.46
  -2  -1   2   19.05    0.43
  -2  -1   2   19.07    0.51
   1   1  -2  421.00    8.30
   1   1  -2  440.04    9.72
   1   1  -2  418.99    8.83
  -1  -1   2  391.06    8.85
  -1  -1   2  349.14    9.73
  -1  -1   2  427.41    8.30
   0   1  -2  156.04    3.17
   0   1  -2  151.11    3.37
   0   1  -2  165.29    3.38
   0  -1   2  149.58    3.15
  -1   1  -2    0.01    0.02
   1  -1   2    0.00    0.02
   1  -1   2    0.01    0.01
   1  -1   2    0.00    0.02
  -2   1  -2   10.56    0.32
   2  -1   2   10.83    0.28
   2  -1   2   10.33    0.29
   2  -1   2   10.05    0.32
  -3   1  -2    0.23    0.05
   3  -1   2    0.23    0.04
   3  -1   2    0.21    0.05
   3  -1   2    0.24    0.05
   3  -1   2    0.25    0.05
  -4   1  -2   20.97    0.52
  -4   1  -2   21.94    0.46
   4  -1   2   20.75    0.65
   4  -1   2   20.72    0.53
   4  -1   2   20.40    0.57
   4  -1   2   21.28    0.56
  -5   1  -2    1.65    0.07
  -5   1  -2    1.59    0.10
   5  -1   2    1.55    0.10
   5  -1   2    1.38    0.10
   5  -1   2    1.59    0.14
   5  -1   2    1.42    0.14
   5  -1   2    1.69    0.15
  -6   1  -2    0.24    0.06
   6  -1   2    0.24    0.06
   6  -1   2    0.18    0.07
   6  -1   2    0.25    0.06
   6  -1   2    0.26    0.08
   7  -1   2    0.78    0.14
   7  -1   2    1.03    0.17
   7  -1   2    0.94    0.12
   7  -1   2    0.98    0.12
   8  -1   2    0.27    0.09
   8  -1   2    0.23    0.11
   8  -1   2    0.02    0.08
   9  -1   2    0.23    0.12
   9  -1   2    0.18    0.09
  10  -1   2    0.03    0.12
  10  -1   2    0.01    0.09
  11  -1   2    0.56    0.14
  11   0  -2    0.26    0.12
  11   0  -2    0.19    0.11
  10   0  -2    0.14    0.10
  10   0  -2    0.00    0.09
  10   0  -2    0.08    0.13
   9   0  -2    0.70    0.13
   9   0  -2    0.56    0.16
   9   0  -2    0.60    0.15
  -9   0   2    0.70    0.10
  -9   0   2    0.43    0.12
  -9   0   2    0.92    0.15
   8   0  -2    0.27    0.09
   8   0  -2    0.33    0.11
   8   0  -2    0.33    0.12
  -8   0   2    0.30    0.10
  -8   0   2    0.34    0.07
  -8   0   2    0.21    0.09
   7   0  -2    0.13    0.07
   7   0  -2    0.25    0.10
   7   0  -2    0.05    0.07
  -7   0   2    0.17    0.08
  -7   0   2    0.07    0.07
  -7   0   2    0.13    0.05
   6   0  -2    2.33    0.14
   6   0  -2    2.49    0.13
   6   0  -2    2.37    0.17
   6   0  -2    2.21    0.17
  -6   0   2    2.51    0.16
  -6   0   2    2.29    0.11
  -6   0   2    1.90    0.15
   5   0  -2    5.33    0.24
   5   0  -2    5.38    0.19
   5   0  -2    5.58    0.25
   5   0  -2    5.44    0.20
   5   0  -2    5.08    0.28
  -5   0   2    5.43    0.22
  -5   0   2    5.51    0.17
   4   0  -2   28.20    0.74
   4   0  -2   29.93    0.68
   4   0  -2   28.66    0.85
   4   0  -2   29.93    0.73
  -4   0   2   28.49    0.72
  -4   0   2   29.89    0.67
  -4   0   2   29.55    0.84
   3   0  -2   24.00    0.69
   3   0  -2   23.73    0.60
   3   0  -2   24.61    0.59
  -3   0   2   24.25    0.55
  -3   0   2   24.43    0.58
  -3   0   2   25.35    0.69
  -3   0   2   23.61    0.59
   2   0  -2   25.77    0.69
   2   0  -2   25.48    0.58
   2   0  -2   24.97    0.60
  -2   0   2   25.74    0.58
  -2   0   2   25.97    0.68
  -2   0   2   26.92    0.57
   1   0  -2   88.57    2.14
   1   0  -2   89.18    1.96
   1   0  -2   85.97    1.96
   1   0  -2   89.53    1.83
  -1   0   2   92.09    2.15
  -1   0   2   89.65    1.82
  -1   0   2   88.45    1.95
  -1   0   2   92.33    2.15
  -1   0   2   92.78    1.98
   0   0  -2    1.88    0.05
   0   0  -2    2.02    0.07
   0   0   2    1.95    0.05
   0   0   2    1.82    0.05
   0   0   2    1.98    0.07
   0   0   2    1.87    0.06
  -1   0  -2    6.29    0.15
  -1   0  -2    6.29    0.19
  -1   0  -2    6.24    0.15
   1   0   2    6.26    0.15
   1   0   2    6.22    0.17
   1   0   2    6.07    0.16
   1   0   2    6.30    0.19
  -2   0  -2    2.39    0.07
  -2   0  -2    2.46    0.12
   2   0   2    2.22    0.10
   2   0   2    2.28    0.12
   2   0   2    2.28    0.11
  -3   0  -2   19.89    0.44
  -3   0  -2   18.42    0.55
   3   0   2   18.58    0.57
   3   0   2   18.58    0.50
   3   0   2   19.63    0.47
   3   0   2   19.48    0.49
  -4   0  -2    2.80    0.12
  -4   0  -2    2.78    0.10
   4   0   2    2.76    0.15
   4   0   2    2.64    0.17
   4   0   2    2.70    0.13
   4   0   2    2.52    0.15
  -5   0  -2    6.04    0.19
  -5   0  -2    6.12    0.22
   5   0   2    5.67    0.21
   5   0   2    6.11    0.27
   5   0   2    6.33    0.31
   5   0   2    5.82    0.26
   5   0   2    5.99    0.22
  -6   0  -2    5.32    0.19
  -6   0  -2    5.21    0.17
  -6   0  -2    5.80    0.22
   6   0   2    5.68    0.28
   6   0   2    5.29    0.22
   6   0   2    5.52    0.23
   6   0   2    4.99    0.27
  -7   0  -2    2.85    0.14
   7   0   2    3.10    0.18
   7   0   2    3.06    0.19
   7   0   2    2.86    0.22
   7   0   2    3.00    0.23
  -8   0  -2    4.65    0.21
   8   0   2    4.55    0.32
   8   0   2    4.68    0.25
   8   0   2    4.53    0.24
   8   0   2    4.48    0.29
   9   0   2    0.74    0.17
   9   0   2    0.36    0.11
  10   0   2    0.02    0.12
  10   0   2    0.12    0.10
 -11   0  -2   -0.04    0.08
  11   0   2    0.15    0.12
  11  -1  -2    0.24    0.12
  11  -1  -2   -0.08    0.09
  10  -1  -2    0.48    0.13
  10  -1  -2    0.30    0.15
   9  -1  -2    0.66    0.14
   9  -1  -2    0.57    0.12
   9  -1  -2    0.53    0.15
  -9   1   2    0.56    0.13
  -9   1   2    0.50    0.12
   8  -1  -2    1.39    0.15
   8  -1  -2    1.01    0.16
   8  -1  -2    1.22    0.18
  -8   1   2    1.47    0.17
  -8   1   2    1.59    0.16
   7  -1  -2    0.47    0.12
   7  -1  -2    0.29    0.08
   7  -1  -2    0.38    0.10
  -7   1   2    0.32    0.09
  -7   1   2    0.36    0.08
   6  -1  -2    1.05    0.14
   6  -1  -2    1.02    0.10
   6  -1  -2    0.88    0.12
   6  -1  -2    0.80    0.09
  -6   1   2    1.01    0.11
  -6   1   2    0.73    0.11
   5  -1  -2   49.79    1.18
   5  -1  -2   47.86    1.34
   5  -1  -2   46.27    1.13
   5  -1  -2   49.03    1.09
   5  -1  -2   47.42    1.00
  -5   1   2   48.05    1.15
  -5   1   2   46.79    1.12
  -5   1   2   48.57    1.06
   4  -1  -2    0.01    0.04
   4  -1  -2   -0.05    0.04
   4  -1  -2   -0.04    0.03
  -4   1   2   -0.01    0.03
  -4   1   2    0.02    0.03
   3  -1  -2   35.15    0.98
   3  -1  -2   37.36    0.84
  -3   1   2   36.76    0.87
  -3   1   2   37.75    0.84
  -3   1   2   37.83    0.99
   2  -1  -2   40.52    0.87
   2  -1  -2   39.50    1.02
  -2   1   2   39.47    1.02
  -2   1   2   41.43    0.87
  -2   1   2   39.97    1.03
   1  -1  -2   19.25    0.43
   1  -1  -2   20.20    0.51
  -1   1   2   19.32    0.43
  -1   1   2   19.61    0.51
   0  -1  -2    0.20    0.01
   0  -1  -2    0.26    0.03
   0  -1  -2    0.25    0.01
   0   1   2    0.25    0.02
   0   1   2    0.19    0.02
  -1  -1  -2  648.05   15.85
  -1  -1  -2  735.11   14.38
   1   1   2  660.62   13.47
   1   1   2  631.99   14.35
   1   1   2  639.50   15.86
   1   1   2  676.84   13.87
  -2  -1  -2   85.26    1.78
  -2  -1  -2   80.81    1.99
   2   1   2   80.75    1.77
   2   1   2   83.64    1.71
   2   1   2   82.09    1.77
   2   1   2   79.35    1.75
   2   1   2   80.46    2.00
  -3  -1  -2    6.56    0.21
  -3  -1  -2    6.79    0.26
  -3  -1  -2    6.60    0.19
   3   1   2    6.59    0.23
   3   1   2    6.44    0.26
   3   1   2    6.59    0.17
   3   1   2    6.62    0.21
   3   1   2    6.51    0.23
  -4  -1  -2   11.01    0.32
  -4  -1  -2   10.92    0.29
   4   1   2   10.41    0.40
   4   1   2   10.38    0.32
   4   1   2   10.95    0.36
   4   1   2   10.43    0.34
  -5  -1  -2    4.45    0.16
  -5  -1  -2    4.31    0.15
  -5  -1  -2    4.72    0.19
   5   1   2    4.58    0.23
   5   1   2    4.54    0.19
   5   1   2    4.45    0.13
   5   1   2    4.79    0.27
   5   1   2    4.35    0.19
   5   1   2    4.77    0.24
  -6  -1  -2    3.29    0.15
  -6  -1  -2    3.33    0.18
  -6  -1  -2    3.11    0.14
   6   1   2    3.47    0.22
   6   1   2    3.12    0.18
   6   1   2    3.32    0.18
   6   1   2    2.94    0.21
  -7  -1  -2   11.17    0.32
  -7  -1  -2   11.46    0.39
  -7  -1  -2   10.67    0.35
   7   1   2   11.30    0.47
   7   1   2   11.52    0.46
   7   1   2   10.62    0.38
   7   1   2   11.26    0.39
  -8  -1  -2    0.76    0.10
  -8  -1  -2    0.83    0.10
   8   1   2    0.87    0.17
   8   1   2    0.70    0.15
   8   1   2    0.84    0.13
   8   1   2    0.61    0.12
  -9  -1  -2    0.48    0.09
   9   1   2    0.62    0.17
   9   1   2    0.50    0.12
 -10  -1  -2    0.28    0.10
  10   1   2    0.44    0.17
  10   1   2    0.43    0.14
 -11  -1  -2    0.11    0.10
  11  -2  -2    0.04    0.10
  11  -2  -2    0.22    0.11
  10  -2  -2    0.17    0.10
  10  -2  -2    0.29    0.14
   9  -2  -2    0.29    0.12
   9  -2  -2   -0.01    0.08
   9  -2  -2    0.26    0.09
  -9   2   2    0.17    0.09
   8  -2  -2    0.04    0.09
   8  -2  -2    0.08    0.08
   8  -2  -2    0.05    0.07
  -8   2   2    0.17    0.08
  -8   2   2   -0.02    0.08
   7  -2  -2    0.10    0.07
   7  -2  -2    0.16    0.07
   7  -2  -2    0.14    0.08
  -7   2   2    0.25    0.08
  -7   2   2   -0.03    0.06
   6  -2  -2    0.18    0.07
   6  -2  -2    0.26    0.06
   6  -2  -2    0.39    0.09
  -6   2   2    0.47    0.08
  -6   2   2    0.41    0.09
   5  -2  -2    1.51    0.13
   5  -2  -2    1.19    0.13
   5  -2  -2    1.25    0.14
   5  -2  -2    1.62    0.09
   5  -2  -2    1.62    0.09
  -5   2   2    1.67    0.13
  -5   2   2    1.39    0.11
   4  -2  -2    0.26    0.06
   4  -2  -2    0.41    0.07
   4  -2  -2    0.21    0.06
  -4   2   2    0.29    0.06
  -4   2   2    0.29    0.07
  -4   2   2    0.15    0.05
   3  -2  -2   10.77    0.31
   3  -2  -2    9.91    0.31
   3  -2  -2   10.19    0.36
  -3   2   2   10.56    0.36
  -3   2   2   10.46    0.30
  -3   2   2   10.53    0.36
  -3   2   2   10.21    0.30
   2  -2  -2   18.56    0.46
   2  -2  -2   18.79    0.45
   2  -2  -2   19.33    0.54
  -2   2   2   19.05    0.53
  -2   2   2   18.35    0.48
  -2   2   2   19.29    0.54
  -2   2   2   18.76    0.45
   1  -2  -2    3.43    0.13
   1  -2  -2    3.30    0.11
  -1   2   2    3.58    0.13
  -1   2   2    3.31    0.11
   0  -2  -2    2.79    0.11
   0   2   2    2.67    0.08
   0   2   2    2.84    0.11
   0   2   2    2.68    0.07
  -1  -2  -2    0.44    0.03
  -1  -2  -2    0.63    0.05
   1   2   2    0.40    0.05
   1   2   2    0.48    0.05
   1   2   2    0.45    0.04
   1   2   2    0.47    0.04
  -2  -2  -2   17.08    0.48
  -2  -2  -2   16.71    0.40
  -2  -2  -2   16.38    0.43
   2   2   2   16.76    0.40
   2   2   2   16.72    0.49
   2   2   2   16.72    0.41
   2   2   2   15.62    0.41
  -3  -2  -2   31.94    0.85
  -3  -2  -2   31.97    0.73
  -3  -2  -2   30.61    0.76
  -3  -2  -2   30.80    0.69
   3   2   2   31.75    0.72
   3   2   2   30.80    0.74
   3   2   2   31.06    0.75
   3   2   2   30.32    0.87
   3   2   2   30.97    0.76
  -4  -2  -2    0.78    0.09
  -4  -2  -2    1.00    0.09
  -4  -2  -2    0.74    0.07
  -4  -2  -2    0.74    0.07
   4   2   2    0.76    0.06
   4   2   2    0.68    0.10
   4   2   2    0.84    0.09
   4   2   2    0.79    0.11
   4   2   2    0.90    0.10
  -5  -2  -2    1.49    0.10
  -5  -2  -2    1.72    0.13
  -5  -2  -2    1.34    0.09
  -5  -2  -2    1.51    0.10
   5   2   2    1.36    0.14
   5   2   2    1.54    0.15
   5   2   2    1.41    0.15
   5   2   2    1.68    0.13
   5   2   2    1.39    0.11
  -6  -2  -2   51.73    1.09
  -6  -2  -2   52.55    1.26
  -6  -2  -2   49.09    1.20
   6   2   2   49.45    1.29
   6   2   2   50.33    1.23
   6   2   2   51.25    1.26
   6   2   2   50.35    1.07
   6   2   2   51.57    1.16
  -7  -2  -2    1.02    0.11
  -7  -2  -2    1.01    0.14
  -7  -2  -2    1.03    0.10
   7   2   2    1.26    0.17
   7   2   2    1.21    0.18
   7   2   2    1.00    0.13
   7   2   2    1.37    0.16
   7   2   2    1.15    0.07
  -8  -2  -2   -0.05    0.06
   8   2   2   -0.09    0.06
   8   2   2    0.11    0.11
   8   2   2    0.07    0.09
   8   2   2   -0.03    0.08
  -9  -2  -2   -0.07    0.07
   9   2   2    0.06    0.10
 -10  -2  -2    0.32    0.10
  11  -3  -2    0.12    0.09
  11  -3  -2    0.04    0.10
  10  -3  -2    1.11    0.20
  10  -3  -2    0.68    0.13
   9  -3  -2    2.03    0.23
   9  -3  -2    2.80    0.28
   9  -3  -2    2.98    0.19
  -9   3   2    2.55    0.25
   8  -3  -2    2.35    0.16
   8  -3  -2    2.11    0.23
   8  -3  -2    2.23    0.23
  -8   3   2    2.51    0.21
  -8   3   2    2.58    0.18
   7  -3  -2    0.34    0.10
   7  -3  -2    0.24    0.09
   7  -3  -2    0.19    0.06
  -7   3   2    0.26    0.09
  -7   3   2    0.40    0.09
   6  -3  -2    0.84    0.13
   6  -3  -2    0.67    0.11
   6  -3  -2    0.73    0.08
  -6   3   2    0.59    0.10
  -6   3   2    0.79    0.10
   5  -3  -2    4.77    0.26
   5  -3  -2    4.93    0.24
   5  -3  -2    4.65    0.22
   5  -3  -2    4.94    0.15
  -5   3   2    4.51    0.25
  -5   3   2    4.67    0.22
  -5   3   2    4.66    0.21
   4  -3  -2   23.38    0.72
   4  -3  -2   24.11    0.63
   4  -3  -2   24.13    0.62
  -4   3   2   23.65    0.62
  -4   3   2   23.96    0.61
  -4   3   2   23.24    0.72
   3  -3  -2    4.85    0.19
   3  -3  -2    4.56    0.18
  -3   3   2    4.70    0.18
  -3   3   2    4.79    0.21
  -3   3   2    4.70    0.19
  -3   3   2    4.79    0.22
   2  -3  -2   18.95    0.55
   2  -3  -2   19.58    0.46
   2  -3  -2   18.42    0.47
  -2   3   2   18.85    0.55
  -2   3   2   19.11    0.45
  -2   3   2   19.17    0.54
   1  -3  -2   92.56    2.22
  -1   3   2   91.17    2.21
  -1   3   2   90.48    1.87
   0  -3  -2    5.33    0.19
   0  -3  -2    5.25    0.19
   0   3   2    5.29    0.15
   0   3   2    5.43    0.13
   0   3   2    5.26    0.18
   0   3   2    5.38    0.18
  -1  -3  -2    5.16    0.19
  -1  -3  -2    5.54    0.20
  -1  -3  -2    5.19    0.14
   1   3   2    5.17    0.15
   1   3   2    5.24    0.16
   1   3   2    5.37    0.19
   1   3   2    5.12    0.18
  -2  -3  -2    0.54    0.05
  -2  -3  -2    0.55    0.06
  -2  -3  -2    0.68    0.08
  -2  -3  -2    0.69    0.08
   2   3   2    0.62    0.06
   2   3   2    0.54    0.06
   2   3   2    0.58    0.05
   2   3   2    0.44    0.06
   2   3   2    0.48    0.07
  -3  -3  -2    7.75    0.24
  -3  -3  -2    7.65    0.24
  -3  -3  -2    7.89    0.27
  -3  -3  -2    7.82    0.21
   3   3   2    7.83    0.23
   3   3   2    7.91    0.26
   3   3   2    7.90    0.21
   3   3   2    8.21    0.26
   3   3   2    7.94    0.27
   3   3   2    7.55    0.31
  -4  -3  -2    3.59    0.15
  -4  -3  -2    4.15    0.17
  -4  -3  -2    4.14    0.20
  -4  -3  -2    3.88    0.14
   4   3   2    3.91    0.14
   4   3   2    4.07    0.23
   4   3   2    3.91    0.19
   4   3   2    3.84    0.13
   4   3   2    3.84    0.18
   4   3   2    4.00    0.20
  -5  -3  -2   16.86    0.41
  -5  -3  -2   15.92    0.45
  -5  -3  -2   16.78    0.50
  -5  -3  -2   16.08    0.45
   5   3   2   16.21    0.47
   5   3   2   16.35    0.51
   5   3   2   16.23    0.48
   5   3   2   16.04    0.37
   5   3   2   16.31    0.41
   5   3   2   16.69    0.52
  -6  -3  -2    1.98    0.17
  -6  -3  -2    1.68    0.16
  -6  -3  -2    1.82    0.13
  -6  -3  -2    1.69    0.13
   6   3   2    1.62    0.13
   6   3   2    2.42    0.17
   6   3   2    2.02    0.21
   6   3   2    2.11    0.20
  -7  -3  -2    0.30    0.10
  -7  -3  -2    0.07    0.07
  -7  -3  -2    0.07    0.06
  -7  -3  -2    0.08    0.06
   7   3   2    0.13    0.05
   7   3   2    0.29    0.11
   7   3   2    0.17    0.09
   7   3   2    0.18    0.07
  -8  -3  -2    0.38    0.09
   8   3   2    0.29    0.09
   8   3   2    0.21    0.11
  -9  -3  -2   -0.10    0.07
 -10  -3  -2    0.01    0.08
  11  -4  -2    0.01    0.08
  10  -4  -2   -0.08    0.07
  10  -4  -2   -0.08    0.09
   9  -4  -2    0.09    0.09
   9  -4  -2    0.02    0.09
   9  -4  -2    0.00    0.06
  -9   4   2    0.13    0.09
   8  -4  -2    0.68    0.13
   8  -4  -2    0.90    0.16
   8  -4  -2    0.85    0.11
  -8   4   2    0.79    0.13
  -8   4   2    0.73    0.13
   7  -4  -2   11.84    0.47
   7  -4  -2   11.98    0.33
   7  -4  -2   11.56    0.45
  -7   4   2   11.51    0.41
  -7   4   2   12.42    0.46
   6  -4  -2    2.41    0.20
   6  -4  -2    2.67    0.11
   6  -4  -2    2.44    0.19
  -6   4   2    2.66    0.17
  -6   4   2    2.91    0.19
   5  -4  -2   -0.02    0.04
   5  -4  -2    0.01    0.05
   5  -4  -2    0.02    0.02
   5  -4  -2    0.05    0.05
  -5   4   2   -0.03    0.04
  -5   4   2   -0.02    0.04
  -5   4   2    0.07    0.05
   4  -4  -2    8.09    0.29
   4  -4  -2    8.21    0.30
  -4   4   2    7.90    0.29
  -4   4   2    8.01    0.28
  -4   4   2    7.78    0.33
   3  -4  -2   75.22    1.60
   3  -4  -2   73.62    1.88
   3  -4  -2   72.35    1.64
  -3   4   2   74.93    1.65
  -3   4   2   74.64    1.59
  -3   4   2   74.17    1.88
  -3   4   2   73.44    1.87
   2  -4  -2   19.79    0.48
   2  -4  -2   19.21    0.49
   2  -4  -2   20.38    0.58
  -2   4   2   20.22    0.48
  -2   4   2   19.82    0.51
  -2   4   2   19.43    0.57
   1  -4  -2    0.57    0.07
  -1   4   2    0.49    0.06
  -1   4   2    0.43    0.04
  -1   4   2    0.50    0.06
   0  -4  -2    3.35    0.15
   0  -4  -2    2.98    0.15
   0   4   2    3.37    0.10
   0   4   2    3.05    0.14
   0   4   2    3.48    0.15
   0   4   2    3.39    0.11
  -1  -4  -2   18.27    0.51
  -1  -4  -2   17.42    0.50
  -1  -4  -2   18.02    0.40
  -1  -4  -2   17.75    0.41
   1   4   2   17.88    0.51
   1   4   2   18.89    0.44
   1   4   2   17.11    0.47
   1   4   2   18.13    0.42
  -2  -4  -2   29.42    0.77
  -2  -4  -2   31.38    0.81
  -2  -4  -2   30.53    0.69
  -2  -4  -2   30.21    0.67
   2   4   2   29.45    0.70
   2   4   2   29.66    0.74
   2   4   2   29.50    0.64
   2   4   2   28.98    0.82
   2   4   2   30.19    0.71
   2   4   2   30.19    0.69
  -3  -4  -2    1.88    0.11
  -3  -4  -2    1.98    0.10
  -3  -4  -2    1.85    0.09
  -3  -4  -2    1.88    0.13
   3   4   2    1.90    0.09
   3   4   2    1.71    0.12
   3   4   2    1.95    0.10
   3   4   2    2.13    0.15
   3   4   2    1.85    0.12
   3   4   2    1.92    0.12
  -4  -4  -2   12.05    0.36
  -4  -4  -2   11.93    0.32
  -4  -4  -2   12.19    0.35
  -4  -4  -2   11.86    0.41
   4   4   2   12.07    0.47
   4   4   2   12.50    0.40
   4   4   2   12.54    0.35
   4   4   2   12.37    0.32
   4   4   2   12.50    0.39
   4   4   2   12.42    0.39
  -5  -4  -2    1.39    0.11
  -5  -4  -2    1.77    0.12
  -5  -4  -2    1.97    0.16
  -5  -4  -2    1.56    0.13
   5   4   2    1.84    0.15
   5   4   2    2.13    0.16
   5   4   2    1.65    0.16
   5   4   2    1.71    0.10
   5   4   2    1.64    0.11
  -6  -4  -2    2.75    0.16
  -6  -4  -2    2.81    0.18
  -6  -4  -2    2.63    0.15
  -6  -4  -2    2.80    0.20
   6   4   2    3.09    0.19
   6   4   2    2.93    0.21
  -7  -4  -2    0.25    0.10
  -7  -4  -2    0.09    0.08
  -7  -4  -2    0.15    0.07
   7   4   2    0.33    0.07
   7   4   2    0.08    0.06
  -8  -4  -2    0.02    0.08
  -8  -4  -2   -0.03    0.07
   8   4   2    0.21    0.06
   8   4   2    0.19    0.09
  -9  -4  -2    0.03    0.07
 -10  -4  -2    0.05    0.09
  11  -5  -2   -0.07    0.07
  11  -5  -2    0.10    0.10
  10  -5  -2   -0.05    0.07
  10  -5  -2    0.01    0.11
   9  -5  -2    0.03    0.09
   9  -5  -2    0.12    0.07
   8  -5  -2    0.71    0.14
   8  -5  -2    0.82    0.09
   8  -5  -2    0.60    0.14
  -8   5   2    0.90    0.13
  -8   5   2    0.69    0.14
   7  -5  -2    1.85    0.20
   7  -5  -2    1.90    0.11
   7  -5  -2    1.49    0.17
  -7   5   2    2.08    0.18
  -7   5   2    2.27    0.19
   6  -5  -2    3.07    0.22
   6  -5  -2    2.78    0.10
   6  -5  -2    3.04    0.20
  -6   5   2    3.04    0.20
  -6   5   2    3.16    0.19
   5  -5  -2   10.05    0.36
   5  -5  -2   10.10    0.37
  -5   5   2   10.49    0.36
  -5   5   2    9.88    0.42
  -5   5   2   11.44    0.35
  -5   5   2   10.39    0.37
   4  -5  -2    0.24    0.06
   4  -5  -2    0.20    0.06
  -4   5   2    0.21    0.06
  -4   5   2    0.27    0.06
  -4   5   2    0.20    0.06
  -4   5   2    0.24    0.06
   3  -5  -2    7.70    0.26
   3  -5  -2    7.02    0.30
   3  -5  -2    7.86    0.26
  -3   5   2    7.99    0.32
  -3   5   2    7.61    0.30
  -3   5   2    7.98    0.27
  -3   5   2    7.85    0.25
   2  -5  -2   14.42    0.46
  -2   5   2   13.97    0.44
  -2   5   2   14.38    0.37
  -2   5   2   14.61    0.41
   1  -5  -2    1.39    0.10
   1  -5  -2    1.68    0.12
   1  -5  -2    1.81    0.08
  -1   5   2    1.53    0.11
  -1   5   2    1.75    0.08
  -1   5   2    1.68    0.10
   0  -5  -2    5.70    0.18
   0  -5  -2    5.66    0.23
   0   5   2    5.28    0.21
   0   5   2    5.57    0.22
   0   5   2    5.63    0.17
   0   5   2    5.73    0.16
  -1  -5  -2    0.06    0.04
  -1  -5  -2    0.07    0.04
  -1  -5  -2    0.03    0.04
   1   5   2    0.07    0.04
   1   5   2    0.07    0.03
   1   5   2    0.08    0.03
   1   5   2    0.06    0.03
  -2  -5  -2    0.01    0.04
  -2  -5  -2    0.00    0.03
  -2  -5  -2    0.01    0.05
  -2  -5  -2    0.00    0.02
   2   5   2    0.00    0.03
   2   5   2   -0.04    0.03
   2   5   2    0.02    0.03
   2   5   2   -0.01    0.04
   2   5   2    0.02    0.03
   2   5   2    0.02    0.03
  -3  -5  -2    0.08    0.06
  -3  -5  -2    0.06    0.06
  -3  -5  -2    0.16    0.04
  -3  -5  -2    0.07    0.04
  -3  -5  -2    0.06    0.04
   3   5   2    0.02    0.05
   3   5   2    0.05    0.04
   3   5   2    0.13    0.06
   3   5   2    0.13    0.06
   3   5   2    0.14    0.05
  -4  -5  -2    1.11    0.13
  -4  -5  -2    1.15    0.11
  -4  -5  -2    1.25    0.10
  -4  -5  -2    1.61    0.17
   4   5   2    1.61    0.16
   4   5   2    1.77    0.14
   4   5   2    1.82    0.14
   4   5   2    1.05    0.10
   4   5   2    1.22    0.11
  -5  -5  -2    0.78    0.13
  -5  -5  -2    0.45    0.07
  -5  -5  -2    0.48    0.08
  -5  -5  -2    0.47    0.09
   5   5   2    0.43    0.09
   5   5   2    0.48    0.08
   5   5   2    0.63    0.08
  -6  -5  -2    0.74    0.09
  -6  -5  -2    0.74    0.10
  -6  -5  -2    0.60    0.11
  -6  -5  -2    0.89    0.14
   6   5   2    0.91    0.08
   6   5   2    0.78    0.12
  -7  -5  -2    0.05    0.08
  -7  -5  -2   -0.07    0.05
  -7  -5  -2   -0.13    0.07
   7   5   2   -0.04    0.06
   7   5   2    0.03    0.07
  -8  -5  -2    0.23    0.11
  -8  -5  -2    0.22    0.08
   8   5   2    0.23    0.10
   8   5   2    0.17    0.07
  -9  -5  -2   -0.03    0.09
  -9  -5  -2   -0.02    0.07
  11  -6  -2    0.07    0.08
  11  -6  -2    0.07    0.08
  10  -6  -2    0.36    0.09
  10  -6  -2    0.30    0.14
   9  -6  -2    0.00    0.06
   9  -6  -2    0.03    0.10
   8  -6  -2    1.50    0.19
   8  -6  -2    1.61    0.21
   8  -6  -2    1.66    0.11
  -8   6   2    1.65    0.19
  -8   6   2    1.92    0.19
   7  -6  -2    0.10    0.09
   7  -6  -2    0.24    0.05
   7  -6  -2    0.23    0.09
  -7   6   2    0.29    0.09
  -7   6   2    0.22    0.09
   6  -6  -2    7.20    0.33
   6  -6  -2    6.96    0.31
  -6   6   2    6.49    0.30
  -6   6   2    6.38    0.30
   5  -6  -2   -0.01    0.06
   5  -6  -2    0.06    0.06
  -5   6   2   -0.09    0.05
  -5   6   2    0.02    0.05
  -5   6   2   -0.04    0.05
  -5   6   2   -0.03    0.05
   4  -6  -2    6.03    0.24
   4  -6  -2    6.26    0.25
  -4   6   2    5.89    0.24
  -4   6   2    5.81    0.28
  -4   6   2    6.19    0.25
   3  -6  -2    2.03    0.12
   3  -6  -2    1.78    0.12
   3  -6  -2    1.88    0.06
  -3   6   2    2.09    0.12
  -3   6   2    2.05    0.14
  -3   6   2    1.99    0.14
   2  -6  -2    0.00    0.03
   2  -6  -2    0.00    0.02
  -2   6   2    0.01    0.04
  -2   6   2   -0.02    0.03
  -2   6   2    0.01    0.03
   1  -6  -2   14.36    0.47
   1  -6  -2   14.94    0.36
  -1   6   2   15.35    0.46
  -1   6   2   15.43    0.45
  -1   6   2   14.98    0.37
   0  -6  -2    9.49    0.28
   0  -6  -2    9.91    0.36
   0   6   2   10.27    0.26
   0   6   2    9.60    0.33
   0   6   2    9.74    0.33
   0   6   2    9.80    0.26
  -1  -6  -2   -0.01    0.04
  -1  -6  -2    0.04    0.05
   1   6   2    0.06    0.03
   1   6   2    0.10    0.03
   1   6   2    0.07    0.03
   1   6   2    0.07    0.04
   1   6   2    0.20    0.06
  -2  -6  -2    6.64    0.25
  -2  -6  -2    6.44    0.20
  -2  -6  -2    6.33    0.28
   2   6   2    6.31    0.26
   2   6   2    6.09    0.20
   2   6   2    6.06    0.22
   2   6   2    6.08    0.27
  -3  -6  -2    0.48    0.10
  -3  -6  -2    0.56    0.08
  -3  -6  -2    0.53    0.10
   3   6   2    0.46    0.07
   3   6   2    0.32    0.08
   3   6   2    0.45    0.07
   3   6   2    0.56    0.10
  -4  -6  -2    5.80    0.23
  -4  -6  -2    5.50    0.18
  -4  -6  -2    6.24    0.30
   4   6   2    5.56    0.22
   4   6   2    5.50    0.20
   4   6   2    5.11    0.26
  -5  -6  -2    0.10    0.09
  -5  -6  -2    0.04    0.05
  -5  -6  -2    0.00    0.05
  -5  -6  -2   -0.04    0.06
   5   6   2    0.15    0.07
   5   6   2   -0.01    0.05
   5   6   2    0.00    0.05
  -6  -6  -2    0.11    0.08
  -6  -6  -2    0.17    0.06
  -6  -6  -2    0.08    0.08
  -6  -6  -2    0.22    0.07
   6   6   2    0.23    0.09
   6   6   2    0.18    0.06
  -7  -6  -2    0.06    0.06
  -7  -6  -2   -0.02    0.09
  -7  -6  -2    0.04    0.08
   7   6   2    0.02    0.07
  -8  -6  -2    0.15    0.11
  -8  -6  -2    0.07    0.08
   8   6   2   -0.09    0.06
   8   6   2    0.05    0.08
  -9  -6  -2    0.21    0.09
  -9  -6  -2    0.01    0.09
  11  -7  -2    0.02    0.07
  11  -7  -2    0.16    0.09
  10  -7  -2    0.08    0.07
  10  -7  -2    0.13    0.12
   9  -7  -2    0.28    0.12
   9  -7  -2    0.40    0.08
   8  -7  -2    0.26    0.10
   8  -7  -2    0.23    0.11
   8  -7  -2    0.12    0.05
  -8   7   2   -0.02    0.07
  -8   7   2    0.26    0.10
   7  -7  -2    3.95    0.12
   7  -7  -2    4.25    0.26
   7  -7  -2    4.05    0.27
  -7   7   2    3.73    0.24
  -7   7   2    4.30    0.25
   6  -7  -2    3.22    0.21
   6  -7  -2    3.62    0.24
  -6   7   2    3.18    0.22
  -6   7   2    3.23    0.21
   5  -7  -2   -0.02    0.05
   5  -7  -2   -0.01    0.06
  -5   7   2    0.01    0.06
  -5   7   2    0.05    0.07
  -5   7   2   -0.08    0.04
   4  -7  -2    5.74    0.24
   4  -7  -2    6.18    0.25
  -4   7   2    6.09    0.27
  -4   7   2    6.05    0.29
  -4   7   2    6.18    0.24
   3  -7  -2    8.78    0.22
  -3   7   2    9.41    0.29
  -3   7   2    9.08    0.33
  -3   7   2    9.22    0.35
   2  -7  -2    2.52    0.11
  -2   7   2    2.49    0.15
  -2   7   2    2.37    0.12
  -2   7   2    2.49    0.17
   1  -7  -2    0.08    0.06
   1  -7  -2    0.02    0.04
  -1   7   2    0.12    0.06
  -1   7   2    0.04    0.04
   0  -7  -2    0.75    0.09
   0  -7  -2    0.82    0.12
   0   7   2    0.76    0.11
   0   7   2    0.74    0.09
   0   7   2    0.64    0.06
  -1  -7  -2    0.53    0.08
  -1  -7  -2    0.59    0.11
   1   7   2    0.55    0.06
   1   7   2    0.44    0.09
   1   7   2    0.48    0.08
   1   7   2    0.55    0.07
  -2  -7  -2    5.93    0.29
  -2  -7  -2    5.37    0.25
   2   7   2    5.20    0.25
   2   7   2    5.35    0.19
   2   7   2    5.51    0.21
  -3  -7  -2    6.66    0.32
  -3  -7  -2    6.73    0.29
   3   7   2    6.48    0.29
   3   7   2    6.35    0.25
   3   7   2    6.60    0.23
  -4  -7  -2    0.44    0.12
  -4  -7  -2    0.42    0.08
   4   7   2    0.39    0.08
   4   7   2    0.32    0.07
   4   7   2    0.35    0.09
  -5  -7  -2    0.19    0.08
  -5  -7  -2    0.15    0.10
   5   7   2    0.22    0.08
   5   7   2    0.23    0.07
   5   7   2    0.30    0.07
  -6  -7  -2    0.07    0.10
  -6  -7  -2    0.28    0.09
   6   7   2    0.02    0.05
   6   7   2   -0.08    0.05
  -7  -7  -2    0.05    0.08
  -7  -7  -2    0.02    0.11
   7   7   2    0.04    0.07
  -8  -7  -2    0.25    0.11
   8   7   2    0.35    0.09
   8   7   2    0.30    0.11
  11  -8  -2   -0.05    0.06
  10  -8  -2    0.43    0.09
  10  -8  -2    0.79    0.10
  10  -8  -2    0.88    0.20
   9  -8  -2    0.11    0.06
   9  -8  -2   -0.06    0.10
   8  -8  -2   -0.01    0.09
   8  -8  -2   -0.07    0.06
   8  -8  -2    0.00    0.04
  -8   8   2    0.02    0.08
   7  -8  -2    0.25    0.11
   7  -8  -2    0.29    0.10
  -7   8   2    0.10    0.08
  -7   8   2    0.13    0.09
   6  -8  -2    3.39    0.23
   6  -8  -2    3.12    0.21
  -6   8   2    3.02    0.22
  -6   8   2    3.31    0.21
   5  -8  -2   -0.01    0.05
   5  -8  -2   -0.01    0.06
  -5   8   2   -0.06    0.07
  -5   8   2    0.09    0.06
  -5   8   2   -0.02    0.06
   4  -8  -2    0.44    0.04
  -4   8   2    0.37    0.08
  -4   8   2    0.43    0.09
  -4   8   2    0.36    0.10
   3  -8  -2    2.85    0.12
  -3   8   2    3.11    0.19
  -3   8   2    2.71    0.19
   2  -8  -2    0.64    0.08
  -2   8   2    0.71    0.11
   1  -8  -2   14.36    0.51
   1  -8  -2   13.56    0.38
  -1   8   2   13.80    0.47
   0  -8  -2   -0.03    0.05
   0  -8  -2    0.02    0.08
   0   8   2   -0.02    0.06
  -1  -8  -2    1.99    0.17
  -1  -8  -2    1.90    0.21
   1   8   2    1.86    0.12
   1   8   2    1.82    0.18
   1   8   2    1.80    0.12
  -2  -8  -2    2.21    0.17
  -2  -8  -2    2.39    0.20
   2   8   2    2.21    0.17
   2   8   2    2.06    0.14
   2   8   2    1.95    0.13
  -3  -8  -2    0.02    0.08
   3   8   2    0.03    0.05
   3   8   2    0.11    0.07
   3   8   2    0.11    0.06
  -4  -8  -2    0.07    0.09
   4   8   2   -0.10    0.05
   4   8   2    0.12    0.08
  -5  -8  -2    1.01    0.18
   5   8   2    0.75    0.10
   5   8   2    0.63    0.12
  -6  -8  -2    0.15    0.12
  -6  -8  -2    0.38    0.10
   6   8   2    0.19    0.09
   6   8   2    0.19    0.07
  -7  -8  -2    0.02    0.12
  -7  -8  -2   -0.18    0.08
   7   8   2    0.02    0.07
  10  -9  -2    0.01    0.06
   9  -9  -2    0.11    0.05
   9  -9  -2    0.37    0.15
   8  -9  -2    0.29    0.12
   8  -9  -2    0.08    0.09
  -8   9   2    0.15    0.10
   7  -9  -2    0.13    0.09
   7  -9  -2    0.17    0.09
  -7   9   2    0.16    0.09
  -6   9   2    0.03    0.08
   5  -9  -2    0.19    0.04
   4  -9  -2    0.05    0.04
  -4   9   2    0.03    0.07
   3  -9  -2   -0.02    0.05
  -3   9   2   -0.05    0.07
   2  -9  -2    0.21    0.06
  -2   9   2    0.22    0.09
   1  -9  -2    0.01    0.06
  -1   9   2    0.18    0.09
   0  -9  -2    2.79    0.23
   0  -9  -2    2.16    0.18
   0   9   2    2.86    0.21
  -1  -9  -2    1.40    0.15
   1   9   2    1.16    0.11
   1   9   2    1.27    0.16
   1   9   2    1.13    0.11
  -2  -9  -2    0.04    0.08
  -2  -9  -2    0.25    0.11
   2   9   2    0.29    0.07
   2   9   2    0.28    0.09
   2   9   2    0.29    0.07
  -3  -9  -2    0.35    0.12
   3   9   2    0.36    0.10
   3   9   2    0.38    0.08
  -4  -9  -2    0.68    0.15
   4   9   2    0.37    0.11
   4   9   2    0.40    0.08
  -5  -9  -2    1.13    0.20
   5   9   2    1.09    0.12
   5   9   2    0.76    0.14
  -6  -9  -2   -0.03    0.10
   6   9   2    0.05    0.06
   6   9   2    0.00    0.07
  10 -10  -2    0.21    0.06
  -7  10   2    0.46    0.13
   6 -10  -2    0.04    0.03
  -6  10   2   -0.08    0.08
   5 -10  -2    0.07    0.04
  -4  10   2    0.37    0.11
   3 -10  -2    0.79    0.09
  -3  10   2    0.71    0.13
   2 -10  -2    0.14    0.07
  -2  10   2    0.03    0.07
   1 -10  -2    0.08    0.06
  -1  10   2    0.11    0.09
   0 -10  -2    0.13    0.08
   0 -10  -2    0.24    0.11
   0  10   2    0.09    0.08
  -1 -10  -2    2.33    0.19
  -1 -10  -2    2.39    0.26
   1  10   2    1.70    0.19
   1  10   2    2.13    0.14
  -2 -10  -2    0.31    0.11
  -2 -10  -2    0.38    0.13
   2  10   2    0.17    0.09
   2  10   2    0.40    0.09
  -3 -10  -2    0.39    0.14
   3  10   2    0.10    0.07
   3  10   2    0.08    0.08
  -4 -10  -2    0.09    0.11
   4  10   2   -0.06    0.07
   4  10   2    0.02    0.07
  -5 -10  -2   -0.07    0.11
   5  10   2    0.07    0.08
   5  10   2   -0.03    0.06
  -6 -10  -2   -0.04    0.12
   6  10   2   -0.04    0.07
  -7  11   2    0.14    0.12
   6 -11  -2    0.03    0.04
  -6  11   2    0.00    0.09
   5 -11  -2    0.04    0.05
   4 -11  -2    0.72    0.09
  -4  11   2    0.54    0.13
   3 -11  -2    0.00    0.06
  -3  11   2   -0.04    0.06
   2 -11  -2    0.07    0.07
  -2  11   2    0.12    0.09
   1 -11  -2   -0.06    0.07
  -1  11   2    0.02    0.07
   0 -11  -2    0.09    0.09
   0 -11  -2    0.07    0.11
   0  11   2    0.12    0.09
  -1 -11  -2    0.11    0.11
  -1 -11  -2    0.09    0.09
   1  11   2   -0.04    0.07
  -2 -11  -2    0.21    0.10
  -2 -11  -2   -0.04    0.10
   2  11   2    0.00    0.08
   2  11   2   -0.06    0.07
  -3 -11  -2    0.44    0.16
   3  11   2    0.81    0.15
   3  11   2    0.59    0.11
  -4 -11  -2    0.25    0.14
   4  11   2    0.00    0.08
   4  11   2    0.32    0.10
  -5 -11  -2    0.04    0.12
   5  11   2   -0.01    0.08
   7 -12  -2    0.07    0.05
  -7  12   2    0.10    0.14
   6 -12  -2    0.07    0.05
  -6  12   2    0.20    0.12
   5 -12  -2    1.46    0.12
   4 -12  -2    0.30    0.08
  -4  12   2    0.46    0.13
   3 -12  -2    0.28    0.08
  -3  12   2    0.17    0.11
   2 -12  -2    0.34    0.11
  -2  12   2    0.48    0.14
   1 -12  -2    0.00    0.08
  -1  12   2    0.24    0.12
   0 -12  -2    0.22    0.10
   0  12   2    0.15    0.10
  -1 -12  -2    0.10    0.13
  -1 -12  -2   -0.05    0.08
   1  12   2   -0.01    0.09
  -2 -12  -2    0.07    0.10
  -2 -12  -2    0.02    0.12
   2  12   2   -0.02    0.08
   2  12   2    0.20    0.11
  -3 -12  -2    0.14    0.14
   3  12   2    0.47    0.11
   3  12   2    0.14    0.11
   7 -13  -2    0.78    0.09
   6 -13  -2    0.79    0.10
  -6  13   2    0.70    0.19
   5 -13  -2    0.20    0.07
   4 -13  -2    0.00    0.07
  -4  13   2    0.11    0.11
   3 -13  -2    0.21    0.10
  -3  13   2    0.29    0.13
   2 -13  -2    0.17    0.11
  -2  13   2    0.32    0.13
   1 -13  -2    0.77    0.15
  -1  13   2    0.64    0.16
   0 -13  -2    0.08    0.10
   0  13   2    0.00    0.10
  -1 -13  -2   -0.11    0.10
   1  13   2   -0.13    0.09
  -2 -13  -2    0.42    0.17
   2  13   2    0.00    0.09
   5 -14  -2   -0.08    0.08
   4 -14  -2   -0.07    0.08
   3 -14  -2    0.04    0.09
  -3  14   2   -0.07    0.09
   2 -14  -2    0.06    0.09
  -2  14   2   -0.13    0.10
   1 -14  -2    0.04    0.10
  -1  14   2    0.14    0.12
   0  14  -3   -0.05    0.09
   0 -14   3    0.14    0.10
  -1  14  -3    0.22    0.13
   1 -14   3    0.24    0.11
  -2  14  -3    0.24    0.14
   2 -14   3    0.04    0.09
  -3  14  -3    0.08    0.12
   3 -14   3   -0.05    0.07
  -4  14  -3   -0.04    0.11
   4 -14   3    0.05    0.07
  -5  14  -3    0.14    0.12
   5 -14   3    0.02    0.07
   2  13  -3    0.19    0.10
   2  13  -3    0.08    0.09
  -2 -13   3   -0.03    0.10
  -2 -13   3    0.22    0.15
   1  13  -3    0.05    0.09
  -1 -13   3    0.24    0.12
  -1 -13   3   -0.04    0.11
   0  13  -3   -0.11    0.08
   0 -13   3    0.17    0.11
   0 -13   3   -0.07    0.09
  -1  13  -3   -0.03    0.08
   1 -13   3    0.04    0.08
  -2  13  -3    0.13    0.11
   2 -13   3    0.17    0.09
  -3  13  -3    0.24    0.12
   3 -13   3    0.19    0.08
  -4  13  -3   -0.17    0.08
   4 -13   3   -0.13    0.06
  -5  13  -3    0.77    0.18
   5 -13   3    0.88    0.10
  -6  13  -3    0.09    0.12
   6 -13   3    0.00    0.05
   7 -13   3    0.01    0.04
   4  12  -3    0.09    0.09
   4  12  -3    0.09    0.09
  -4 -12   3   -0.06    0.10
   3  12  -3    0.08    0.08
   3  12  -3    0.06    0.08
  -3 -12   3    0.09    0.12
   2  12  -3    0.08    0.08
   2  12  -3    0.16    0.10
  -2 -12   3   -0.02    0.09
  -2 -12   3   -0.09    0.09
   1  12  -3   -0.02    0.08
  -1 -12   3    0.04    0.10
  -1 -12   3    0.00    0.08
   0  12  -3    0.27    0.12
   0 -12   3    0.33    0.11
   0 -12   3    0.37    0.15
  -1  12  -3    0.53    0.15
   1 -12   3    0.22    0.12
   1 -12   3    0.53    0.11
  -2  12  -3   -0.08    0.08
   2 -12   3   -0.05    0.07
  -3  12  -3    0.00    0.09
   3 -12   3    0.12    0.07
  -4  12  -3    0.08    0.11
   4 -12   3    0.00    0.06
  -5  12  -3    0.09    0.11
   5 -12   3    0.10    0.06
  -6  12  -3    0.27    0.14
   6 -12   3    0.02    0.05
   5  11  -3    0.00    0.08
   5  11  -3    0.06    0.08
  -5 -11   3   -0.09    0.11
   4  11  -3    0.11    0.08
   4  11  -3    0.05    0.09
  -4 -11   3   -0.01    0.11
   3  11  -3    0.02    0.07
   3  11  -3   -0.01    0.07
  -3 -11   3    0.14    0.11
   2  11  -3    0.01    0.08
   2  11  -3    0.12    0.08
  -2 -11   3    0.25    0.11
  -2 -11   3    0.20    0.12
   1  11  -3    1.26    0.18
  -1 -11   3    1.41    0.17
  -1 -11   3    1.69    0.22
   0  11  -3    1.12    0.17
   0 -11   3    1.01    0.17
   0 -11   3    0.99    0.14
  -1  11  -3   -0.06    0.08
   1 -11   3    0.00    0.07
   1 -11   3    0.09    0.09
  -2  11  -3    2.45    0.25
   2 -11   3    2.17    0.15
  -3  11  -3    1.14    0.18
   3 -11   3    0.88    0.10
  -4  11  -3   -0.05    0.08
   4 -11   3   -0.08    0.04
  -5  11  -3    0.31    0.12
   5 -11   3    0.43    0.07
  -6  11  -3    0.08    0.10
   6 -11   3   -0.02    0.03
   6  10  -3    0.00    0.06
   6  10  -3    0.07    0.09
  -6 -10   3   -0.20    0.10
   5  10  -3    0.02    0.07
   5  10  -3   -0.08    0.07
  -5 -10   3    0.14    0.12
   4  10  -3    0.05    0.07
   4  10  -3    0.09    0.08
  -4 -10   3    0.16    0.12
   3  10  -3    0.06    0.07
   3  10  -3    0.11    0.08
  -3 -10   3    0.08    0.11
   2  10  -3    0.81    0.10
   2  10  -3    1.01    0.17
  -2 -10   3    0.94    0.17
  -2 -10   3    0.81    0.13
   1  10  -3    5.66    0.32
   1  10  -3    4.77    0.22
  -1 -10   3    4.96    0.26
  -1 -10   3    6.17    0.35
   0  10  -3    2.42    0.22
   0 -10   3    2.51    0.18
   0 -10   3    3.06    0.25
  -1  10  -3   -0.02    0.08
   1 -10   3    0.13    0.10
   1 -10   3    0.08    0.06
  -2  10  -3    0.23    0.11
   2 -10   3    0.19    0.07
  -3  10  -3    0.11    0.09
   3 -10   3    0.00    0.05
  -4  10  -3    0.22    0.10
   4 -10   3    0.14    0.05
  -5  10  -3   -0.03    0.07
   5 -10   3    0.03    0.04
  -6  10  -3    0.90    0.17
  10 -10   3    0.04    0.06
   7   9  -3   -0.07    0.08
   7   9  -3   -0.01    0.07
  -7  -9   3    0.01    0.11
   6   9  -3   -0.04    0.06
   6   9  -3   -0.02    0.07
  -6  -9   3    0.18    0.11
   5   9  -3   -0.07    0.07
   5   9  -3   -0.01    0.07
  -5  -9   3   -0.03    0.09
   4   9  -3    0.26    0.09
   4   9  -3    0.46    0.09
  -4  -9   3    0.36    0.13
   3   9  -3    0.08    0.08
   3   9  -3    0.06    0.06
  -3  -9   3    0.03    0.08
  -3  -9   3    0.17    0.10
   2   9  -3    3.49    0.17
   2   9  -3    3.28    0.18
   2   9  -3    3.27    0.23
  -2  -9   3    3.28    0.25
  -2  -9   3    3.62    0.22
   1   9  -3    3.10    0.16
   1   9  -3    3.40    0.23
  -1  -9   3    3.09    0.19
  -1  -9   3    3.00    0.24
   0   9  -3    0.34    0.11
   0  -9   3    0.50    0.10
   0  -9   3    0.33    0.10
  -1   9  -3    1.64    0.19
   1  -9   3    1.61    0.13
   1  -9   3    1.61    0.19
  -2   9  -3    0.99    0.16
   2  -9   3    0.81    0.10
  -3   9  -3    0.94    0.15
   3  -9   3    0.92    0.09
  -4   9  -3    0.14    0.09
   4  -9   3    0.17    0.04
  -5   9  -3    0.74    0.14
  -6   9  -3    0.11    0.08
   9  -9   3    0.04    0.11
   9  -9   3    0.02    0.04
  10  -9   3    0.16    0.14
  10  -9   3    0.11    0.07
   8   8  -3   -0.01    0.07
  -8  -8   3    0.00    0.12
   7   8  -3   -0.01    0.07
   7   8  -3    0.08    0.08
  -7  -8   3    0.00    0.11
   6   8  -3    0.25    0.07
   6   8  -3    0.12    0.08
  -6  -8   3    0.27    0.13
   5   8  -3    0.07    0.06
   5   8  -3    0.16    0.08
  -5  -8   3    0.16    0.11
   4   8  -3    0.53    0.09
   4   8  -3    0.69    0.13
   4   8  -3    0.67    0.10
  -4  -8   3    0.81    0.15
   3   8  -3    0.12    0.08
   3   8  -3    0.23    0.07
   3   8  -3    0.17    0.07
  -3  -8   3    0.15    0.10
   2   8  -3    2.54    0.14
   2   8  -3    3.00    0.15
   2   8  -3    2.83    0.21
  -2  -8   3    2.91    0.22
  -2  -8   3    2.99    0.19
   1   8  -3    2.72    0.20
   1   8  -3    2.48    0.13
   1   8  -3    2.53    0.12
  -1  -8   3    2.82    0.21
  -1  -8   3    2.44    0.16
   0   8  -3    0.00    0.06
   0  -8   3    0.01    0.04
   0  -8   3   -0.03    0.05
  -1   8  -3    3.63    0.22
   1  -8   3    3.70    0.16
   1  -8   3    3.22    0.21
  -2   8  -3    4.30    0.25
   2  -8   3    4.19    0.16
   2  -8   3    4.25    0.24
  -3   8  -3    9.05    0.37
   3  -8   3    8.63    0.23
  -4   8  -3    0.45    0.11
  -5   8  -3    0.06    0.07
  -6   8  -3    0.44    0.12
   6  -8   3    0.44    0.11
   6  -8   3    0.66    0.12
  -7   8  -3    0.71    0.12
  -7   8  -3    0.71    0.15
   7  -8   3    0.63    0.12
   7  -8   3    0.69    0.14
  -8   8  -3    0.01    0.07
   8  -8   3   -0.01    0.08
   8  -8   3   -0.02    0.10
   8  -8   3    0.04    0.04
   9  -8   3    0.21    0.13
   9  -8   3    0.19    0.06
  10  -8   3    0.36    0.16
  10  -8   3    0.43    0.09
  11  -8   3   -0.02    0.07
   8   7  -3   -0.05    0.07
  -8  -7   3   -0.06    0.10
   7   7  -3    0.19    0.09
   7   7  -3    0.23    0.09
  -7  -7   3    0.18    0.12
   6   7  -3   -0.03    0.05
   6   7  -3   -0.06    0.06
   6   7  -3   -0.05    0.06
  -6  -7   3   -0.03    0.08
   5   7  -3    1.48    0.12
   5   7  -3    1.41    0.11
   5   7  -3    1.28    0.15
  -5  -7   3    1.39    0.19
   4   7  -3    1.42    0.12
   4   7  -3    1.45    0.11
   4   7  -3    1.78    0.15
  -4  -7   3    1.57    0.19
   3   7  -3   19.29    0.48
   3   7  -3   18.94    0.53
   3   7  -3   19.81    0.60
  -3  -7   3   19.86    0.55
  -3  -7   3   19.43    0.63
   2   7  -3    0.54    0.11
   2   7  -3    0.64    0.08
   2   7  -3    0.67    0.07
  -2  -7   3    0.56    0.09
  -2  -7   3    0.58    0.11
   1   7  -3   -0.01    0.05
   1   7  -3    0.01    0.03
   1   7  -3   -0.05    0.03
  -1  -7   3    0.04    0.06
  -1  -7   3    0.02    0.05
   0   7  -3    0.02    0.05
   0   7  -3    0.00    0.03
   0  -7   3   -0.04    0.04
   0  -7   3    0.04    0.04
  -1   7  -3    0.52    0.10
   1  -7   3    0.59    0.10
   1  -7   3    0.52    0.07
  -2   7  -3    0.80    0.12
   2  -7   3    0.67    0.10
   2  -7   3    0.68    0.06
  -3   7  -3    5.11    0.25
   3  -7   3    5.07    0.13
   3  -7   3    4.81    0.19
  -4   7  -3    3.52    0.21
  -4   7  -3    3.81    0.19
   4  -7   3    3.79    0.19
   4  -7   3    3.38    0.20
  -5   7  -3    0.68    0.11
  -5   7  -3    0.91    0.14
  -5   7  -3    0.45    0.11
  -5   7  -3    0.53    0.11
   5  -7   3    0.43    0.11
   5  -7   3    0.79    0.13
  -6   7  -3    8.26    0.35
   6  -7   3    8.98    0.39
   6  -7   3    8.74    0.36
  -7   7  -3    0.38    0.11
   7  -7   3    0.38    0.11
   7  -7   3    0.34    0.11
  -8   7  -3    0.42    0.11
   8  -7   3    0.26    0.13
   8  -7   3    0.35    0.11
   8  -7   3    0.38    0.06
   9  -7   3    0.24    0.07
  10  -7   3    0.03    0.07
  10  -7   3    0.14    0.13
  11  -7   3    0.01    0.08
   9   6  -3   -0.04    0.06
  -9  -6   3    0.09    0.10
  -9  -6   3   -0.01    0.08
  -9  -6   3   -0.07    0.11
   8   6  -3    0.48    0.09
  -8  -6   3    0.61    0.13
  -8  -6   3    0.56    0.16
  -8  -6   3    0.57    0.10
   7   6  -3    0.71    0.11
  -7  -6   3    0.81    0.16
  -7  -6   3    0.79    0.10
  -7  -6   3    0.85    0.13
   6   6  -3    0.70    0.12
   6   6  -3    0.49    0.07
   6   6  -3    0.71    0.11
  -6  -6   3    0.53    0.13
  -6  -6   3    0.49    0.10
  -6  -6   3    0.62    0.09
  -6  -6   3    0.63    0.09
   5   6  -3    1.10    0.14
   5   6  -3    0.99    0.10
   5   6  -3    0.98    0.10
  -5  -6   3    0.95    0.10
  -5  -6   3    0.98    0.12
  -5  -6   3    1.03    0.09
  -5  -6   3    0.95    0.15
   4   6  -3    0.18    0.06
   4   6  -3    0.03    0.07
   4   6  -3    0.13    0.05
  -4  -6   3    0.16    0.05
  -4  -6   3    0.12    0.10
  -4  -6   3    0.12    0.05
   3   6  -3    5.12    0.18
   3   6  -3    5.30    0.25
   3   6  -3    5.17    0.20
  -3  -6   3    5.20    0.23
  -3  -6   3    5.05    0.26
   2   6  -3    1.03    0.07
   2   6  -3    0.98    0.12
   2   6  -3    1.09    0.08
  -2  -6   3    1.00    0.11
  -2  -6   3    0.95    0.12
   1   6  -3    0.72    0.07
   1   6  -3    0.65    0.10
   1   6  -3    0.62    0.06
  -1  -6   3    0.68    0.08
  -1  -6   3    0.71    0.10
   0   6  -3    0.91    0.06
   0   6  -3    0.87    0.11
   0   6  -3    0.71    0.05
   0  -6   3    0.99    0.09
   0  -6   3    0.85    0.06
   0  -6   3    0.76    0.10
  -1   6  -3    0.23    0.07
  -1   6  -3    0.24    0.04
  -1   6  -3    0.11    0.03
   1  -6   3    0.16    0.04
   1  -6   3    0.19    0.04
   1  -6   3    0.26    0.06
  -2   6  -3    2.11    0.10
  -2   6  -3    2.29    0.15
  -2   6  -3    2.23    0.13
  -2   6  -3    2.24    0.12
   2  -6   3    2.54    0.15
   2  -6   3    2.30    0.10
   2  -6   3    2.15    0.11
   2  -6   3    2.24    0.08
  -3   6  -3    0.00    0.04
  -3   6  -3    0.04    0.04
  -3   6  -3    0.04    0.05
  -3   6  -3    0.00    0.04
   3  -6   3    0.13    0.05
   3  -6   3    0.10    0.05
  -4   6  -3    0.26    0.06
  -4   6  -3    0.18    0.06
   4  -6   3    0.32    0.07
   4  -6   3    0.12    0.06
  -5   6  -3   19.13    0.56
  -5   6  -3   19.82    0.65
  -5   6  -3   19.76    0.56
   5  -6   3   19.94    0.60
   5  -6   3   19.24    0.66
   5  -6   3   19.25    0.57
  -6   6  -3    1.75    0.17
   6  -6   3    1.92    0.19
   6  -6   3    1.65    0.17
  -7   6  -3    1.09    0.15
   7  -6   3    1.00    0.15
   7  -6   3    1.27    0.18
   7  -6   3    0.97    0.07
  -8   6  -3    0.02    0.08
   8  -6   3   -0.02    0.07
   8  -6   3   -0.02    0.08
   8  -6   3   -0.05    0.04
   9  -6   3    0.06    0.06
   9  -6   3   -0.04    0.10
  10  -6   3    0.31    0.14
  10  -6   3    0.08    0.08
  11  -6   3   -0.03    0.08
  -9  -5   3   -0.03    0.07
  -9  -5   3   -0.07    0.10
  -9  -5   3   -0.02    0.08
   8   5  -3    0.20    0.07
  -8  -5   3    0.08    0.10
  -8  -5   3    0.19    0.09
  -8  -5   3    0.19    0.08
   7   5  -3    7.18    0.27
  -7  -5   3    7.16    0.36
  -7  -5   3    7.42    0.30
  -7  -5   3    6.88    0.26
   6   5  -3    0.26    0.08
   6   5  -3    0.22    0.08
   6   5  -3    0.32    0.06
  -6  -5   3    0.22    0.07
  -6  -5   3    0.47    0.12
  -6  -5   3    0.22    0.07
  -6  -5   3    0.30    0.09
   5   5  -3    0.54    0.10
   5   5  -3    0.67    0.08
   5   5  -3    0.71    0.08
  -5  -5   3    0.73    0.11
  -5  -5   3    0.78    0.09
  -5  -5   3    0.65    0.08
  -5  -5   3    0.67    0.12
   4   5  -3    3.65    0.16
   4   5  -3    3.58    0.15
   4   5  -3    3.29    0.18
  -4  -5   3    3.49    0.15
  -4  -5   3    3.63    0.14
  -4  -5   3    3.44    0.17
  -4  -5   3    4.12    0.22
   3   5  -3    1.97    0.14
   3   5  -3    2.09    0.14
   3   5  -3    2.05    0.11
   3   5  -3    1.98    0.10
  -3  -5   3    2.12    0.14
  -3  -5   3    1.98    0.09
  -3  -5   3    2.03    0.16
  -3  -5   3    2.02    0.10
  -3  -5   3    2.04    0.12
   2   5  -3    0.80    0.07
   2   5  -3    0.80    0.07
   2   5  -3    0.88    0.08
   2   5  -3    0.83    0.10
  -2  -5   3    0.60    0.08
  -2  -5   3    0.75    0.05
  -2  -5   3    0.74    0.10
  -2  -5   3    0.96    0.08
   1   5  -3    8.37    0.30
   1   5  -3    8.76    0.26
   1   5  -3    8.60    0.24
  -1  -5   3    8.47    0.26
  -1  -5   3    8.28    0.25
  -1  -5   3    7.99    0.29
   0   5  -3    1.04    0.05
   0   5  -3    1.26    0.12
   0   5  -3    1.16    0.06
   0  -5   3    0.97    0.07
   0  -5   3    1.15    0.06
   0  -5   3    1.09    0.10
  -1   5  -3    1.40    0.11
  -1   5  -3    1.42    0.06
  -1   5  -3    1.50    0.08
  -1   5  -3    1.51    0.07
   1  -5   3    1.61    0.11
   1  -5   3    1.50    0.06
   1  -5   3    1.47    0.08
  -2   5  -3    1.13    0.08
  -2   5  -3    1.04    0.08
  -2   5  -3    1.06    0.09
  -2   5  -3    1.12    0.12
   2  -5   3    1.00    0.08
   2  -5   3    1.00    0.07
  -3   5  -3   84.38    1.80
  -3   5  -3   84.52    2.10
  -3   5  -3   86.55    2.11
   3  -5   3   83.64    1.87
   3  -5   3   83.67    1.81
   3  -5   3   85.87    2.11
  -4   5  -3    7.89    0.27
  -4   5  -3    7.03    0.31
  -4   5  -3    7.79    0.28
   4  -5   3    7.51    0.28
   4  -5   3    7.54    0.32
   4  -5   3    8.07    0.30
  -5   5  -3    1.37    0.11
  -5   5  -3    1.26    0.13
   5  -5   3    1.09    0.14
   5  -5   3    1.24    0.13
   5  -5   3    1.25    0.14
  -6   5  -3    0.31    0.09
   6  -5   3    0.42    0.10
   6  -5   3    0.28    0.09
   6  -5   3    0.33    0.04
  -7   5  -3   -0.04    0.06
   7  -5   3    0.03    0.08
   7  -5   3   -0.05    0.06
   7  -5   3    0.04    0.04
  -8   5  -3   -0.12    0.06
   8  -5   3    0.04    0.05
   8  -5   3    0.01    0.09
   8  -5   3   -0.05    0.07
   9  -5   3    0.13    0.07
   9  -5   3    0.12    0.10
  10  -5   3    0.42    0.16
  10  -5   3    0.85    0.13
  11  -5   3    0.18    0.10
 -10  -4   3   -0.08    0.08
  -9  -4   3    0.50    0.10
  -9  -4   3    0.38    0.14
   8   4  -3    0.34    0.07
  -8  -4   3    0.36    0.09
  -8  -4   3    0.43    0.11
  -8  -4   3    0.24    0.11
   7   4  -3    1.01    0.10
  -7  -4   3    1.27    0.14
  -7  -4   3    1.04    0.11
  -7  -4   3    1.17    0.11
  -7  -4   3    1.05    0.16
   6   4  -3    0.06    0.05
   6   4  -3    0.14    0.06
  -6  -4   3   -0.03    0.05
  -6  -4   3    0.04    0.07
  -6  -4   3    0.07    0.07
  -6  -4   3    0.09    0.06
   5   4  -3    0.02    0.03
   5   4  -3    0.06    0.04
   5   4  -3   -0.01    0.04
   5   4  -3   -0.10    0.05
   5   4  -3    0.02    0.04
  -5  -4   3   -0.02    0.07
  -5  -4   3    0.05    0.04
  -5  -4   3    0.07    0.04
  -5  -4   3   -0.01    0.05
   4   4  -3    8.99    0.27
   4   4  -3    9.09    0.37
   4   4  -3    9.31    0.30
   4   4  -3    9.08    0.31
   4   4  -3    9.02    0.25
  -4  -4   3    8.99    0.25
  -4  -4   3    9.02    0.28
  -4  -4   3    9.09    0.33
  -4  -4   3    9.39    0.29
   3   4  -3    0.75    0.07
   3   4  -3    0.87    0.08
   3   4  -3    0.84    0.10
   3   4  -3    0.81    0.07
   3   4  -3    0.85    0.07
   3   4  -3    0.81    0.09
  -3  -4   3    0.80    0.10
  -3  -4   3    1.01    0.08
  -3  -4   3    0.87    0.07
  -3  -4   3    0.87    0.08
  -3  -4   3    0.85    0.06
   2   4  -3    8.47    0.23
   2   4  -3    8.91    0.25
   2   4  -3    8.28    0.28
   2   4  -3    8.47    0.23
   2   4  -3    9.03    0.29
  -2  -4   3    8.56    0.29
  -2  -4   3    8.87    0.27
  -2  -4   3    8.85    0.23
   1   4  -3   27.41    0.68
   1   4  -3   26.19    0.62
   1   4  -3   26.29    0.67
  -1  -4   3   27.30    0.67
  -1  -4   3   26.34    0.68
   0   4  -3   26.71    0.60
   0   4  -3   26.74    0.68
   0   4  -3   27.02    0.66
   0  -4   3   26.71    0.67
   0  -4   3   27.64    0.66
  -1   4  -3    0.66    0.08
  -1   4  -3    0.55    0.04
  -1   4  -3    0.63    0.05
  -1   4  -3    0.67    0.05
   1  -4   3    0.62    0.05
   1  -4   3    0.55    0.07
   1  -4   3    0.62    0.04
  -2   4  -3    1.91    0.11
  -2   4  -3    1.96    0.11
   2  -4   3    1.73    0.09
   2  -4   3    1.76    0.10
   2  -4   3    2.19    0.11
  -3   4  -3  100.05    2.41
   3  -4   3   96.09    2.41
   3  -4   3   95.63    2.13
   3  -4   3   98.65    2.06
  -4   4  -3    1.23    0.13
  -4   4  -3    0.96    0.08
   4  -4   3    1.05    0.12
   4  -4   3    0.94    0.11
   4  -4   3    1.02    0.11
  -5   4  -3    3.78    0.17
   5  -4   3    3.63    0.20
   5  -4   3    3.71    0.11
   5  -4   3    3.65    0.21
   5  -4   3    4.24    0.20
   5  -4   3    3.92    0.24
   6  -4   3   -0.02    0.03
   6  -4   3    0.10    0.08
   6  -4   3    0.01    0.06
   6  -4   3    0.05    0.05
   7  -4   3    0.05    0.05
   7  -4   3    0.16    0.08
   7  -4   3    0.03    0.08
   7  -4   3    0.16    0.08
  -8   4  -3   -0.06    0.07
   8  -4   3   -0.04    0.05
   8  -4   3    0.02    0.08
   8  -4   3   -0.08    0.07
   9  -4   3    0.65    0.16
   9  -4   3    0.69    0.11
  10  -4   3   -0.03    0.07
  10  -4   3    0.26    0.13
  11  -4   3   -0.05    0.09
 -10  -3   3   -0.04    0.07
  -9  -3   3    0.06    0.07
  -9  -3   3   -0.01    0.10
  -8  -3   3    0.13    0.09
  -8  -3   3    0.21    0.07
   7   3  -3    0.76    0.08
   7   3  -3    0.40    0.11
  -7  -3   3    0.38    0.07
  -7  -3   3    0.44    0.11
  -7  -3   3    0.52    0.11
  -7  -3   3    0.52    0.10
  -7  -3   3    0.27    0.07
   6   3  -3   -0.10    0.07
   6   3  -3    0.00    0.04
   6   3  -3    0.00    0.06
   6   3  -3    0.00    0.03
   6   3  -3    0.07    0.07
   6   3  -3   -0.04    0.05
  -6  -3   3   -0.01    0.04
  -6  -3   3   -0.01    0.05
  -6  -3   3    0.00    0.05
  -6  -3   3    0.08    0.05
  -6  -3   3   -0.09    0.07
   5   3  -3    2.52    0.16
   5   3  -3    2.33    0.09
   5   3  -3    2.17    0.13
   5   3  -3    2.17    0.10
   5   3  -3    2.09    0.18
   5   3  -3    2.54    0.17
   5   3  -3    2.01    0.15
   5   3  -3    2.08    0.15
   5   3  -3    1.91    0.11
  -5  -3   3    2.03    0.15
  -5  -3   3    2.27    0.12
  -5  -3   3    2.06    0.13
  -5  -3   3    2.23    0.11
   4   3  -3    0.65    0.07
   4   3  -3    0.64    0.09
   4   3  -3    0.54    0.08
   4   3  -3    0.67    0.08
   4   3  -3    0.65    0.10
   4   3  -3    0.59    0.05
   4   3  -3    0.62    0.06
  -4  -3   3    0.61    0.06
  -4  -3   3    0.63    0.08
  -4  -3   3    0.62    0.07
  -4  -3   3    0.62    0.09
   3   3  -3    0.30    0.04
   3   3  -3    0.31    0.06
   3   3  -3    0.31    0.05
   3   3  -3    0.46    0.06
   3   3  -3    0.26    0.04
   3   3  -3    0.36    0.05
  -3  -3   3    0.29    0.05
  -3  -3   3    0.34    0.04
  -3  -3   3    0.33    0.04
  -3  -3   3    0.23    0.06
  -3  -3   3    0.20    0.05
   2   3  -3   69.70    1.55
   2   3  -3   69.34    1.71
   2   3  -3   68.74    1.44
   2   3  -3   71.66    1.54
   2   3  -3   68.31    1.48
  -2  -3   3   70.47    1.69
  -2  -3   3   66.92    1.59
  -2  -3   3   69.71    1.53
   1   3  -3   36.75    0.90
   1   3  -3   36.32    0.86
   1   3  -3   37.42    0.75
   1   3  -3   35.98    0.82
  -1  -3   3   35.87    0.87
  -1  -3   3   37.02    0.89
  -1  -3   3   37.37    0.75
  -1  -3   3   36.12    0.75
  -1  -3   3   36.68    0.81
   0   3  -3    9.04    0.23
   0   3  -3    9.33    0.21
   0   3  -3    9.08    0.27
   0   3  -3    9.27    0.21
   0  -3   3    9.09    0.23
   0  -3   3    8.96    0.26
  -1   3  -3  287.87    6.79
  -1   3  -3  284.10    6.80
   1  -3   3  286.25    6.75
   1  -3   3  284.94    5.77
   1  -3   3  273.64    5.85
  -2   3  -3   47.79    1.18
   2  -3   3   46.11    1.05
   2  -3   3   47.93    1.02
   2  -3   3   46.92    1.19
  -3   3  -3    6.26    0.24
   3  -3   3    5.92    0.25
   3  -3   3    6.12    0.22
   3  -3   3    6.18    0.23
   3  -3   3    6.42    0.22
  -4   3  -3    0.71    0.07
  -4   3  -3    0.77    0.10
   4  -3   3    0.69    0.09
   4  -3   3    0.76    0.09
   4  -3   3    0.70    0.10
   4  -3   3    0.74    0.10
  -5   3  -3    6.97    0.23
   5  -3   3    6.88    0.19
   5  -3   3    6.60    0.32
   5  -3   3    7.59    0.31
   5  -3   3    7.37    0.27
   5  -3   3    6.75    0.29
   6  -3   3    3.26    0.18
   6  -3   3    3.09    0.20
   6  -3   3    3.30    0.14
   6  -3   3    3.33    0.22
   7  -3   3    2.04    0.20
   7  -3   3    2.70    0.18
   7  -3   3    2.63    0.23
   7  -3   3    2.44    0.14
   8  -3   3    0.04    0.07
   8  -3   3    0.05    0.09
   8  -3   3    0.16    0.07
   8  -3   3    0.13    0.07
   9  -3   3   -0.08    0.10
   9  -3   3    0.10    0.08
  10  -3   3    0.30    0.11
  10  -3   3    0.19    0.13
  11  -3   3    0.10    0.11
 -10  -2   3    0.15    0.09
   9   2  -3    0.03    0.08
   9   2  -3   -0.08    0.08
  -9  -2   3   -0.09    0.07
  -9  -2   3    0.07    0.09
  -9  -2   3   -0.07    0.09
   8   2  -3    1.46    0.18
   8   2  -3    1.35    0.18
   8   2  -3    1.49    0.20
   8   2  -3    1.36    0.16
  -8  -2   3    1.66    0.19
  -8  -2   3    1.47    0.12
  -8  -2   3    1.52    0.13
  -8  -2   3    1.16    0.16
   7   2  -3   -0.12    0.07
   7   2  -3   -0.02    0.03
   7   2  -3    0.01    0.07
   7   2  -3   -0.17    0.05
   7   2  -3    0.05    0.07
  -7  -2   3   -0.03    0.05
  -7  -2   3    0.00    0.04
  -7  -2   3    0.00    0.08
  -7  -2   3   -0.03    0.06
   6   2  -3    2.69    0.19
   6   2  -3    2.72    0.17
   6   2  -3    2.42    0.18
   6   2  -3    2.41    0.14
   6   2  -3    2.66    0.16
   6   2  -3    2.51    0.11
  -6  -2   3    2.08    0.16
  -6  -2   3    2.57    0.14
  -6  -2   3    2.49    0.18
  -6  -2   3    2.56    0.13
   5   2  -3    1.61    0.14
   5   2  -3    1.78    0.16
   5   2  -3    1.68    0.12
   5   2  -3    1.68    0.13
   5   2  -3    1.91    0.13
   5   2  -3    1.61    0.09
   5   2  -3    1.76    0.11
  -5  -2   3    1.95    0.13
  -5  -2   3    1.94    0.12
  -5  -2   3    1.78    0.14
  -5  -2   3    1.79    0.10
  -5  -2   3    1.70    0.10
   4   2  -3    3.61    0.13
   4   2  -3    3.48    0.12
   4   2  -3    3.44    0.20
   4   2  -3    3.40    0.17
   4   2  -3    3.75    0.17
  -4  -2   3    3.46    0.14
  -4  -2   3    3.54    0.15
  -4  -2   3    3.71    0.17
  -4  -2   3    3.51    0.13
   3   2  -3   -0.02    0.02
   3   2  -3    0.09    0.03
   3   2  -3    0.00    0.03
   3   2  -3    0.00    0.03
  -3  -2   3   -0.03    0.03
  -3  -2   3   -0.03    0.02
  -3  -2   3    0.00    0.02
   2   2  -3   60.09    1.33
   2   2  -3   57.45    1.33
   2   2  -3   61.78    1.50
   2   2  -3   60.08    1.26
   2   2  -3   59.48    1.30
  -2  -2   3   61.20    1.38
  -2  -2   3   60.09    1.26
  -2  -2   3   62.03    1.49
  -2  -2   3   61.27    1.34
   1   2  -3   73.48    1.75
   1   2  -3   73.80    1.60
   1   2  -3   73.50    1.49
  -1  -2   3   74.75    1.75
  -1  -2   3   71.86    1.48
  -1  -2   3   72.66    1.59
   0   2  -3  238.02    4.93
   0   2  -3  224.61    4.60
   0   2  -3  222.92    4.93
   0  -2   3  225.68    4.60
  -1   2  -3  205.11    4.87
   1  -2   3  204.11    4.10
   1  -2   3  209.85    4.91
   1  -2   3  196.96    4.22
  -2   2  -3  103.78    2.48
   2  -2   3  104.28    2.13
   2  -2   3  101.92    2.23
   2  -2   3  101.28    2.20
   2  -2   3  103.88    2.49
  -3   2  -3    0.66    0.08
   3  -2   3    0.67    0.08
   3  -2   3    0.82    0.09
   3  -2   3    0.71    0.07
   3  -2   3    0.58    0.07
  -4   2  -3   78.95    1.82
   4  -2   3   81.73    2.08
   4  -2   3   82.75    1.82
   4  -2   3   82.76    1.84
   4  -2   3   81.55    1.79
   4  -2   3   82.24    1.59
  -5   2  -3    5.61    0.19
   5  -2   3    5.55    0.29
   5  -2   3    5.74    0.27
   5  -2   3    5.84    0.23
   5  -2   3    5.69    0.18
   5  -2   3    5.93    0.26
   6  -2   3    0.16    0.06
   6  -2   3    0.28    0.08
   6  -2   3    0.12    0.07
   6  -2   3    0.21    0.06
   7  -2   3    4.21    0.20
   7  -2   3    4.59    0.28
   7  -2   3    4.73    0.23
   7  -2   3    4.79    0.28
   8  -2   3    0.18    0.10
   8  -2   3    0.02    0.08
   8  -2   3    0.05    0.06
   8  -2   3    0.06    0.06
   9  -2   3    3.88    0.31
   9  -2   3    3.39    0.22
  10  -2   3    1.51    0.18
  10  -2   3    1.56    0.24
  11  -2   3   -0.04    0.10
 -11  -1   3    0.05    0.09
  10   1  -3    0.54    0.14
  10   1  -3    0.82    0.16
  10   1  -3    0.54    0.17
 -10  -1   3    0.32    0.10
   9   1  -3    0.01    0.09
   9   1  -3   -0.05    0.09
   9   1  -3    0.00    0.10
   9   1  -3    0.07    0.08
  -9  -1   3    0.16    0.09
  -9  -1   3    0.06    0.09
  -9  -1   3   -0.08    0.06
   8   1  -3    0.18    0.09
   8   1  -3   -0.04    0.07
   8   1  -3    0.16    0.09
   8   1  -3    0.23    0.11
  -8  -1   3    0.21    0.09
  -8  -1   3    0.28    0.07
  -8  -1   3    0.31    0.10
  -8  -1   3    0.16    0.07
   7   1  -3    0.07    0.07
   7   1  -3    0.12    0.08
   7   1  -3   -0.06    0.06
  -7  -1   3    0.00    0.07
  -7  -1   3    0.09    0.05
  -7  -1   3    0.06    0.05
  -7  -1   3    0.06    0.06
   6   1  -3    0.41    0.09
   6   1  -3    0.39    0.03
   6   1  -3    0.53    0.09
   6   1  -3    0.40    0.06
   6   1  -3    0.42    0.10
  -6  -1   3    0.38    0.09
  -6  -1   3    0.36    0.06
  -6  -1   3    0.46    0.09
  -6  -1   3    0.38    0.06
   5   1  -3    4.34    0.19
   5   1  -3    4.81    0.17
   5   1  -3    4.77    0.22
   5   1  -3    4.65    0.14
   5   1  -3    4.95    0.27
   5   1  -3    4.61    0.23
  -5  -1   3    4.41    0.15
  -5  -1   3    4.48    0.17
  -5  -1   3    4.62    0.20
  -5  -1   3    4.75    0.22
   4   1  -3   40.77    0.95
   4   1  -3   40.60    0.85
   4   1  -3   41.06    0.88
   4   1  -3   39.35    0.97
   4   1  -3   40.22    0.92
   4   1  -3   39.93    1.11
  -4  -1   3   41.59    0.94
  -4  -1   3   39.47    0.98
  -4  -1   3   40.26    0.93
  -4  -1   3   41.71    1.10
   3   1  -3   42.00    0.95
   3   1  -3   43.11    1.12
   3   1  -3   41.61    0.98
   3   1  -3   43.53    0.94
   3   1  -3   41.85    0.88
  -3  -1   3   42.15    0.94
  -3  -1   3   42.21    1.00
  -3  -1   3   42.41    0.96
  -3  -1   3   44.31    1.12
   2   1  -3  167.43    3.57
   2   1  -3  161.97    3.39
   2   1  -3  164.27    3.29
   2   1  -3  166.36    3.87
  -2  -1   3  162.91    3.50
  -2  -1   3  145.40    3.86
  -2  -1   3  162.28    3.55
  -2  -1   3  167.57    3.29
   1   1  -3  113.71    2.49
   1   1  -3  115.90    2.33
   1   1  -3  117.49    2.74
  -1  -1   3  114.38    2.49
  -1  -1   3  116.31    2.74
  -1  -1   3  117.38    2.74
  -1  -1   3  114.19    2.33
   0   1  -3    0.00    0.01
   0   1  -3    0.06    0.01
   0   1  -3    0.00    0.01
   0  -1   3    0.02    0.01
   0  -1   3    0.03    0.01
   0  -1   3    0.01    0.01
  -1   1  -3   61.06    1.43
   1  -1   3   59.55    1.23
   1  -1   3   59.78    1.43
   1  -1   3   57.20    1.26
  -2   1  -3   23.01    0.60
   2  -1   3   22.37    0.61
   2  -1   3   22.52    0.52
   2  -1   3   21.68    0.54
   2  -1   3   22.35    0.53
  -3   1  -3   41.89    1.07
   3  -1   3   40.10    0.92
   3  -1   3   40.53    0.93
   3  -1   3   40.62    1.08
   3  -1   3   39.54    0.95
  -4   1  -3    0.19    0.02
  -4   1  -3    0.34    0.05
   4  -1   3    0.19    0.04
   4  -1   3    0.15    0.05
   4  -1   3    0.20    0.05
   4  -1   3    0.17    0.05
   4  -1   3    0.14    0.05
  -5   1  -3    8.43    0.26
  -5   1  -3    8.75    0.22
   5  -1   3    8.44    0.25
   5  -1   3    8.70    0.29
   5  -1   3    8.15    0.33
   5  -1   3    8.42    0.32
   5  -1   3    8.14    0.37
  -6   1  -3   -0.03    0.04
   6  -1   3    0.00    0.04
   6  -1   3    0.11    0.07
   6  -1   3   -0.03    0.05
   6  -1   3   -0.01    0.04
   7  -1   3    0.45    0.11
   7  -1   3    0.43    0.09
   7  -1   3    0.19    0.10
   7  -1   3    0.41    0.09
   8  -1   3    0.97    0.13
   8  -1   3    0.91    0.13
   8  -1   3    0.81    0.15
   8  -1   3    1.02    0.17
   9  -1   3    0.58    0.13
   9  -1   3    0.79    0.17
  10  -1   3    0.35    0.14
  10  -1   3    0.00    0.09
  11  -1   3    0.17    0.12
  11   0  -3    0.24    0.12
  11   0  -3   -0.16    0.09
 -11   0   3    0.13    0.09
  10   0  -3    0.39    0.12
  10   0  -3    0.36    0.15
  10   0  -3    0.22    0.11
   9   0  -3   -0.04    0.09
   9   0  -3   -0.08    0.07
   9   0  -3   -0.04    0.07
   9   0  -3   -0.01    0.08
  -9   0   3    0.04    0.09
  -9   0   3   -0.04    0.07
  -9   0   3   -0.04    0.05
   8   0  -3    0.48    0.12
   8   0  -3    0.43    0.10
   8   0  -3    0.68    0.15
  -8   0   3    0.50    0.08
  -8   0   3    0.56    0.11
  -8   0   3    0.41    0.10
   7   0  -3    0.13    0.07
   7   0  -3    0.25    0.07
   7   0  -3    0.09    0.08
  -7   0   3    0.30    0.08
  -7   0   3    0.31    0.09
  -7   0   3    0.23    0.05
   6   0  -3    0.04    0.05
   6   0  -3   -0.02    0.04
   6   0  -3    0.04    0.05
  -6   0   3    0.05    0.03
  -6   0   3    0.03    0.03
  -6   0   3    0.04    0.05
  -6   0   3    0.12    0.06
   5   0  -3   18.52    0.46
   5   0  -3   18.70    0.54
   5   0  -3   18.62    0.46
   5   0  -3   19.53    0.56
   5   0  -3   17.87    0.62
  -5   0   3   18.51    0.52
  -5   0   3   18.48    0.52
  -5   0   3   18.16    0.46
   4   0  -3   41.78    1.15
   4   0  -3   41.04    1.00
   4   0  -3   42.86    0.98
  -4   0   3   41.97    0.97
  -4   0   3   41.05    1.01
  -4   0   3   43.36    1.15
  -4   0   3   42.71    0.94
   3   0  -3    0.46    0.07
   3   0  -3    0.68    0.08
   3   0  -3    0.64    0.07
  -3   0   3    0.71    0.04
  -3   0   3    0.71    0.07
  -3   0   3    0.72    0.08
  -3   0   3    0.67    0.07
   2   0  -3   63.47    1.32
   2   0  -3   61.31    1.35
   2   0  -3   60.60    1.55
  -2   0   3   62.59    1.55
  -2   0   3   63.49    1.31
  -2   0   3   63.67    1.36
  -2   0   3   62.79    1.55
   1   0  -3  164.57    3.64
   1   0  -3  166.66    3.36
   1   0  -3  168.31    3.94
  -1   0   3  164.88    3.64
  -1   0   3  169.13    3.94
  -1   0   3  167.61    3.35
   0   0  -3   68.55    1.48
   0   0  -3   71.01    1.63
   0   0   3   67.63    1.63
   0   0   3   66.85    1.50
  -1   0  -3  310.07    6.51
   1   0   3  298.52    6.48
   1   0   3  293.43    7.18
   1   0   3  300.55    6.15
   1   0   3  293.36    6.22
  -2   0  -3  439.29    8.98
  -2   0  -3  398.78    9.76
   2   0   3  409.20    8.41
   2   0   3  406.33    8.64
   2   0   3  414.21    8.87
  -3   0  -3   22.40    0.50
  -3   0  -3   22.05    0.62
   3   0   3   21.95    0.55
   3   0   3   20.99    0.56
   3   0   3   21.37    0.63
   3   0   3   21.17    0.53
  -4   0  -3    2.04    0.10
  -4   0  -3    2.07    0.09
   4   0   3    2.21    0.14
   4   0   3    1.92    0.11
   4   0   3    2.11    0.15
   4   0   3    2.15    0.14
   4   0   3    2.02    0.10
  -5   0  -3    0.29    0.06
  -5   0  -3    0.38    0.05
   5   0   3    0.39    0.07
   5   0   3    0.36    0.08
   5   0   3    0.38    0.08
   5   0   3    0.25    0.07
   5   0   3    0.39    0.07
  -6   0  -3    1.15    0.08
  -6   0  -3    1.27    0.12
  -6   0  -3    1.40    0.09
   6   0   3    1.21    0.16
   6   0   3    1.32    0.15
   6   0   3    1.37    0.12
   6   0   3    1.23    0.12
  -7   0  -3    3.16    0.15
   7   0   3    3.27    0.19
   7   0   3    2.83    0.24
   7   0   3    3.40    0.24
   7   0   3    3.12    0.19
  -8   0  -3    8.87    0.31
   8   0   3    9.40    0.37
   8   0   3    9.20    0.43
   8   0   3   10.41    0.47
   8   0   3    8.73    0.35
   9   0   3    0.11    0.11
   9   0   3    0.12    0.09
  10   0   3    0.15    0.11
  10   0   3    0.14    0.13
 -11   0  -3    0.04    0.09
  11   0   3    0.07    0.12
  11  -1  -3    0.21    0.12
  11  -1  -3   -0.08    0.10
  10  -1  -3    0.62    0.16
  10  -1  -3    0.45    0.12
  10  -1  -3    0.42    0.12
   9  -1  -3    0.08    0.10
   9  -1  -3   -0.02    0.08
   9  -1  -3   -0.06    0.07
  -9   1   3   -0.01    0.07
  -9   1   3    0.16    0.09
   8  -1  -3    0.35    0.09
   8  -1  -3    0.49    0.13
   8  -1  -3    0.45    0.12
  -8   1   3    0.48    0.11
  -8   1   3    0.66    0.13
   7  -1  -3    1.70    0.19
   7  -1  -3    1.85    0.18
   7  -1  -3    1.87    0.13
  -7   1   3    1.66    0.17
  -7   1   3    1.92    0.15
   6  -1  -3    0.65    0.11
   6  -1  -3    0.63    0.08
   6  -1  -3    0.38    0.09
  -6   1   3    0.58    0.09
  -6   1   3    0.50    0.09
   5  -1  -3    0.71    0.10
   5  -1  -3    0.62    0.07
   5  -1  -3    0.73    0.12
   5  -1  -3    0.82    0.11
   5  -1  -3    0.80    0.07
  -5   1   3    0.67    0.09
  -5   1   3    0.60    0.09
  -5   1   3    0.64    0.05
   4  -1  -3    9.94    0.39
   4  -1  -3   10.58    0.34
   4  -1  -3   10.47    0.33
  -4   1   3    9.98    0.32
  -4   1   3   10.89    0.24
  -4   1   3   10.53    0.38
  -4   1   3   10.23    0.32
   3  -1  -3   13.95    0.44
   3  -1  -3   12.96    0.38
   3  -1  -3   13.91    0.37
  -3   1   3   14.10    0.44
  -3   1   3   13.36    0.37
  -3   1   3   13.79    0.44
  -3   1   3   13.70    0.37
   2  -1  -3  198.54    4.26
   2  -1  -3  210.49    4.86
   2  -1  -3  204.23    4.14
  -2   1   3  207.13    4.86
  -2   1   3  202.10    4.13
  -2   1   3  203.03    4.85
   1  -1  -3   40.16    1.00
  -1   1   3   40.49    1.00
  -1   1   3   40.03    0.85
   0  -1  -3   59.04    1.42
   0  -1  -3   58.50    1.27
   0   1   3   60.38    1.28
   0   1   3   57.67    1.42
  -1  -1  -3   88.79    2.11
  -1  -1  -3   87.31    1.91
   1   1   3   88.41    1.80
   1   1   3   88.32    2.12
   1   1   3   87.18    1.91
  -2  -1  -3    0.05    0.03
  -2  -1  -3   -0.01    0.02
   2   1   3   -0.02    0.02
   2   1   3   -0.01    0.02
   2   1   3    0.02    0.02
   2   1   3    0.05    0.02
   2   1   3    0.01    0.02
  -3  -1  -3    0.22    0.04
  -3  -1  -3    0.14    0.03
  -3  -1  -3    0.23    0.05
   3   1   3    0.20    0.04
   3   1   3    0.16    0.05
   3   1   3    0.18    0.02
   3   1   3    0.14    0.05
   3   1   3    0.19    0.05
  -4  -1  -3    6.12    0.21
  -4  -1  -3    6.17    0.19
   4   1   3    6.09    0.28
   4   1   3    5.80    0.22
   4   1   3    6.11    0.25
   4   1   3    6.05    0.25
   4   1   3    6.04    0.21
  -5  -1  -3    0.62    0.08
  -5  -1  -3    0.66    0.07
  -5  -1  -3    0.71    0.07
   5   1   3    0.77    0.11
   5   1   3    0.64    0.10
   5   1   3    0.75    0.09
   5   1   3    0.61    0.05
   5   1   3    0.64    0.11
   5   1   3    0.80    0.09
  -6  -1  -3    0.05    0.04
  -6  -1  -3   -0.01    0.06
  -6  -1  -3   -0.02    0.03
   6   1   3   -0.10    0.07
   6   1   3    0.10    0.06
   6   1   3   -0.04    0.04
   6   1   3    0.00    0.07
  -7  -1  -3    2.47    0.15
  -7  -1  -3    3.11    0.15
   7   1   3    2.71    0.19
   7   1   3    2.77    0.19
   7   1   3    2.94    0.23
   7   1   3    2.51    0.21
  -8  -1  -3    3.99    0.20
  -8  -1  -3    4.13    0.19
   8   1   3    3.81    0.23
   8   1   3    3.79    0.29
   8   1   3    3.67    0.23
   8   1   3    3.83    0.28
  -9  -1  -3   -0.02    0.06
   9   1   3    0.02    0.10
   9   1   3    0.15    0.10
 -10  -1  -3    0.03    0.09
  10   1   3   -0.03    0.11
  10   1   3    0.02    0.11
  11  -2  -3    0.08    0.10
  11  -2  -3    0.00    0.09
  10  -2  -3    0.30    0.15
  10  -2  -3    0.14    0.10
  10  -2  -3    0.30    0.10
   9  -2  -3    1.05    0.14
   9  -2  -3    0.89    0.17
   9  -2  -3    0.78    0.16
  -9   2   3    1.17    0.17
  -9   2   3    0.91    0.14
   8  -2  -3   10.32    0.35
   8  -2  -3   10.49    0.46
   8  -2  -3   10.01    0.43
  -8   2   3   10.04    0.38
  -8   2   3    9.49    0.41
   7  -2  -3    4.89    0.28
   7  -2  -3    4.56    0.26
   7  -2  -3    4.34    0.19
  -7   2   3    4.54    0.22
  -7   2   3    4.65    0.26
   6  -2  -3   14.34    0.48
   6  -2  -3   14.62    0.50
   6  -2  -3   14.45    0.38
  -6   2   3   14.92    0.45
  -6   2   3   13.55    0.46
   5  -2  -3    0.50    0.09
   5  -2  -3    0.56    0.06
   5  -2  -3    0.48    0.09
   5  -2  -3    0.42    0.06
   5  -2  -3    0.51    0.09
  -5   2   3    0.43    0.08
  -5   2   3    0.37    0.08
  -5   2   3    0.52    0.08
   4  -2  -3    0.66    0.08
   4  -2  -3    0.72    0.09
   4  -2  -3    0.85    0.11
  -4   2   3    0.70    0.08
  -4   2   3    0.64    0.09
  -4   2   3    0.93    0.09
   3  -2  -3   12.11    0.34
   3  -2  -3   11.47    0.40
   3  -2  -3   11.70    0.35
  -3   2   3   12.58    0.41
  -3   2   3   11.74    0.34
  -3   2   3   12.38    0.34
  -3   2   3   12.00    0.40
   2  -2  -3    9.46    0.31
   2  -2  -3    9.48    0.26
   2  -2  -3    9.14    0.27
  -2   2   3    9.45    0.28
  -2   2   3    9.56    0.26
  -2   2   3    9.08    0.31
  -2   2   3    9.62    0.31
   1  -2  -3   39.85    1.01
  -1   2   3   39.44    0.85
  -1   2   3   40.21    1.00
   0  -2  -3   74.68    1.62
   0  -2  -3   77.39    1.82
   0   2   3   74.27    1.62
   0   2   3   74.88    1.54
   0   2   3   73.63    1.81
  -1  -2  -3    0.55    0.04
  -1  -2  -3    0.59    0.05
   1   2   3    0.52    0.05
   1   2   3    0.55    0.05
   1   2   3    0.56    0.05
   1   2   3    0.53    0.04
  -2  -2  -3  109.14    2.57
  -2  -2  -3  104.37    2.30
  -2  -2  -3  104.09    2.35
   2   2   3  105.64    2.30
   2   2   3  104.30    2.58
   2   2   3  108.72    2.19
   2   2   3  103.63    2.25
   2   2   3  105.21    2.29
  -3  -2  -3   81.31    1.68
  -3  -2  -3   82.62    1.80
  -3  -2  -3   82.01    1.84
  -3  -2  -3   82.41    2.02
   3   2   3   81.63    1.78
   3   2   3   79.93    1.80
   3   2   3   78.73    1.79
   3   2   3   79.55    1.74
  -4  -2  -3   24.56    0.64
  -4  -2  -3   23.87    0.58
  -4  -2  -3   24.10    0.54
  -4  -2  -3   24.53    0.60
   4   2   3   24.00    0.75
   4   2   3   24.44    0.66
   4   2   3   23.82    0.64
   4   2   3   25.51    0.57
   4   2   3   24.47    0.63
  -5  -2  -3    1.48    0.12
  -5  -2  -3    1.38    0.10
  -5  -2  -3    1.40    0.09
  -5  -2  -3    1.64    0.11
   5   2   3    1.52    0.14
   5   2   3    1.37    0.14
   5   2   3    1.35    0.12
   5   2   3    1.49    0.15
  -6  -2  -3   31.04    0.79
  -6  -2  -3   32.53    0.73
  -6  -2  -3   32.60    0.84
   6   2   3   31.80    0.80
   6   2   3   29.58    0.86
   6   2   3   31.97    0.84
   6   2   3   33.26    0.91
   6   2   3   31.63    0.71
  -7  -2  -3    0.21    0.07
  -7  -2  -3    0.17    0.06
   7   2   3    0.25    0.08
   7   2   3   -0.04    0.07
   7   2   3    0.18    0.09
   7   2   3    0.18    0.10
  -8  -2  -3    1.18    0.12
   8   2   3    1.22    0.19
   8   2   3    1.13    0.15
   8   2   3    1.23    0.20
   8   2   3    1.30    0.18
  -9  -2  -3    0.01    0.07
   9   2   3   -0.06    0.10
 -10  -2  -3    1.04    0.14
  11  -3  -3    0.20    0.11
  11  -3  -3    0.03    0.09
  10  -3  -3    1.42    0.16
  10  -3  -3    1.26    0.16
  10  -3  -3    1.45    0.23
   9  -3  -3    1.00    0.18
   9  -3  -3    0.71    0.15
   9  -3  -3    1.03    0.13
  -9   3   3    1.04    0.15
  -9   3   3    1.12    0.17
   8  -3  -3    3.39    0.18
   8  -3  -3    3.23    0.25
   8  -3  -3    3.43    0.25
  -8   3   3    3.23    0.20
  -8   3   3    2.95    0.22
   7  -3  -3    2.57    0.20
   7  -3  -3    2.59    0.15
   7  -3  -3    3.05    0.22
  -7   3   3    2.78    0.21
  -7   3   3    2.94    0.19
   6  -3  -3    4.17    0.23
   6  -3  -3    4.22    0.24
   6  -3  -3    3.65    0.15
  -6   3   3    4.03    0.22
  -6   3   3    3.71    0.20
   5  -3  -3    4.18    0.22
   5  -3  -3    4.02    0.13
   5  -3  -3    4.00    0.21
   5  -3  -3    4.15    0.24
  -5   3   3    3.93    0.19
  -5   3   3    4.33    0.21
  -5   3   3    3.97    0.24
   4  -3  -3    0.59    0.09
   4  -3  -3    0.48    0.07
  -4   3   3    0.47    0.08
  -4   3   3    0.64    0.08
  -4   3   3    0.61    0.08
   3  -3  -3  143.84    3.00
   3  -3  -3  143.18    3.08
   3  -3  -3  143.62    3.52
  -3   3   3  146.73    3.53
  -3   3   3  146.08    3.22
  -3   3   3  142.76    3.51
  -3   3   3  145.70    2.99
   2  -3  -3   38.71    0.85
   2  -3  -3   38.69    1.01
   2  -3  -3   37.46    0.87
  -2   3   3   37.74    1.00
  -2   3   3   37.86    0.84
   1  -3  -3   21.87    0.60
  -1   3   3   21.64    0.49
  -1   3   3   21.68    0.59
   0  -3  -3   23.37    0.60
   0  -3  -3   24.04    0.63
   0   3   3   24.12    0.52
   0   3   3   22.55    0.56
   0   3   3   23.98    0.53
   0   3   3   23.32    0.63
  -1  -3  -3   23.99    0.62
  -1  -3  -3   24.96    0.54
  -1  -3  -3   25.13    0.56
  -1  -3  -3   25.75    0.67
   1   3   3   24.33    0.58
   1   3   3   24.62    0.67
   1   3   3   25.21    0.60
   1   3   3   24.27    0.56
  -2  -3  -3   73.09    1.68
  -2  -3  -3   74.39    1.81
  -2  -3  -3   73.52    1.62
  -2  -3  -3   71.65    1.51
   2   3   3   73.01    1.63
   2   3   3   70.50    1.59
   2   3   3   73.09    1.55
   2   3   3   74.20    1.62
   2   3   3   73.92    1.83
  -3  -3  -3   42.13    0.97
  -3  -3  -3   41.49    1.02
  -3  -3  -3   42.52    0.88
  -3  -3  -3   41.11    0.92
   3   3   3   41.26    0.98
   3   3   3   41.84    0.99
   3   3   3   41.80    0.87
   3   3   3   40.20    1.13
   3   3   3   42.99    0.96
   3   3   3   42.46    0.96
  -4  -3  -3   -0.03    0.03
  -4  -3  -3   -0.04    0.03
  -4  -3  -3    0.08    0.05
  -4  -3  -3    0.03    0.05
   4   3   3   -0.02    0.04
   4   3   3   -0.01    0.03
   4   3   3   -0.02    0.03
   4   3   3    0.03    0.05
   4   3   3    0.04    0.04
   4   3   3   -0.01    0.04
  -5  -3  -3    9.19    0.30
  -5  -3  -3    8.85    0.27
  -5  -3  -3    9.20    0.30
  -5  -3  -3    9.94    0.35
   5   3   3    9.32    0.33
   5   3   3    9.49    0.24
   5   3   3    9.50    0.27
   5   3   3    9.15    0.35
   5   3   3    9.56    0.37
   5   3   3    9.58    0.34
  -6  -3  -3    6.04    0.22
  -6  -3  -3    5.90    0.24
  -6  -3  -3    6.15    0.28
  -6  -3  -3    5.88    0.25
   6   3   3    6.47    0.32
   6   3   3    5.97    0.30
   6   3   3    6.38    0.28
  -7  -3  -3    2.80    0.16
  -7  -3  -3    2.83    0.17
   7   3   3    2.29    0.23
   7   3   3    2.80    0.23
   7   3   3    2.82    0.20
   7   3   3    2.64    0.13
  -8  -3  -3    1.29    0.13
   8   3   3    1.42    0.20
   8   3   3    1.22    0.15
   8   3   3    1.40    0.20
  -9  -3  -3    0.07    0.08
 -10  -3  -3    0.05    0.09
  11  -4  -3    0.25    0.10
  11  -4  -3    0.04    0.09
  10  -4  -3    0.60    0.12
  10  -4  -3    0.64    0.17
   9  -4  -3    0.71    0.15
   9  -4  -3    0.69    0.11
   9  -4  -3    1.01    0.17
  -9   4   3    0.87    0.15
  -9   4   3    0.87    0.14
   8  -4  -3    1.84    0.21
   8  -4  -3    1.49    0.18
   8  -4  -3    1.61    0.12
  -8   4   3    1.68    0.18
  -8   4   3    1.99    0.20
   7  -4  -3    9.02    0.27
   7  -4  -3    8.69    0.38
   7  -4  -3    8.72    0.39
  -7   4   3    8.60    0.34
  -7   4   3    8.79    0.37
   6  -4  -3    3.09    0.12
   6  -4  -3    2.76    0.19
   6  -4  -3    3.00    0.21
  -6   4   3    2.80    0.19
  -6   4   3    3.25    0.19
   5  -4  -3    0.15    0.03
   5  -4  -3    0.13    0.06
   5  -4  -3    0.06    0.06
  -5   4   3    0.16    0.06
  -5   4   3    0.17    0.06
  -5   4   3    0.38    0.09
   4  -4  -3   10.58    0.34
   4  -4  -3   10.67    0.35
  -4   4   3   10.13    0.35
  -4   4   3   10.85    0.34
  -4   4   3   10.66    0.31
  -4   4   3   10.25    0.40
   3  -4  -3    1.11    0.09
   3  -4  -3    1.26    0.11
   3  -4  -3    1.12    0.10
  -3   4   3    1.11    0.10
  -3   4   3    0.85    0.10
  -3   4   3    1.18    0.09
  -3   4   3    1.11    0.11
  -3   4   3    1.18    0.11
   2  -4  -3  187.46    4.55
  -2   4   3  196.18    4.05
  -2   4   3  182.45    4.53
  -2   4   3  191.82    3.86
   1  -4  -3   27.30    0.73
  -1   4   3   27.25    0.65
  -1   4   3   25.89    0.72
  -1   4   3   26.73    0.60
   0  -4  -3    0.03    0.03
   0  -4  -3    0.01    0.04
   0   4   3    0.06    0.03
   0   4   3    0.05    0.02
   0   4   3    0.04    0.02
   0   4   3    0.08    0.04
  -1  -4  -3  226.93    5.45
  -1  -4  -3  238.32    4.55
  -1  -4  -3  231.02    5.05
  -1  -4  -3  223.81    4.95
   1   4   3  226.41    4.94
   1   4   3  225.07    5.45
   1   4   3  231.53    4.63
   1   4   3  229.97    4.90
  -2  -4  -3   15.95    0.39
  -2  -4  -3   15.47    0.39
  -2  -4  -3   15.03    0.45
   2   4   3   15.45    0.40
   2   4   3   15.56    0.44
   2   4   3   15.57    0.37
   2   4   3   15.49    0.49
   2   4   3   15.62    0.40
   2   4   3   15.18    0.41
  -3  -4  -3    0.24    0.06
  -3  -4  -3    0.21    0.04
  -3  -4  -3    0.16    0.06
  -3  -4  -3    0.26    0.05
   3   4   3    0.26    0.06
   3   4   3    0.26    0.07
   3   4   3    0.20    0.05
   3   4   3    0.21    0.06
   3   4   3    0.27    0.05
   3   4   3    0.20    0.06
  -4  -4  -3   -0.03    0.04
  -4  -4  -3    0.08    0.06
  -4  -4  -3   -0.01    0.05
  -4  -4  -3    0.08    0.05
   4   4   3    0.22    0.07
   4   4   3    0.06    0.05
   4   4   3    0.17    0.07
   4   4   3    0.16    0.05
   4   4   3    0.31    0.07
   4   4   3    0.15    0.06
  -5  -4  -3    1.10    0.12
  -5  -4  -3    1.05    0.13
  -5  -4  -3    0.95    0.10
  -5  -4  -3    1.07    0.10
   5   4   3    1.05    0.08
   5   4   3    1.26    0.09
   5   4   3    1.37    0.14
   5   4   3    1.50    0.16
   5   4   3    1.33    0.15
  -6  -4  -3    0.38    0.08
  -6  -4  -3    0.36    0.09
  -6  -4  -3    0.21    0.06
  -6  -4  -3    0.30    0.10
   6   4   3    0.27    0.09
   6   4   3    0.49    0.10
  -7  -4  -3    1.01    0.12
  -7  -4  -3    1.15    0.16
  -7  -4  -3    0.93    0.13
   7   4   3    1.09    0.15
   7   4   3    1.16    0.11
  -8  -4  -3    0.03    0.08
  -8  -4  -3    0.05    0.07
   8   4   3    0.06    0.07
   8   4   3    0.02    0.05
  -9  -4  -3    0.06    0.08
  11  -5  -3    0.06    0.08
  11  -5  -3    0.05    0.09
  10  -5  -3    0.29    0.09
  10  -5  -3    0.37    0.13
  10  -5  -3    0.14    0.08
   9  -5  -3    0.02    0.09
   9  -5  -3   -0.02    0.06
  -9   5   3   -0.05    0.08
   8  -5  -3    0.69    0.14
   8  -5  -3    0.79    0.09
   8  -5  -3    0.68    0.13
  -8   5   3    0.65    0.12
  -8   5   3    0.66    0.13
   7  -5  -3    4.39    0.26
   7  -5  -3    5.22    0.30
   7  -5  -3    4.89    0.17
  -7   5   3    4.72    0.25
  -7   5   3    4.80    0.27
   6  -5  -3   29.47    0.61
   6  -5  -3   29.55    0.83
   6  -5  -3   29.26    0.80
  -6   5   3   29.47    0.79
  -6   5   3   28.51    0.81
   5  -5  -3    4.70    0.23
   5  -5  -3    4.89    0.12
   5  -5  -3    4.83    0.24
  -5   5   3    4.71    0.23
  -5   5   3    4.81    0.23
  -5   5   3    4.80    0.27
   4  -5  -3    0.04    0.04
   4  -5  -3    0.07    0.05
  -4   5   3    0.03    0.04
  -4   5   3    0.10    0.05
  -4   5   3    0.19    0.06
  -4   5   3    0.10    0.05
   3  -5  -3    2.11    0.13
   3  -5  -3    2.14    0.12
  -3   5   3    2.18    0.12
  -3   5   3    2.22    0.13
  -3   5   3    2.14    0.14
   2  -5  -3   13.50    0.44
   2  -5  -3   13.03    0.29
  -2   5   3   13.34    0.38
  -2   5   3   13.12    0.35
  -2   5   3   13.20    0.43
   1  -5  -3   -0.03    0.03
   1  -5  -3   -0.01    0.02
  -1   5   3    0.02    0.03
  -1   5   3   -0.02    0.02
  -1   5   3   -0.03    0.03
   0  -5  -3    0.31    0.06
   0  -5  -3    0.37    0.05
   0  -5  -3    0.29    0.06
   0   5   3    0.28    0.03
   0   5   3    0.29    0.04
   0   5   3    0.31    0.06
   0   5   3    0.25    0.05
  -1  -5  -3    0.08    0.04
  -1  -5  -3    0.05    0.02
  -1  -5  -3    0.07    0.05
  -1  -5  -3    0.09    0.04
   1   5   3    0.07    0.03
   1   5   3    0.06    0.04
   1   5   3    0.06    0.04
   1   5   3    0.06    0.03
  -2  -5  -3    0.96    0.11
  -2  -5  -3    0.86    0.07
  -2  -5  -3    1.00    0.10
  -2  -5  -3    0.93    0.05
   2   5   3    0.88    0.07
   2   5   3    0.76    0.10
   2   5   3    0.99    0.08
   2   5   3    0.66    0.09
   2   5   3    0.92    0.09
   2   5   3    0.89    0.08
  -3  -5  -3    4.03    0.20
  -3  -5  -3    4.08    0.14
  -3  -5  -3    3.99    0.15
  -3  -5  -3    4.07    0.22
  -3  -5  -3    3.88    0.17
   3   5   3    4.12    0.17
   3   5   3    4.24    0.20
   3   5   3    4.24    0.19
   3   5   3    4.02    0.23
   3   5   3    4.19    0.16
   3   5   3    4.31    0.19
  -4  -5  -3    0.38    0.09
  -4  -5  -3    0.11    0.07
  -4  -5  -3    0.27    0.06
  -4  -5  -3    0.19    0.06
   4   5   3    0.20    0.07
   4   5   3    0.31    0.07
   4   5   3    0.42    0.08
   4   5   3    0.32    0.08
  -5  -5  -3    0.64    0.12
  -5  -5  -3    0.70    0.08
  -5  -5  -3    0.53    0.08
  -5  -5  -3    0.68    0.10
   5   5   3    0.54    0.10
   5   5   3    0.48    0.07
   5   5   3    0.44    0.07
  -6  -5  -3    0.33    0.07
  -6  -5  -3    0.32    0.11
  -6  -5  -3    0.21    0.08
  -6  -5  -3    0.35    0.07
   6   5   3    0.26    0.08
  -7  -5  -3    0.14    0.10
  -7  -5  -3    0.23    0.10
  -7  -5  -3    0.01    0.06
   7   5   3    0.08    0.07
   7   5   3    0.00    0.06
  -8  -5  -3    0.06    0.07
  -8  -5  -3    0.07    0.09
   8   5   3   -0.03    0.07
   8   5   3    0.11    0.06
  -9  -5  -3    0.08    0.08
  -9  -5  -3   -0.04    0.09
  11  -6  -3   -0.01    0.07
  11  -6  -3    0.00    0.07
  10  -6  -3    0.04    0.07
  10  -6  -3    0.18    0.13
  10  -6  -3    0.04    0.07
   9  -6  -3    0.28    0.11
   9  -6  -3    0.12    0.07
   8  -6  -3   -0.03    0.05
   8  -6  -3    0.15    0.09
   8  -6  -3   -0.03    0.08
  -8   6   3    0.02    0.08
  -8   6   3   -0.02    0.07
   7  -6  -3    1.12    0.08
   7  -6  -3    0.68    0.13
   7  -6  -3    0.94    0.16
  -7   6   3    0.99    0.14
  -7   6   3    0.70    0.12
   6  -6  -3    2.35    0.09
   6  -6  -3    2.40    0.18
   6  -6  -3    2.18    0.19
  -6   6   3    2.56    0.19
  -6   6   3    2.34    0.18
   5  -6  -3    1.48    0.15
   5  -6  -3    1.54    0.15
  -5   6   3    1.48    0.14
  -5   6   3    1.61    0.16
   4  -6  -3    0.22    0.06
   4  -6  -3    0.23    0.07
  -4   6   3    0.30    0.08
  -4   6   3    0.20    0.06
  -4   6   3    0.23    0.06
  -4   6   3    0.29    0.08
   3  -6  -3    5.82    0.15
  -3   6   3    5.82    0.24
  -3   6   3    5.76    0.26
  -3   6   3    5.86    0.22
   2  -6  -3    0.75    0.06
  -2   6   3    0.71    0.07
  -2   6   3    0.59    0.08
  -2   6   3    0.82    0.10
   1  -6  -3    0.54    0.06
  -1   6   3    0.41    0.08
  -1   6   3    0.38    0.06
  -1   6   3    0.44    0.05
   0  -6  -3   -0.01    0.04
   0  -6  -3   -0.07    0.05
   0   6   3   -0.01    0.02
   0   6   3   -0.02    0.04
   0   6   3    0.01    0.03
   0   6   3    0.03    0.03
  -1  -6  -3    1.25    0.11
  -1  -6  -3    1.23    0.14
   1   6   3    1.22    0.08
   1   6   3    1.28    0.08
   1   6   3    1.17    0.08
   1   6   3    1.04    0.11
   1   6   3    0.90    0.10
  -2  -6  -3    3.67    0.21
  -2  -6  -3    4.21    0.20
  -2  -6  -3    3.76    0.14
   2   6   3    3.84    0.21
   2   6   3    4.01    0.20
   2   6   3    3.70    0.16
   2   6   3    3.67    0.15
   2   6   3    3.89    0.17
  -3  -6  -3    0.23    0.08
  -3  -6  -3    0.12    0.05
  -3  -6  -3    0.13    0.07
   3   6   3    0.15    0.05
   3   6   3    0.18    0.06
   3   6   3    0.18    0.07
   3   6   3    0.17    0.07
  -4  -6  -3    0.24    0.07
  -4  -6  -3    0.19    0.09
  -4  -6  -3    0.29    0.06
   4   6   3    0.25    0.07
   4   6   3    0.24    0.08
   4   6   3    0.10    0.06
  -5  -6  -3    0.65    0.08
  -5  -6  -3    0.63    0.13
  -5  -6  -3    0.62    0.11
  -5  -6  -3    0.62    0.08
   5   6   3    0.59    0.09
   5   6   3    0.48    0.10
   5   6   3    0.56    0.08
  -6  -6  -3    0.03    0.08
  -6  -6  -3    0.26    0.07
  -6  -6  -3    0.57    0.11
  -6  -6  -3    0.25    0.07
   6   6   3    0.29    0.09
   6   6   3    0.31    0.07
  -7  -6  -3    0.26    0.10
  -7  -6  -3    0.12    0.11
  -7  -6  -3    0.23    0.08
   7   6   3    0.22    0.09
  -8  -6  -3    0.28    0.11
  -8  -6  -3    0.48    0.10
   8   6   3    0.25    0.08
   8   6   3    0.33    0.11
  11  -7  -3    0.21    0.09
  10  -7  -3    0.14    0.13
  10  -7  -3    0.01    0.07
  10  -7  -3    0.19    0.08
   9  -7  -3    1.11    0.11
   9  -7  -3    1.05    0.11
   9  -7  -3    1.08    0.19
   8  -7  -3    0.36    0.06
   8  -7  -3    0.18    0.10
   8  -7  -3    0.49    0.14
  -8   7   3    0.18    0.09
  -8   7   3    0.52    0.12
   7  -7  -3    1.34    0.17
   7  -7  -3    1.37    0.08
  -7   7   3    1.27    0.16
  -7   7   3    1.41    0.17
   6  -7  -3   -0.03    0.07
   6  -7  -3    0.06    0.07
  -6   7   3    0.05    0.06
  -6   7   3   -0.06    0.06
   5  -7  -3    0.58    0.10
   5  -7  -3    0.70    0.11
  -5   7   3    0.54    0.10
  -5   7   3    0.60    0.12
   4  -7  -3    0.20    0.07
   4  -7  -3    0.10    0.03
   4  -7  -3    0.08    0.05
  -4   7   3    0.00    0.05
  -4   7   3    0.13    0.06
  -4   7   3    0.19    0.07
   3  -7  -3    5.10    0.15
  -3   7   3    4.90    0.23
  -3   7   3    4.66    0.24
  -3   7   3    5.25    0.20
   2  -7  -3    1.01    0.07
  -2   7   3    0.79    0.10
  -2   7   3    0.99    0.12
  -2   7   3    0.96    0.08
   1  -7  -3    4.84    0.18
  -1   7   3    5.02    0.23
  -1   7   3    4.67    0.22
  -1   7   3    5.06    0.17
   0  -7  -3    7.97    0.27
   0  -7  -3    8.35    0.34
   0   7   3    8.07    0.31
   0   7   3    8.12    0.24
   0   7   3    7.74    0.30
  -1  -7  -3    1.83    0.18
  -1  -7  -3    1.70    0.13
   1   7   3    1.65    0.10
   1   7   3    1.62    0.14
   1   7   3    1.58    0.13
   1   7   3    1.59    0.10
  -2  -7  -3    0.08    0.08
  -2  -7  -3    0.12    0.08
   2   7   3    0.11    0.07
   2   7   3    0.01    0.04
   2   7   3    0.09    0.06
   2   7   3    0.04    0.05
  -3  -7  -3   -0.05    0.04
  -3  -7  -3   -0.06    0.06
   3   7   3   -0.10    0.05
   3   7   3   -0.11    0.04
   3   7   3    0.09    0.07
  -4  -7  -3    0.07    0.09
  -4  -7  -3   -0.02    0.05
   4   7   3   -0.02    0.05
   4   7   3    0.05    0.06
   4   7   3   -0.06    0.05
  -5  -7  -3    1.04    0.16
  -5  -7  -3    1.21    0.13
   5   7   3    1.04    0.14
   5   7   3    0.93    0.11
   5   7   3    0.86    0.10
  -6  -7  -3    0.14    0.08
  -6  -7  -3   -0.02    0.08
   6   7   3    0.13    0.08
   6   7   3    0.11    0.06
  -7  -7  -3    0.70    0.16
  -7  -7  -3    0.63    0.13
   7   7   3    0.43    0.11
  -8  -7  -3   -0.11    0.08
   8   7   3    0.30    0.09
   8   7   3    0.01    0.07
  11  -8  -3    0.13    0.08
  10  -8  -3    0.72    0.18
  10  -8  -3    0.47    0.09
   9  -8  -3    0.00    0.05
   9  -8  -3    0.06    0.11
   8  -8  -3    0.40    0.06
   8  -8  -3    0.27    0.10
   8  -8  -3    0.46    0.14
  -8   8   3    0.33    0.11
  -8   8   3    0.34    0.12
   7  -8  -3    0.11    0.03
   7  -8  -3    0.15    0.09
   7  -8  -3    0.25    0.09
  -7   8   3    0.13    0.09
  -7   8   3    0.04    0.07
   6  -8  -3    1.70    0.19
   6  -8  -3    1.94    0.18
  -6   8   3    1.60    0.17
  -6   8   3    1.77    0.20
   5  -8  -3    5.49    0.15
   5  -8  -3    5.56    0.27
   5  -8  -3    5.69    0.26
  -5   8   3    5.85    0.25
  -5   8   3    5.45    0.29
   4  -8  -3    0.82    0.06
  -4   8   3    0.88    0.10
  -4   8   3    0.87    0.13
   3  -8  -3    4.31    0.15
  -3   8   3    4.95    0.25
  -3   8   3    4.09    0.23
   2  -8  -3    0.34    0.06
  -2   8   3    0.36    0.08
  -2   8   3    0.38    0.09
   1  -8  -3    1.81    0.13
  -1   8   3    2.01    0.18
  -1   8   3    2.02    0.15
   0  -8  -3   13.27    0.40
   0  -8  -3   13.53    0.50
   0   8   3   13.10    0.45
  -1  -8  -3    2.87    0.18
  -1  -8  -3    2.66    0.21
   1   8   3    2.90    0.14
   1   8   3    2.90    0.19
   1   8   3    2.83    0.15
  -2  -8  -3    0.12    0.08
  -2  -8  -3    0.15    0.10
   2   8   3    0.17    0.08
   2   8   3    0.12    0.06
   2   8   3    0.22    0.06
  -3  -8  -3   -0.10    0.07
   3   8   3   -0.04    0.05
   3   8   3    0.01    0.06
   3   8   3    0.00    0.05
  -4  -8  -3    0.14    0.10
   4   8   3    0.02    0.06
   4   8   3    0.03    0.07
  -5  -8  -3    0.04    0.10
  -5  -8  -3    0.12    0.07
   5   8   3    0.14    0.07
   5   8   3    0.15    0.08
  -6  -8  -3    0.41    0.10
  -6  -8  -3    0.24    0.14
   6   8   3    0.34    0.08
   6   8   3    0.33    0.10
  -7  -8  -3    0.04    0.09
  -7  -8  -3    0.12    0.12
   7   8   3   -0.07    0.06
  10  -9  -3    0.03    0.06
   9  -9  -3    0.05    0.05
   9  -9  -3    0.00    0.10
   8  -9  -3    0.05    0.04
   8  -9  -3   -0.06    0.09
  -8   9   3   -0.08    0.08
   7  -9  -3    0.55    0.13
   7  -9  -3    0.48    0.11
  -7   9   3    0.29    0.12
  -7   9   3    0.51    0.11
  -6   9   3    0.34    0.11
   5  -9  -3    0.12    0.04
  -5   9   3    0.08    0.09
   4  -9  -3    9.04    0.25
  -4   9   3    9.39    0.38
   3  -9  -3    0.40    0.07
  -3   9   3    0.23    0.09
   2  -9  -3    1.59    0.11
  -2   9   3    1.38    0.16
   1  -9  -3    2.37    0.15
  -1   9   3    2.46    0.19
   0  -9  -3    5.63    0.25
   0  -9  -3    5.18    0.31
   0   9   3    5.73    0.29
  -1  -9  -3    0.25    0.11
  -1  -9  -3    0.04    0.08
   1   9   3   -0.06    0.06
   1   9   3    0.16    0.07
   1   9   3   -0.04    0.05
  -2  -9  -3    0.02    0.07
  -2  -9  -3    0.02    0.09
   2   9   3    0.01    0.05
   2   9   3    0.14    0.08
   2   9   3    0.05    0.06
  -3  -9  -3    0.36    0.12
   3   9   3    0.60    0.12
   3   9   3    0.46    0.09
  -4  -9  -3    0.03    0.10
   4   9   3    0.10    0.08
   4   9   3   -0.03    0.07
  -5  -9  -3    0.60    0.16
   5   9   3    0.40    0.11
   5   9   3    0.81    0.11
  -6  -9  -3    0.18    0.12
   6   9   3    0.00    0.06
   6   9   3    0.14    0.09
  10 -10  -3    1.07    0.10
   9 -10  -3    0.08    0.05
  -8  10   3    0.40    0.14
  -7  10   3    0.07    0.10
   6 -10  -3    0.41    0.05
  -6  10   3    0.26    0.11
   5 -10  -3    0.81    0.08
   4 -10  -3    0.28    0.06
  -4  10   3    0.18    0.09
   3 -10  -3    0.06    0.05
  -3  10   3    0.07    0.08
   2 -10  -3    0.82    0.11
  -2  10   3    0.55    0.12
   1 -10  -3    1.34    0.14
  -1  10   3    1.41    0.18
   0 -10  -3    0.07    0.07
   0 -10  -3    0.15    0.11
   0  10   3    0.01    0.07
  -1 -10  -3    0.71    0.16
  -1 -10  -3    0.58    0.12
   1  10   3    0.73    0.10
   1  10   3    0.64    0.09
   1  10   3    0.80    0.14
  -2 -10  -3    0.63    0.16
  -2 -10  -3    0.60    0.12
   2  10   3    0.54    0.10
   2  10   3    0.69    0.13
  -3 -10  -3    0.18    0.12
   3  10   3    0.08    0.08
   3  10   3   -0.03    0.07
  -4 -10  -3    0.17    0.12
   4  10   3    0.09    0.08
   4  10   3    0.18    0.10
  -5 -10  -3    0.03    0.11
   5  10   3    0.06    0.08
   5  10   3    0.05    0.08
   7 -11  -3    0.08    0.04
  -7  11   3   -0.03    0.10
   6 -11  -3    0.04    0.05
  -6  11   3    0.14    0.11
   5 -11  -3   -0.04    0.04
   4 -11  -3    0.18    0.06
  -4  11   3   -0.04    0.07
   3 -11  -3    0.05    0.06
  -3  11   3    0.09    0.09
   2 -11  -3    1.05    0.13
  -2  11   3    1.30    0.18
   1 -11  -3    0.29    0.09
  -1  11   3    0.20    0.10
   0 -11  -3    0.23    0.10
   0  11   3    0.20    0.10
  -1 -11  -3    0.09    0.11
  -1 -11  -3    0.17    0.10
   1  11   3   -0.01    0.08
  -2 -11  -3    0.03    0.11
  -2 -11  -3   -0.13    0.08
   2  11   3   -0.06    0.09
   2  11   3    0.08    0.08
  -3 -11  -3    0.95    0.20
   3  11   3    0.65    0.14
   3  11   3    0.38    0.10
  -4 -11  -3    0.61    0.18
   4  11   3    0.00    0.08
   4  11   3    0.11    0.09
   7 -12  -3    0.21    0.06
  -7  12   3    0.26    0.15
   6 -12  -3    0.01    0.05
  -6  12   3   -0.04    0.10
   5 -12  -3    0.23    0.07
   4 -12  -3    0.63    0.11
   3 -12  -3    0.39    0.09
  -3  12   3    0.78    0.16
   2 -12  -3    0.06    0.08
  -2  12   3    0.05    0.10
   1 -12  -3    0.24    0.10
  -1  12   3    0.11    0.09
   0 -12  -3    0.07    0.09
   0  12   3    0.08    0.10
  -1 -12  -3    0.96    0.20
  -1 -12  -3    0.49    0.14
   1  12   3    0.47    0.14
  -2 -12  -3    0.73    0.16
  -2 -12  -3    1.08    0.22
   2  12   3    0.77    0.16
   2  12   3    0.78    0.13
  -3 -12  -3    0.04    0.13
   3  12   3   -0.07    0.08
   3  12   3    0.01    0.08
   7 -13  -3    0.97    0.11
  -7  13   3    1.00    0.23
   6 -13  -3    0.01    0.07
  -6  13   3    0.02    0.14
   5 -13  -3    0.23    0.08
   4 -13  -3    0.01    0.07
   3 -13  -3    0.60    0.12
  -3  13   3    0.33    0.13
   2 -13  -3   -0.03    0.09
  -2  13   3   -0.07    0.10
   1 -13  -3   -0.16    0.08
  -1  13   3    0.08    0.10
   0 -13  -3    0.08    0.11
   0  13   3    0.04    0.10
  -1 -13  -3    0.28    0.14
   1  13   3    0.49    0.15
   5 -14  -3    0.43    0.11
   4 -14  -3   -0.11    0.07
   3 -14  -3    0.02    0.08
  -3  14   3    0.03    0.10
   2 -14  -3   -0.06    0.09
  -2  14   3   -0.04    0.09
   1 -14  -3    0.09    0.10
  -1  14   3    0.21    0.13
   0  14  -4   -0.08    0.09
   0 -14   4   -0.03    0.12
   0 -14   4    0.04    0.10
  -1  14  -4    0.16    0.12
   1 -14   4    0.14    0.10
  -2  14  -4    0.26    0.13
   2 -14   4    0.42    0.12
  -3  14  -4    0.18    0.12
   3 -14   4    0.13    0.09
  -4  14  -4    0.13    0.13
   4 -14   4    0.11    0.08
  -5  14  -4    0.09    0.12
   5 -14   4    0.00    0.06
   2  13  -4   -0.10    0.08
   2  13  -4   -0.06    0.07
  -2 -13   4   -0.05    0.10
  -2 -13   4    0.00    0.12
   1  13  -4    0.05    0.10
  -1 -13   4   -0.12    0.08
  -1 -13   4    0.02    0.11
   0  13  -4    0.00    0.10
   0 -13   4    0.06    0.10
   0 -13   4    0.12    0.11
  -1  13  -4    0.03    0.11
   1 -13   4    0.04    0.08
  -2  13  -4    0.07    0.10
   2 -13   4    0.17    0.09
  -3  13  -4    0.26    0.13
   3 -13   4    0.22    0.09
  -4  13  -4    0.20    0.11
   4 -13   4    0.06    0.07
  -5  13  -4   -0.10    0.09
   5 -13   4    0.14    0.06
  -6  13  -4    0.08    0.12
   6 -13   4    0.09    0.06
   7 -13   4    0.04    0.04
   4  12  -4    0.15    0.09
   4  12  -4   -0.09    0.06
  -4 -12   4    0.01    0.11
   3  12  -4   -0.05    0.07
   3  12  -4    0.01    0.07
  -3 -12   4   -0.04    0.10
   2  12  -4   -0.09    0.07
   2  12  -4   -0.08    0.07
  -2 -12   4    0.03    0.12
  -2 -12   4    0.00    0.10
   1  12  -4    0.00    0.08
  -1 -12   4   -0.12    0.08
  -1 -12   4    0.04    0.09
   0  12  -4   -0.06    0.08
   0 -12   4    0.08    0.11
   0 -12   4   -0.09    0.08
  -1  12  -4    1.21    0.19
   1 -12   4    0.78    0.13
   1 -12   4    0.69    0.17
  -2  12  -4    0.34    0.13
   2 -12   4    0.21    0.09
  -3  12  -4    0.10    0.10
   3 -12   4    0.14    0.07
  -4  12  -4    0.07    0.11
   4 -12   4    0.06    0.06
  -5  12  -4    0.44    0.14
   5 -12   4    0.24    0.06
  -6  12  -4    1.56    0.24
   6 -12   4    1.16    0.09
   5  11  -4    0.01    0.07
   5  11  -4    0.00    0.07
  -5 -11   4   -0.09    0.11
   4  11  -4   -0.06    0.07
   4  11  -4    0.00    0.08
   3  11  -4    0.05    0.08
   3  11  -4    0.03    0.07
  -3 -11   4    0.01    0.10
   2  11  -4   -0.02    0.07
   2  11  -4   -0.01    0.07
  -2 -11   4    0.00    0.08
  -2 -11   4   -0.12    0.09
   1  11  -4    0.10    0.10
  -1 -11   4    0.06    0.11
  -1 -11   4   -0.01    0.08
   0  11  -4    0.04    0.09
   0 -11   4   -0.02    0.08
   0 -11   4    0.03    0.10
  -1  11  -4    0.89    0.17
   1 -11   4    0.82    0.16
   1 -11   4    1.19    0.14
  -2  11  -4    0.77    0.16
   2 -11   4    0.78    0.11
  -3  11  -4    0.56    0.14
   3 -11   4    0.74    0.10
  -4  11  -4    0.14    0.09
   4 -11   4    0.02    0.05
  -5  11  -4    0.22    0.11
   5 -11   4    0.12    0.05
  -6  11  -4    0.46    0.15
   6 -11   4    0.49    0.06
   6  10  -4    0.02    0.07
   6  10  -4    0.11    0.09
   6  10  -4   -0.04    0.06
  -6 -10   4    0.09    0.13
   5  10  -4    0.23    0.08
   5  10  -4    0.24    0.10
  -5 -10   4    0.39    0.15
   4  10  -4    0.00    0.07
   4  10  -4   -0.03    0.07
  -4 -10   4   -0.03    0.09
   3  10  -4    0.01    0.07
   3  10  -4   -0.10    0.06
  -3 -10   4   -0.06    0.08
   2  10  -4    0.37    0.11
   2  10  -4    0.26    0.08
  -2 -10   4    0.15    0.09
  -2 -10   4    0.45    0.14
   1  10  -4    8.40    0.30
   1  10  -4    7.89    0.39
  -1 -10   4    8.66    0.42
  -1 -10   4    7.59    0.33
   0  10  -4    1.26    0.18
   0 -10   4    1.17    0.17
   0 -10   4    1.21    0.14
  -1  10  -4    1.57    0.20
   1 -10   4    1.36    0.13
   1 -10   4    1.53    0.19
  -2  10  -4    5.45    0.31
   2 -10   4    5.57    0.22
  -3  10  -4    1.21    0.18
   3 -10   4    0.96    0.10
  -4  10  -4    0.06    0.08
   4 -10   4    0.02    0.04
  -5  10  -4    0.24    0.11
   5 -10   4    0.37    0.05
  -6  10  -4    0.03    0.08
  -7  10  -4    0.58    0.15
  10 -10   4    0.11    0.06
   7   9  -4   -0.06    0.08
  -7  -9   4    0.00    0.11
   6   9  -4    0.01    0.07
   6   9  -4   -0.09    0.05
   6   9  -4    0.01    0.08
  -6  -9   4   -0.02    0.10
   5   9  -4    0.12    0.07
   5   9  -4    0.01    0.07
  -5  -9   4   -0.04    0.09
   4   9  -4    0.29    0.08
   4   9  -4    0.17    0.09
  -4  -9   4    0.40    0.13
   3   9  -4    0.74    0.10
   3   9  -4    0.66    0.13
  -3  -9   4    0.87    0.16
  -3  -9   4    0.85    0.13
   2   9  -4    2.30    0.15
   2   9  -4    2.30    0.14
   2   9  -4    2.55    0.20
  -2  -9   4    2.35    0.24
  -2  -9   4    2.32    0.18
   1   9  -4    0.94    0.15
   1   9  -4    1.06    0.10
  -1  -9   4    1.14    0.17
  -1  -9   4    1.10    0.13
   0   9  -4    1.70    0.19
   0  -9   4    1.30    0.13
   0  -9   4    1.16    0.16
  -1   9  -4    0.09    0.09
   1  -9   4    0.13    0.09
   1  -9   4    0.21    0.06
  -2   9  -4    0.21    0.10
   2  -9   4    0.17    0.06
   2  -9   4    0.24    0.09
  -3   9  -4    1.95    0.21
   3  -9   4    1.74    0.11
  -4   9  -4   -0.06    0.06
   4  -9   4   -0.01    0.03
  -5   9  -4    2.54    0.22
  -6   9  -4    0.22    0.10
  -7   9  -4    0.89    0.17
   9  -9   4    0.03    0.11
   9  -9   4    0.17    0.05
  10  -9   4    0.03    0.06
   8   8  -4   -0.04    0.07
  -8  -8   4   -0.19    0.10
   7   8  -4    0.05    0.08
  -7  -8   4    0.01    0.11
   6   8  -4    0.58    0.09
   6   8  -4    0.51    0.11
   6   8  -4    0.67    0.12
  -6  -8   4    0.50    0.14
   5   8  -4    0.11    0.07
   5   8  -4    0.03    0.07
  -5  -8   4    0.05    0.09
   4   8  -4   -0.10    0.05
   4   8  -4   -0.01    0.06
   4   8  -4   -0.04    0.05
   3   8  -4    1.66    0.18
   3   8  -4    1.97    0.12
   3   8  -4    1.64    0.12
  -3  -8   4    1.90    0.21
  -3  -8   4    2.06    0.16
   2   8  -4    0.07    0.05
   2   8  -4    0.12    0.06
   2   8  -4    0.02    0.07
  -2  -8   4   -0.02    0.08
  -2  -8   4    0.04    0.07
   1   8  -4    0.07    0.07
   1   8  -4    0.01    0.04
   1   8  -4   -0.02    0.04
  -1  -8   4   -0.02    0.05
  -1  -8   4   -0.06    0.06
   0   8  -4    0.54    0.11
   0  -8   4    0.41    0.10
   0  -8   4    0.47    0.08
  -1   8  -4    4.55    0.25
   1  -8   4    4.38    0.18
   1  -8   4    4.21    0.23
  -2   8  -4    7.11    0.33
   2  -8   4    7.47    0.23
   2  -8   4    7.43    0.32
  -3   8  -4   17.72    0.59
   3  -8   4   18.14    0.41
  -4   8  -4    2.31    0.19
   4  -8   4    2.11    0.08
  -5   8  -4    4.70    0.27
  -6   8  -4    1.93    0.21
   6  -8   4    1.67    0.19
  -7   8  -4    0.32    0.10
   7  -8   4    0.46    0.12
   7  -8   4    0.32    0.12
  -8   8  -4    0.69    0.15
   8  -8   4    0.46    0.06
   8  -8   4    0.54    0.13
   8  -8   4    0.46    0.14
   9  -8   4    2.02    0.12
   9  -8   4    2.52    0.29
  10  -8   4    0.07    0.07
  10  -8   4    0.14    0.14
   8   7  -4    0.05    0.08
  -8  -7   4    0.01    0.12
   7   7  -4   -0.01    0.07
  -7  -7   4   -0.05    0.11
   6   7  -4    0.42    0.08
   6   7  -4    0.42    0.10
   6   7  -4    0.47    0.11
  -6  -7   4    0.22    0.11
   5   7  -4    0.23    0.07
   5   7  -4    0.26    0.07
   5   7  -4    0.24    0.09
  -5  -7   4    0.29    0.12
   4   7  -4    0.04    0.06
   4   7  -4   -0.09    0.04
   4   7  -4   -0.05    0.05
  -4  -7   4   -0.04    0.07
   3   7  -4    7.44    0.27
   3   7  -4    7.54    0.25
   3   7  -4    7.79    0.33
  -3  -7   4    7.81    0.35
  -3  -7   4    7.41    0.30
   2   7  -4    0.32    0.09
   2   7  -4    0.44    0.06
   2   7  -4    0.32    0.06
  -2  -7   4    0.49    0.09
  -2  -7   4    0.32    0.09
   1   7  -4    0.98    0.13
   1   7  -4    1.09    0.08
   1   7  -4    1.06    0.08
  -1  -7   4    1.08    0.11
  -1  -7   4    0.95    0.13
   0   7  -4   -0.01    0.03
   0   7  -4    0.01    0.05
   0  -7   4    0.02    0.04
   0  -7   4    0.12    0.06
  -1   7  -4    1.50    0.16
   1  -7   4    1.57    0.13
   1  -7   4    1.42    0.10
  -2   7  -4    2.00    0.16
   2  -7   4    2.27    0.15
   2  -7   4    2.23    0.10
  -3   7  -4    1.24    0.15
   3  -7   4    1.18    0.07
  -4   7  -4    2.08    0.18
  -4   7  -4    2.39    0.15
   4  -7   4    1.97    0.15
   4  -7   4    2.12    0.16
  -5   7  -4   33.07    0.85
   5  -7   4   34.01    0.91
   5  -7   4   34.01    0.87
  -6   7  -4    1.55    0.17
   6  -7   4    1.83    0.18
   6  -7   4    1.62    0.19
  -7   7  -4    1.53    0.18
   7  -7   4    1.53    0.21
   7  -7   4    1.27    0.07
   7  -7   4    1.24    0.16
  -8   7  -4    0.32    0.11
   8  -7   4    0.22    0.10
   8  -7   4    0.20    0.05
   8  -7   4    0.15    0.11
   9  -7   4    0.21    0.12
   9  -7   4    0.23    0.06
  10  -7   4    0.02    0.07
  10  -7   4   -0.03    0.11
  11  -7   4    0.02    0.08
   9   6  -4    0.07    0.07
  -9  -6   4    0.17    0.08
  -9  -6   4    0.09    0.13
   8   6  -4    0.05    0.07
  -8  -6   4    0.13    0.12
  -8  -6   4    0.17    0.08
  -8  -6   4    0.12    0.09
   7   6  -4    0.03    0.07
  -7  -6   4    0.14    0.12
  -7  -6   4    0.06    0.08
  -7  -6   4    0.25    0.08
   6   6  -4    0.09    0.07
   6   6  -4    0.10    0.07
   6   6  -4    0.17    0.06
  -6  -6   4    0.16    0.10
  -6  -6   4    0.13    0.06
  -6  -6   4    0.12    0.06
   5   6  -4    0.73    0.08
   5   6  -4    0.65    0.11
   5   6  -4    0.82    0.09
  -5  -6   4    0.80    0.09
  -5  -6   4    0.74    0.08
  -5  -6   4    0.82    0.14
   4   6  -4    0.75    0.09
   4   6  -4    0.65    0.11
   4   6  -4    0.74    0.08
  -4  -6   4    0.69    0.07
  -4  -6   4    0.96    0.08
  -4  -6   4    0.68    0.14
   3   6  -4   -0.10    0.05
   3   6  -4   -0.01    0.04
   3   6  -4   -0.06    0.04
  -3  -6   4    0.07    0.07
  -3  -6   4    0.10    0.06
   2   6  -4    0.92    0.08
   2   6  -4    0.88    0.08
   2   6  -4    0.81    0.11
  -2  -6   4    1.00    0.11
  -2  -6   4    0.95    0.12
   1   6  -4    6.50    0.28
   1   6  -4    6.88    0.21
  -1  -6   4    6.76    0.28
  -1  -6   4    6.97    0.23
   0   6  -4    3.59    0.19
   0   6  -4    3.81    0.12
   0  -6   4    3.77    0.13
   0  -6   4    3.62    0.15
   0  -6   4    3.64    0.19
  -1   6  -4    0.01    0.02
  -1   6  -4    0.04    0.05
  -1   6  -4    0.03    0.03
   1  -6   4    0.02    0.04
   1  -6   4   -0.05    0.03
  -2   6  -4    6.10    0.21
  -2   6  -4    5.59    0.25
  -2   6  -4    5.70    0.18
  -2   6  -4    5.88    0.22
   2  -6   4    5.87    0.16
   2  -6   4    5.55    0.19
   2  -6   4    6.05    0.24
   2  -6   4    5.84    0.19
  -3   6  -4    3.15    0.17
  -3   6  -4    2.91    0.17
  -3   6  -4    2.98    0.14
  -3   6  -4    3.19    0.19
   3  -6   4    2.74    0.15
   3  -6   4    2.93    0.15
   3  -6   4    3.15    0.09
  -4   6  -4    0.07    0.05
  -4   6  -4    0.05    0.05
   4  -6   4    0.13    0.06
   4  -6   4    0.13    0.06
   4  -6   4    0.05    0.06
  -5   6  -4    0.08    0.06
  -5   6  -4    0.04    0.07
   5  -6   4    0.08    0.07
   5  -6   4    0.11    0.07
   5  -6   4    0.06    0.06
  -6   6  -4    0.48    0.10
   6  -6   4    0.52    0.11
   6  -6   4    0.43    0.11
   6  -6   4    0.43    0.04
  -7   6  -4    0.03    0.07
   7  -6   4   -0.17    0.06
   7  -6   4    0.06    0.04
   7  -6   4   -0.07    0.06
  -8   6  -4   -0.05    0.07
   8  -6   4   -0.04    0.06
   8  -6   4    0.08    0.05
   8  -6   4    0.30    0.12
   9  -6   4    0.07    0.10
   9  -6   4    0.07    0.06
  10  -6   4    0.00    0.07
  10  -6   4   -0.04    0.11
  11  -6   4   -0.02    0.08
  -9  -5   4   -0.05    0.11
  -9  -5   4   -0.03    0.09
  -9  -5   4    0.01    0.08
   8   5  -4    0.15    0.07
  -8  -5   4    0.33    0.13
  -8  -5   4    0.19    0.08
  -8  -5   4    0.26    0.10
   7   5  -4   -0.08    0.06
  -7  -5   4    0.03    0.08
  -7  -5   4    0.23    0.11
  -7  -5   4    0.05    0.07
   6   5  -4    0.58    0.10
   6   5  -4    0.39    0.06
   6   5  -4    0.39    0.09
  -6  -5   4    0.46    0.08
  -6  -5   4    0.54    0.10
  -6  -5   4    0.32    0.07
  -6  -5   4    0.39    0.11
   5   5  -4    0.20    0.07
   5   5  -4    0.23    0.07
   5   5  -4    0.34    0.06
   5   5  -4    0.26    0.06
  -5  -5   4    0.15    0.09
  -5  -5   4    0.25    0.08
  -5  -5   4    0.19    0.06
  -5  -5   4    0.32    0.06
   4   5  -4    1.19    0.12
   4   5  -4    1.01    0.09
   4   5  -4    1.16    0.09
  -4  -5   4    1.11    0.09
  -4  -5   4    1.16    0.14
  -4  -5   4    0.90    0.08
   3   5  -4    0.44    0.08
   3   5  -4    0.45    0.06
   3   5  -4    0.45    0.06
   3   5  -4    0.59    0.08
  -3  -5   4    0.59    0.09
  -3  -5   4    0.53    0.05
  -3  -5   4    0.62    0.10
  -3  -5   4    0.61    0.06
   2   5  -4    0.08    0.04
   2   5  -4    0.00    0.03
   2   5  -4    0.08    0.05
   2   5  -4    0.02    0.03
  -2  -5   4    0.01    0.02
  -2  -5   4    0.03    0.05
  -2  -5   4   -0.03    0.02
  -2  -5   4    0.05    0.04
   1   5  -4   22.06    0.58
   1   5  -4   22.52    0.54
   1   5  -4   22.29    0.61
  -1  -5   4   22.21    0.61
  -1  -5   4   22.60    0.57
  -1  -5   4   22.63    0.53
   0   5  -4    1.09    0.05
   0   5  -4    1.12    0.11
   0   5  -4    1.16    0.05
   0  -5   4    1.04    0.09
   0  -5   4    1.06    0.05
   0  -5   4    1.20    0.08
  -1   5  -4    5.90    0.24
  -1   5  -4    6.14    0.19
  -1   5  -4    6.15    0.18
  -1   5  -4    6.08    0.16
   1  -5   4    5.97    0.17
   1  -5   4    5.87    0.16
   1  -5   4    6.24    0.17
   1  -5   4    6.04    0.22
  -2   5  -4   13.52    0.40
  -2   5  -4   14.12    0.41
  -2   5  -4   13.56    0.35
  -2   5  -4   13.68    0.43
   2  -5   4   13.96    0.35
   2  -5   4   13.68    0.37
  -3   5  -4   25.24    0.70
  -3   5  -4   24.28    0.70
   3  -5   4   24.37    0.70
   3  -5   4   25.06    0.61
   3  -5   4   24.50    0.63
  -4   5  -4   14.40    0.41
   4  -5   4   14.86    0.44
   4  -5   4   14.26    0.45
   4  -5   4   13.55    0.48
   5  -5   4    0.00    0.05
   5  -5   4    0.14    0.06
   5  -5   4    0.05    0.02
   5  -5   4    0.01    0.05
   6  -5   4   11.62    0.45
   6  -5   4   11.29    0.43
   6  -5   4   11.38    0.27
   7  -5   4    0.19    0.05
   7  -5   4    0.10    0.08
   7  -5   4    0.16    0.09
  -8   5  -4    0.14    0.09
   8  -5   4    0.23    0.10
   8  -5   4    0.23    0.11
   8  -5   4    0.12    0.06
   9  -5   4    0.20    0.12
   9  -5   4    0.21    0.08
  10  -5   4    0.05    0.08
  10  -5   4    0.07    0.11
  11  -5   4    0.05    0.09
 -10  -4   4    0.05    0.09
 -10  -4   4    0.05    0.12
  -9  -4   4    0.04    0.07
  -9  -4   4   -0.07    0.10
   8   4  -4    0.03    0.05
  -8  -4   4    0.00    0.10
  -8  -4   4    0.21    0.09
  -8  -4   4   -0.05    0.06
   7   4  -4    2.10    0.13
  -7  -4   4    2.15    0.16
  -7  -4   4    2.11    0.15
  -7  -4   4    1.90    0.20
  -7  -4   4    2.27    0.14
   6   4  -4    1.81    0.14
   6   4  -4    1.66    0.12
  -6  -4   4    1.85    0.19
  -6  -4   4    1.55    0.12
  -6  -4   4    1.60    0.13
  -6  -4   4    1.66    0.11
   5   4  -4    0.22    0.05
   5   4  -4    0.11    0.06
   5   4  -4    0.24    0.06
   5   4  -4    0.20    0.05
   5   4  -4    0.08    0.07
  -5  -4   4    0.23    0.05
  -5  -4   4    0.14    0.06
  -5  -4   4    0.11    0.08
  -5  -4   4    0.16    0.05
   4   4  -4    1.29    0.10
   4   4  -4    1.42    0.08
   4   4  -4    1.39    0.13
   4   4  -4    1.32    0.09
   4   4  -4    1.42    0.11
  -4  -4   4    1.46    0.15
  -4  -4   4    1.20    0.09
  -4  -4   4    1.21    0.11
  -4  -4   4    1.31    0.10
  -4  -4   4    1.33    0.09
   3   4  -4    0.69    0.08
   3   4  -4    0.70    0.07
   3   4  -4    0.75    0.06
   3   4  -4    0.70    0.07
   3   4  -4    0.73    0.09
   3   4  -4    0.97    0.07
  -3  -4   4    0.65    0.09
  -3  -4   4    0.63    0.07
  -3  -4   4    0.74    0.06
  -3  -4   4    0.66    0.06
  -3  -4   4    0.80    0.07
   2   4  -4    0.92    0.07
   2   4  -4    0.82    0.05
   2   4  -4    0.92    0.10
   2   4  -4    0.72    0.05
   2   4  -4    0.73    0.06
   2   4  -4    0.72    0.06
  -2  -4   4    0.78    0.05
  -2  -4   4    0.94    0.07
  -2  -4   4    0.85    0.09
  -2  -4   4    0.84    0.05
   1   4  -4   33.58    0.75
   1   4  -4   31.39    0.79
   1   4  -4   31.77    0.80
  -1  -4   4   32.71    0.79
  -1  -4   4   32.87    0.81
   0   4  -4    0.02    0.04
   0   4  -4    0.09    0.02
   0  -4   4    0.12    0.04
  -1   4  -4    0.01    0.03
  -1   4  -4    0.05    0.02
  -1   4  -4    0.05    0.02
   1  -4   4    0.01    0.03
   1  -4   4    0.05    0.02
   1  -4   4    0.06    0.02
  -2   4  -4   10.21    0.31
  -2   4  -4    9.99    0.31
   2  -4   4    9.96    0.31
   2  -4   4   10.04    0.28
   2  -4   4   10.16    0.29
  -3   4  -4   43.40    1.13
   3  -4   4   43.20    1.02
   3  -4   4   43.19    1.14
   3  -4   4   42.81    0.98
  -4   4  -4    7.63    0.30
  -4   4  -4    7.11    0.23
   4  -4   4    7.57    0.28
   4  -4   4    7.23    0.31
   4  -4   4    7.40    0.29
   4  -4   4    7.33    0.17
   5  -4   4   15.93    0.35
   5  -4   4   16.26    0.57
   5  -4   4   15.97    0.50
   5  -4   4   16.03    0.49
   5  -4   4   16.60    0.53
   6  -4   4    0.11    0.07
   6  -4   4    0.01    0.06
   6  -4   4    0.07    0.06
   6  -4   4   -0.02    0.03
   7  -4   4    0.71    0.08
   7  -4   4    0.66    0.12
   7  -4   4    0.54    0.13
   7  -4   4    0.33    0.10
   8  -4   4    0.33    0.12
   8  -4   4    0.36    0.10
   8  -4   4    0.22    0.10
   8  -4   4    0.41    0.08
   9  -4   4   -0.01    0.09
   9  -4   4    0.01    0.07
  10  -4   4    0.35    0.15
  10  -4   4    0.32    0.10
  11  -4   4    0.31    0.12
 -10  -3   4   -0.03    0.08
 -10  -3   4   -0.11    0.10
  -9  -3   4    0.19    0.08
  -9  -3   4    0.19    0.12
  -8  -3   4    0.20    0.07
  -8  -3   4    0.17    0.11
   7   3  -4    0.19    0.05
  -7  -3   4    0.38    0.11
  -7  -3   4    0.15    0.08
  -7  -3   4    0.17    0.07
  -7  -3   4    0.10    0.08
  -7  -3   4    0.23    0.07
   6   3  -4    0.48    0.11
   6   3  -4    0.60    0.10
   6   3  -4    0.65    0.11
   6   3  -4    0.58    0.07
   6   3  -4    0.58    0.08
   6   3  -4    0.60    0.10
  -6  -3   4    0.55    0.11
  -6  -3   4    0.54    0.09
  -6  -3   4    0.59    0.08
  -6  -3   4    0.43    0.07
  -6  -3   4    0.67    0.10
   5   3  -4    2.44    0.17
   5   3  -4    2.29    0.18
   5   3  -4    2.40    0.10
   5   3  -4    2.77    0.16
   5   3  -4    2.25    0.16
   5   3  -4    2.40    0.11
   5   3  -4    2.78    0.17
   5   3  -4    2.36    0.12
  -5  -3   4    2.59    0.13
  -5  -3   4    2.60    0.15
  -5  -3   4    2.47    0.14
  -5  -3   4    2.34    0.12
  -5  -3   4    2.78    0.18
   4   3  -4    4.50    0.16
   4   3  -4    4.63    0.14
   4   3  -4    4.29    0.19
   4   3  -4    4.68    0.20
   4   3  -4    4.47    0.23
   4   3  -4    4.43    0.16
  -4  -3   4    4.33    0.15
  -4  -3   4    4.49    0.21
  -4  -3   4    4.40    0.17
  -4  -3   4    4.54    0.17
  -4  -3   4    4.48    0.18
   3   3  -4    0.01    0.03
   3   3  -4    0.05    0.03
   3   3  -4   -0.01    0.02
   3   3  -4    0.02    0.03
   3   3  -4    0.01    0.03
   3   3  -4   -0.02    0.02
  -3  -3   4   -0.02    0.02
  -3  -3   4    0.03    0.03
  -3  -3   4   -0.03    0.02
  -3  -3   4    0.02    0.03
  -3  -3   4   -0.03    0.02
  -3  -3   4   -0.01    0.03
   2   3  -4   40.25    0.92
   2   3  -4   41.00    1.03
   2   3  -4   40.70    0.94
   2   3  -4   40.88    0.88
   2   3  -4   39.57    0.86
  -2  -3   4   40.31    0.91
  -2  -3   4   41.36    1.01
  -2  -3   4   39.43    0.96
  -2  -3   4   38.83    0.85
   1   3  -4    0.00    0.02
   1   3  -4    0.05    0.03
   1   3  -4    0.00    0.02
  -1  -3   4    0.02    0.03
  -1  -3   4    0.01    0.01
  -1  -3   4    0.01    0.01
  -1  -3   4   -0.01    0.01
   0   3  -4    0.16    0.02
   0   3  -4    0.17    0.01
   0   3  -4    0.14    0.04
   0  -3   4    0.15    0.02
   0  -3   4    0.17    0.04
  -1   3  -4   26.26    0.64
   1  -3   4   25.85    0.65
   1  -3   4   26.35    0.56
   1  -3   4   25.23    0.58
  -2   3  -4   49.37    1.23
   2  -3   4   49.83    1.07
   2  -3   4   49.45    1.24
   2  -3   4   48.61    1.10
  -3   3  -4    0.25    0.05
   3  -3   4    0.33    0.06
   3  -3   4    0.29    0.06
   3  -3   4    0.28    0.06
   3  -3   4    0.37    0.06
  -4   3  -4    3.63    0.14
   4  -3   4    3.89    0.21
   4  -3   4    3.82    0.18
   4  -3   4    3.79    0.11
   4  -3   4    4.04    0.20
   4  -3   4    3.85    0.19
   5  -3   4    1.65    0.12
   5  -3   4    1.37    0.14
   5  -3   4    1.42    0.15
   5  -3   4    1.68    0.08
   5  -3   4    1.63    0.15
   6  -3   4    4.59    0.22
   6  -3   4    4.70    0.17
   6  -3   4    4.74    0.27
   6  -3   4    3.92    0.23
   7  -3   4    0.33    0.11
   7  -3   4    0.33    0.07
   7  -3   4    0.44    0.10
   7  -3   4    0.27    0.09
   8  -3   4    0.25    0.11
   8  -3   4    0.08    0.08
   8  -3   4    0.10    0.06
   8  -3   4    0.19    0.09
   9  -3   4    0.03    0.11
   9  -3   4    0.09    0.08
  10  -3   4    0.04    0.11
  10  -3   4    0.01    0.09
  11  -3   4    1.92    0.22
 -10  -2   4    0.11    0.12
 -10  -2   4    0.20    0.09
  -9  -2   4    0.08    0.10
  -9  -2   4    0.12    0.07
   8   2  -4   -0.14    0.07
   8   2  -4    0.10    0.08
   8   2  -4    0.12    0.09
   8   2  -4    0.03    0.09
  -8  -2   4    0.13    0.09
  -8  -2   4    0.09    0.07
  -8  -2   4    0.04    0.08
   7   2  -4    4.22    0.26
   7   2  -4    4.29    0.23
   7   2  -4    4.29    0.14
   7   2  -4    4.53    0.26
   7   2  -4    4.50    0.23
  -7  -2   4    4.29    0.24
  -7  -2   4    4.67    0.19
  -7  -2   4    4.54    0.20
  -7  -2   4    4.47    0.24
   6   2  -4   -0.22    0.05
   6   2  -4   -0.01    0.05
   6   2  -4    0.07    0.06
   6   2  -4    0.03    0.03
   6   2  -4   -0.07    0.05
  -6  -2   4    0.03    0.04
  -6  -2   4    0.01    0.04
  -6  -2   4    0.04    0.05
  -6  -2   4   -0.03    0.06
   5   2  -4    2.59    0.16
   5   2  -4    2.66    0.15
   5   2  -4    2.55    0.15
   5   2  -4    2.80    0.17
   5   2  -4    2.29    0.18
   5   2  -4    2.55    0.13
   5   2  -4    2.56    0.11
  -5  -2   4    3.07    0.17
  -5  -2   4    2.89    0.16
  -5  -2   4    2.51    0.12
  -5  -2   4    2.71    0.14
  -5  -2   4    2.54    0.13
   4   2  -4   10.56    0.34
   4   2  -4   10.45    0.33
   4   2  -4   10.46    0.30
   4   2  -4   10.29    0.28
   4   2  -4   10.97    0.27
   4   2  -4   10.72    0.40
  -4  -2   4   10.62    0.34
  -4  -2   4   10.25    0.32
  -4  -2   4   10.44    0.27
  -4  -2   4   10.56    0.30
  -4  -2   4   11.17    0.39
  -4  -2   4   10.47    0.30
   3   2  -4   18.22    0.42
   3   2  -4   18.44    0.44
   3   2  -4   17.72    0.46
   3   2  -4   17.95    0.45
   3   2  -4   18.25    0.54
   3   2  -4   17.04    0.44
  -3  -2   4   17.65    0.48
  -3  -2   4   18.80    0.43
  -3  -2   4   18.10    0.45
  -3  -2   4   17.96    0.45
   2   2  -4   26.57    0.71
   2   2  -4   26.60    0.60
   2   2  -4   27.63    0.62
   2   2  -4   26.49    0.61
  -2  -2   4   25.94    0.65
  -2  -2   4   27.29    0.62
  -2  -2   4   27.44    0.70
  -2  -2   4   26.77    0.59
   1   2  -4  352.48    8.34
   1   2  -4  349.91    7.54
  -1  -2   4  363.93    8.31
  -1  -2   4  333.60    7.69
  -1  -2   4  352.68    8.33
  -1  -2   4  337.17    7.60
  -1  -2   4  349.64    7.08
   0   2  -4  230.45    5.13
   0   2  -4  224.06    4.72
   0  -2   4  203.73    4.42
   0  -2   4  210.85    5.12
  -1   2  -4   66.29    1.56
   1  -2   4   65.68    1.35
   1  -2   4   64.92    1.57
   1  -2   4   63.78    1.39
  -2   2  -4   35.78    0.91
   2  -2   4   34.94    0.81
   2  -2   4   35.77    0.92
   2  -2   4   35.27    0.83
   2  -2   4   35.65    0.79
  -3   2  -4   37.32    0.97
   3  -2   4   36.64    0.85
   3  -2   4   37.24    0.87
   3  -2   4   35.97    0.98
   3  -2   4   35.71    0.87
   4  -2   4    0.88    0.09
   4  -2   4    0.77    0.06
   4  -2   4    0.76    0.10
   4  -2   4    0.72    0.10
   4  -2   4    0.72    0.09
  -5   2  -4    7.26    0.23
   5  -2   4    7.45    0.31
   5  -2   4    7.39    0.34
   5  -2   4    7.05    0.30
   5  -2   4    7.51    0.27
   5  -2   4    7.35    0.22
   6  -2   4    1.48    0.12
   6  -2   4    1.57    0.17
   6  -2   4    1.78    0.11
   6  -2   4    1.46    0.16
   7  -2   4    2.06    0.22
   7  -2   4    2.04    0.14
   7  -2   4    2.18    0.16
   7  -2   4    2.32    0.20
   8  -2   4    1.19    0.15
   8  -2   4    1.02    0.13
   8  -2   4    0.86    0.16
   8  -2   4    1.17    0.19
   9  -2   4    2.88    0.30
   9  -2   4    3.16    0.21
  10  -2   4    0.22    0.14
  10  -2   4    0.41    0.13
  11  -2   4    0.24    0.12
 -11  -1   4    0.08    0.09
  10   1  -4    0.37    0.13
  10   1  -4    0.58    0.17
 -10  -1   4    0.36    0.10
 -10  -1   4    0.24    0.13
   9   1  -4    0.14    0.11
   9   1  -4    0.00    0.08
   9   1  -4    0.06    0.08
   9   1  -4   -0.04    0.09
  -9  -1   4    0.02    0.07
  -9  -1   4   -0.06    0.06
  -9  -1   4    0.03    0.09
   8   1  -4    2.48    0.18
   8   1  -4    1.85    0.20
   8   1  -4    2.16    0.20
   8   1  -4    2.39    0.24
  -8  -1   4    2.38    0.19
  -8  -1   4    2.40    0.14
  -8  -1   4    2.50    0.20
  -8  -1   4    2.28    0.15
   7   1  -4    0.89    0.12
   7   1  -4    0.59    0.10
   7   1  -4    0.67    0.12
   7   1  -4    0.73    0.13
  -7  -1   4    0.75    0.09
  -7  -1   4    0.66    0.11
  -7  -1   4    0.60    0.11
  -7  -1   4    0.66    0.08
   6   1  -4    2.45    0.17
   6   1  -4    2.15    0.14
   6   1  -4    2.26    0.17
   6   1  -4    2.44    0.15
   6   1  -4    2.31    0.08
  -6  -1   4    2.19    0.16
  -6  -1   4    2.33    0.11
  -6  -1   4    2.23    0.16
  -6  -1   4    2.40    0.12
   5   1  -4   31.24    0.79
   5   1  -4   31.75    0.66
   5   1  -4   30.84    0.81
   5   1  -4   31.57    0.73
   5   1  -4   30.89    0.94
   5   1  -4   31.15    0.72
   5   1  -4   31.21    0.72
  -5  -1   4   31.02    0.75
  -5  -1   4   31.62    0.81
  -5  -1   4   30.36    0.78
  -5  -1   4   30.82    0.67
   4   1  -4    8.30    0.23
   4   1  -4    8.48    0.28
   4   1  -4    8.07    0.33
   4   1  -4    7.72    0.28
   4   1  -4    8.60    0.20
   4   1  -4    8.07    0.21
   4   1  -4    8.56    0.19
  -4  -1   4    8.38    0.28
  -4  -1   4    8.14    0.24
  -4  -1   4    8.15    0.32
  -4  -1   4    8.26    0.28
   3   1  -4   62.68    1.36
   3   1  -4   61.79    1.34
   3   1  -4   62.13    1.27
   3   1  -4   62.69    1.58
   3   1  -4   60.05    1.37
  -3  -1   4   61.85    1.43
  -3  -1   4   61.83    1.38
  -3  -1   4   62.96    1.33
  -3  -1   4   63.02    1.57
   2   1  -4   20.22    0.56
   2   1  -4   19.95    0.48
   2   1  -4   20.50    0.46
   2   1  -4   20.02    0.47
  -2  -1   4   20.56    0.47
  -2  -1   4   19.82    0.50
  -2  -1   4   20.33    0.47
   1   1  -4  143.07    3.33
   1   1  -4  139.66    3.03
  -1  -1   4  140.99    2.83
  -1  -1   4  144.51    3.33
  -1  -1   4  141.44    3.33
  -1  -1   4  134.90    3.08
   0   1  -4  153.01    3.61
   0   1  -4  153.14    3.25
   0  -1   4  147.53    3.53
   0  -1   4  144.09    3.25
   0  -1   4  143.14    3.05
  -1   1  -4    9.92    0.23
  -1   1  -4    9.81    0.27
  -1   1  -4    9.89    0.22
   1  -1   4    9.70    0.25
   1  -1   4   10.13    0.25
   1  -1   4   10.05    0.28
  -2   1  -4   26.67    0.57
  -2   1  -4   26.94    0.70
   2  -1   4   25.48    0.70
   2  -1   4   25.72    0.62
   2  -1   4   26.26    0.62
   2  -1   4   26.48    0.61
  -3   1  -4   30.14    0.81
  -3   1  -4   30.09    0.65
   3  -1   4   29.56    0.71
   3  -1   4   29.67    0.71
   3  -1   4   28.80    0.82
   3  -1   4   29.04    0.73
  -4   1  -4    4.70    0.15
  -4   1  -4    4.84    0.13
   4  -1   4    4.87    0.19
   4  -1   4    4.29    0.23
   4  -1   4    4.53    0.16
   4  -1   4    4.84    0.22
   4  -1   4    4.48    0.21
  -5   1  -4    0.05    0.02
  -5   1  -4    0.01    0.03
   5  -1   4    0.00    0.04
   5  -1   4    0.04    0.05
   5  -1   4    0.07    0.05
   5  -1   4    0.13    0.05
   5  -1   4   -0.02    0.03
   6  -1   4    4.83    0.26
   6  -1   4    4.62    0.20
   6  -1   4    4.59    0.22
   6  -1   4    4.77    0.27
   7  -1   4    2.64    0.17
   7  -1   4    2.51    0.22
   7  -1   4    2.60    0.16
   7  -1   4    2.96    0.23
   8  -1   4    0.03    0.07
   8  -1   4    0.06    0.10
   8  -1   4    0.00    0.07
   8  -1   4    0.02    0.07
   9  -1   4    0.48    0.14
   9  -1   4    0.41    0.12
  10  -1   4    0.09    0.12
  10  -1   4    0.23    0.11
  11  -1   4    0.29    0.13
  11   0  -4    0.06    0.13
 -11   0   4   -0.03    0.08
  10   0  -4    0.20    0.13
  10   0  -4    0.08    0.09
  10   0  -4    0.16    0.10
 -10   0   4    0.14    0.12
   9   0  -4    0.44    0.13
   9   0  -4    0.50    0.15
   9   0  -4    0.55    0.12
   9   0  -4    0.37    0.11
  -9   0   4    0.37    0.11
  -9   0   4    0.34    0.08
  -9   0   4    0.33    0.11
   8   0  -4    0.15    0.09
   8   0  -4   -0.02    0.08
   8   0  -4    0.13    0.08
   8   0  -4   -0.06    0.07
  -8   0   4    0.10    0.08
  -8   0   4   -0.01    0.05
  -8   0   4    0.01    0.06
   7   0  -4    0.47    0.09
   7   0  -4    0.65    0.12
   7   0  -4    0.63    0.10
   7   0  -4    0.47    0.11
  -7   0   4    0.60    0.11
  -7   0   4    0.69    0.11
  -7   0   4    0.67    0.08
   6   0  -4    1.20    0.15
   6   0  -4    1.07    0.11
   6   0  -4    1.24    0.14
  -6   0   4    1.25    0.08
  -6   0   4    1.12    0.08
  -6   0   4    1.30    0.14
  -6   0   4    1.17    0.13
   5   0  -4    3.91    0.21
   5   0  -4    3.51    0.13
   5   0  -4    3.42    0.22
   5   0  -4    3.70    0.16
   5   0  -4    3.51    0.15
   5   0  -4    3.59    0.19
  -5   0   4    3.54    0.18
  -5   0   4    3.81    0.18
  -5   0   4    3.39    0.13
   4   0  -4   16.33    0.35
   4   0  -4   16.88    0.46
   4   0  -4   16.49    0.47
   4   0  -4   16.13    0.54
  -4   0   4   16.97    0.40
  -4   0   4   16.62    0.45
  -4   0   4   16.82    0.54
  -4   0   4   16.22    0.46
   3   0  -4   38.47    1.04
   3   0  -4   39.68    0.89
   3   0  -4   38.79    0.91
  -3   0   4   40.16    0.88
  -3   0   4   39.67    0.88
  -3   0   4   39.12    1.04
  -3   0   4   39.20    0.93
   2   0  -4  163.07    3.25
   2   0  -4  157.14    3.47
   2   0  -4  159.11    3.82
   2   0  -4  158.16    3.46
   2   0  -4  158.63    3.35
  -2   0   4  159.54    3.45
  -2   0   4  157.69    3.81
  -2   0   4  158.49    3.50
  -2   0   4  162.97    3.25
  -2   0   4  162.54    3.82
   1   0  -4  102.72    2.25
   1   0  -4  104.39    2.47
  -1   0   4  103.42    2.23
  -1   0   4  103.76    2.47
  -1   0   4  102.54    2.10
   0   0  -4   59.50    1.42
   0   0  -4   59.89    1.28
   0   0   4   58.60    1.28
   0   0   4   57.35    1.41
  -1   0  -4  174.18    3.77
  -1   0  -4  177.02    4.10
   1   0   4  172.87    3.81
   1   0   4  174.58    3.50
   1   0   4  167.59    4.10
  -2   0  -4   91.14    2.17
  -2   0  -4   90.95    1.94
   2   0   4   89.53    1.94
   2   0   4   90.46    1.94
   2   0   4   88.70    2.19
   2   0   4   86.39    1.92
   2   0   4   87.93    1.94
   2   0   4   90.56    1.87
  -3   0  -4    3.41    0.11
  -3   0  -4    3.39    0.17
   3   0   4    3.09    0.15
   3   0   4    3.16    0.17
   3   0   4    3.20    0.14
   3   0   4    3.32    0.16
  -4   0  -4   14.16    0.37
  -4   0  -4   14.55    0.36
   4   0   4   14.12    0.43
   4   0   4   13.98    0.44
   4   0   4   14.00    0.30
   4   0   4   14.04    0.49
   4   0   4   13.58    0.36
   4   0   4   14.10    0.40
  -5   0  -4    6.82    0.21
  -5   0  -4    6.61    0.23
   5   0   4    6.90    0.29
   5   0   4    6.57    0.25
   5   0   4    6.91    0.24
   5   0   4    6.51    0.29
   5   0   4    7.02    0.34
  -6   0  -4    0.00    0.03
  -6   0  -4    0.07    0.03
   6   0   4    0.04    0.05
   6   0   4    0.00    0.06
   6   0   4    0.02    0.05
   6   0   4    0.02    0.06
  -7   0  -4   20.58    0.55
  -7   0  -4   20.62    0.50
   7   0   4   20.99    0.70
   7   0   4   20.94    0.68
   7   0   4   21.49    0.58
   7   0   4   21.28    0.62
  -8   0  -4    1.73    0.13
   8   0   4    1.57    0.18
   8   0   4    1.72    0.21
   8   0   4    1.93    0.24
   8   0   4    1.78    0.18
   9   0   4    0.02    0.10
   9   0   4   -0.08    0.08
 -10   0  -4    0.03    0.08
  10   0   4    0.16    0.11
  10   0   4    0.16    0.13
 -11   0  -4    0.42    0.11
  11   0   4    0.30    0.14
  11  -1  -4    0.33    0.13
  10  -1  -4    0.00    0.10
  10  -1  -4    0.06    0.10
  10  -1  -4    0.00    0.08
 -10   1   4    0.03    0.09
   9  -1  -4    0.25    0.12
   9  -1  -4    0.30    0.10
   9  -1  -4    0.27    0.11
   9  -1  -4    0.24    0.09
  -9   1   4    0.27    0.10
  -9   1   4    0.42    0.12
   8  -1  -4    0.87    0.12
   8  -1  -4    0.66    0.13
   8  -1  -4    0.74    0.15
   8  -1  -4    0.80    0.11
  -8   1   4    0.95    0.14
  -8   1   4    0.62    0.12
   7  -1  -4    0.04    0.07
   7  -1  -4    0.00    0.06
   7  -1  -4   -0.02    0.05
  -7   1   4    0.06    0.06
  -7   1   4   -0.02    0.05
   6  -1  -4    3.96    0.22
   6  -1  -4    4.09    0.23
   6  -1  -4    4.08    0.18
  -6   1   4    3.71    0.21
  -6   1   4    3.81    0.19
   5  -1  -4    1.54    0.13
   5  -1  -4    1.45    0.12
   5  -1  -4    1.53    0.10
   5  -1  -4    1.79    0.16
  -5   1   4    1.58    0.07
  -5   1   4    1.15    0.14
  -5   1   4    1.45    0.12
  -5   1   4    1.55    0.12
   4  -1  -4    8.13    0.28
   4  -1  -4    7.84    0.33
  -4   1   4    8.18    0.27
  -4   1   4    8.10    0.20
  -4   1   4    8.30    0.33
  -4   1   4    7.76    0.27
   3  -1  -4    7.07    0.28
   3  -1  -4    7.52    0.24
   3  -1  -4    6.85    0.24
  -3   1   4    7.30    0.28
  -3   1   4    7.36    0.28
  -3   1   4    7.50    0.24
  -3   1   4    7.38    0.17
  -3   1   4    7.10    0.24
   2  -1  -4   21.06    0.50
   2  -1  -4   20.54    0.51
   2  -1  -4   21.15    0.59
  -2   1   4   21.73    0.46
  -2   1   4   21.32    0.53
  -2   1   4   20.79    0.49
  -2   1   4   21.70    0.59
  -2   1   4   21.19    0.59
   1  -1  -4    5.50    0.19
  -1   1   4    5.05    0.18
  -1   1   4    5.13    0.13
   0  -1  -4   -0.01    0.01
   0  -1  -4   -0.01    0.01
   0   1   4    0.06    0.01
   0   1   4    0.01    0.01
   0   1   4   -0.01    0.01
  -1  -1  -4   21.34    0.56
  -1  -1  -4   20.59    0.48
   1   1   4   20.97    0.48
   1   1   4   21.19    0.56
   1   1   4   20.92    0.48
  -2  -1  -4   24.95    0.58
  -2  -1  -4   24.89    0.67
   2   1   4   24.58    0.57
   2   1   4   24.29    0.60
   2   1   4   25.78    0.59
   2   1   4   24.52    0.68
   2   1   4   25.09    0.59
  -3  -1  -4    0.27    0.04
  -3  -1  -4    0.27    0.05
  -3  -1  -4    0.32    0.06
   3   1   4    0.21    0.06
   3   1   4    0.26    0.03
   3   1   4    0.33    0.06
   3   1   4    0.25    0.06
   3   1   4    0.39    0.07
  -4  -1  -4    0.30    0.05
  -4  -1  -4    0.25    0.05
  -4  -1  -4    0.28    0.04
   4   1   4    0.31    0.08
   4   1   4    0.20    0.05
   4   1   4    0.23    0.06
   4   1   4    0.28    0.06
   4   1   4    0.21    0.06
  -5  -1  -4    1.03    0.07
  -5  -1  -4    0.96    0.10
  -5  -1  -4    0.96    0.08
   5   1   4    0.94    0.11
   5   1   4    1.01    0.11
   5   1   4    0.91    0.13
   5   1   4    0.94    0.06
   5   1   4    1.25    0.14
   5   1   4    1.03    0.14
  -6  -1  -4    0.04    0.04
  -6  -1  -4    0.07    0.04
   6   1   4    0.01    0.06
   6   1   4   -0.04    0.07
   6   1   4    0.00    0.06
   6   1   4   -0.02    0.04
  -7  -1  -4    0.05    0.06
  -7  -1  -4    0.04    0.05
   7   1   4   -0.06    0.06
   7   1   4    0.09    0.10
   7   1   4   -0.09    0.07
   7   1   4    0.03    0.08
  -8  -1  -4    0.15    0.07
  -8  -1  -4    0.07    0.06
   8   1   4    0.07    0.09
   8   1   4    0.00    0.09
   8   1   4    0.13    0.07
   8   1   4    0.19    0.09
  -9  -1  -4    0.10    0.07
   9   1   4    0.04    0.10
   9   1   4    0.13    0.12
   9   1   4    0.20    0.09
 -10  -1  -4    0.27    0.10
  10   1   4    0.57    0.18
  10   1   4    0.64    0.16
  11  -2  -4    0.12    0.10
  11  -2  -4    0.30    0.12
  10  -2  -4    1.10    0.20
  10  -2  -4    0.67    0.13
  10  -2  -4    0.93    0.15
   9  -2  -4    0.76    0.15
   9  -2  -4    1.09    0.14
   9  -2  -4    0.93    0.18
   9  -2  -4    0.81    0.12
  -9   2   4    0.86    0.14
  -9   2   4    0.73    0.14
   8  -2  -4    1.10    0.17
   8  -2  -4    1.22    0.14
   8  -2  -4    1.15    0.17
  -8   2   4    1.44    0.16
  -8   2   4    1.41    0.18
   7  -2  -4    8.43    0.37
   7  -2  -4    7.51    0.35
   7  -2  -4    7.73    0.27
  -7   2   4    8.13    0.32
  -7   2   4    7.30    0.33
   6  -2  -4    3.56    0.22
   6  -2  -4    3.97    0.17
   6  -2  -4    4.02    0.23
  -6   2   4    3.76    0.19
  -6   2   4    3.75    0.21
   5  -2  -4    7.57    0.22
   5  -2  -4    7.43    0.29
   5  -2  -4    8.18    0.31
   5  -2  -4    7.54    0.35
  -5   2   4    8.11    0.29
  -5   2   4    7.70    0.28
  -5   2   4    7.33    0.34
   4  -2  -4    0.27    0.06
   4  -2  -4    0.21    0.04
   4  -2  -4    0.16    0.05
   4  -2  -4    0.28    0.06
  -4   2   4    0.19    0.06
  -4   2   4    0.24    0.06
  -4   2   4    0.29    0.06
   3  -2  -4   10.75    0.32
   3  -2  -4   10.40    0.31
  -3   2   4   10.61    0.37
  -3   2   4   11.44    0.32
  -3   2   4   10.95    0.38
  -3   2   4   10.37    0.32
   2  -2  -4    4.98    0.17
   2  -2  -4    5.04    0.18
   2  -2  -4    5.01    0.21
  -2   2   4    5.30    0.17
  -2   2   4    5.34    0.21
  -2   2   4    5.23    0.19
   1  -2  -4    3.20    0.14
  -1   2   4    3.13    0.13
  -1   2   4    3.04    0.11
   0  -2  -4    5.48    0.14
   0  -2  -4    5.37    0.14
   0  -2  -4    5.58    0.20
   0   2   4    6.41    0.15
   0   2   4    5.24    0.19
   0   2   4    5.48    0.16
  -1  -2  -4  121.87    2.71
  -1  -2  -4  127.78    2.95
  -1  -2  -4  125.28    2.66
   1   2   4  123.71    2.51
   1   2   4  119.28    2.95
   1   2   4  117.56    2.66
   1   2   4  124.52    2.64
  -2  -2  -4   13.33    0.40
  -2  -2  -4   12.74    0.33
  -2  -2  -4   12.49    0.35
   2   2   4   12.34    0.35
   2   2   4   13.53    0.33
   2   2   4   12.62    0.41
   2   2   4   12.46    0.35
   2   2   4   12.83    0.35
  -3  -2  -4    1.78    0.09
  -3  -2  -4    1.64    0.08
  -3  -2  -4    1.95    0.11
  -3  -2  -4    1.70    0.09
   3   2   4    1.75    0.13
   3   2   4    1.88    0.09
   3   2   4    1.89    0.12
   3   2   4    1.81    0.12
   3   2   4    1.82    0.11
  -4  -2  -4    1.27    0.08
  -4  -2  -4    1.42    0.09
  -4  -2  -4    1.32    0.10
  -4  -2  -4    1.35    0.09
   4   2   4    1.47    0.07
   4   2   4    1.18    0.12
   4   2   4    1.42    0.11
   4   2   4    1.25    0.07
   4   2   4    1.33    0.13
   4   2   4    1.60    0.13
   4   2   4    1.34    0.12
  -5  -2  -4   15.55    0.46
  -5  -2  -4   15.80    0.39
  -5  -2  -4   15.29    0.43
   5   2   4   15.90    0.50
   5   2   4   15.65    0.47
   5   2   4   15.79    0.45
   5   2   4   15.72    0.51
  -6  -2  -4   -0.11    0.05
  -6  -2  -4    0.02    0.07
  -6  -2  -4   -0.20    0.05
   6   2   4    0.06    0.06
   6   2   4   -0.15    0.06
   6   2   4   -0.22    0.07
   6   2   4   -0.01    0.09
  -7  -2  -4    0.00    0.05
  -7  -2  -4    0.02    0.05
   7   2   4    0.03    0.08
   7   2   4    0.02    0.07
   7   2   4    0.01    0.07
   7   2   4    0.03    0.06
  -8  -2  -4    1.63    0.14
   8   2   4    1.86    0.20
   8   2   4    1.52    0.21
   8   2   4    1.53    0.17
   8   2   4    2.02    0.23
  -9  -2  -4    0.25    0.09
   9   2   4    0.18    0.12
   9   2   4    0.28    0.10
 -10  -2  -4    0.01    0.09
  11  -3  -4   -0.04    0.09
  11  -3  -4    0.04    0.10
  10  -3  -4    0.56    0.17
  10  -3  -4    0.60    0.12
  10  -3  -4    0.41    0.11
   9  -3  -4    0.11    0.07
   9  -3  -4    0.15    0.08
   9  -3  -4    0.20    0.12
   9  -3  -4    0.05    0.09
  -9   3   4    0.09    0.09
  -9   3   4    0.27    0.10
   8  -3  -4    0.34    0.08
   8  -3  -4    0.36    0.11
   8  -3  -4    0.37    0.12
  -8   3   4    0.20    0.10
  -8   3   4    0.45    0.11
   7  -3  -4    0.67    0.13
   7  -3  -4    0.69    0.13
   7  -3  -4    0.62    0.09
  -7   3   4    0.83    0.12
  -7   3   4    0.41    0.11
   6  -3  -4   -0.04    0.05
   6  -3  -4   -0.02    0.05
   6  -3  -4    0.01    0.04
  -6   3   4    0.00    0.05
  -6   3   4    0.03    0.05
   5  -3  -4    0.46    0.05
   5  -3  -4    0.49    0.10
   5  -3  -4    0.56    0.09
   5  -3  -4    0.30    0.08
  -5   3   4    0.48    0.09
  -5   3   4    0.43    0.08
  -5   3   4    0.36    0.08
   4  -3  -4    4.19    0.12
   4  -3  -4    4.15    0.12
   4  -3  -4    4.40    0.20
   4  -3  -4    3.82    0.19
  -4   3   4    4.04    0.22
  -4   3   4    4.45    0.20
  -4   3   4    4.41    0.19
   3  -3  -4   90.13    2.19
   3  -3  -4   85.65    1.85
   3  -3  -4   85.10    1.90
  -3   3   4   87.89    1.85
  -3   3   4   88.02    1.99
  -3   3   4   88.94    2.19
  -3   3   4   82.91    2.17
   2  -3  -4    9.34    0.32
  -2   3   4    9.61    0.27
  -2   3   4    8.69    0.31
   1  -3  -4   15.07    0.45
  -1   3   4   15.34    0.37
  -1   3   4   15.44    0.45
   0  -3  -4    8.75    0.29
   0  -3  -4    8.55    0.27
   0   3   4    8.83    0.22
   0   3   4    8.48    0.25
   0   3   4    8.32    0.28
   0   3   4    8.97    0.23
  -1  -3  -4   34.34    0.85
  -1  -3  -4   35.73    0.92
  -1  -3  -4   35.22    0.75
  -1  -3  -4   35.75    0.79
   1   3   4   33.76    0.92
   1   3   4   35.17    0.77
   1   3   4   35.13    0.82
  -2  -3  -4    1.21    0.10
  -2  -3  -4    1.17    0.10
  -2  -3  -4    1.19    0.07
  -2  -3  -4    1.14    0.07
   2   3   4    1.17    0.09
   2   3   4    1.24    0.09
   2   3   4    1.10    0.09
   2   3   4    1.15    0.07
   2   3   4    1.22    0.10
  -3  -3  -4    6.01    0.20
  -3  -3  -4    5.71    0.23
  -3  -3  -4    5.68    0.19
  -3  -3  -4    5.76    0.17
   3   3   4    5.42    0.22
   3   3   4    5.55    0.17
   3   3   4    5.76    0.26
   3   3   4    5.90    0.23
   3   3   4    5.92    0.23
   3   3   4    5.81    0.19
  -4  -3  -4    1.02    0.08
  -4  -3  -4    0.92    0.08
  -4  -3  -4    0.93    0.11
  -4  -3  -4    0.86    0.09
   4   3   4    1.20    0.14
   4   3   4    0.95    0.07
   4   3   4    0.71    0.10
   4   3   4    0.86    0.07
   4   3   4    0.77    0.10
   4   3   4    0.97    0.11
  -5  -3  -4    0.04    0.05
  -5  -3  -4    0.12    0.07
  -5  -3  -4    0.17    0.07
  -5  -3  -4    0.09    0.05
   5   3   4    0.14    0.07
   5   3   4    0.10    0.06
   5   3   4    0.04    0.04
   5   3   4    0.20    0.08
   5   3   4    0.00    0.07
  -6  -3  -4    0.30    0.08
  -6  -3  -4    0.27    0.07
  -6  -3  -4    0.35    0.09
  -6  -3  -4    0.39    0.08
   6   3   4    0.50    0.11
   6   3   4    0.43    0.11
   6   3   4    0.26    0.08
  -7  -3  -4    0.32    0.08
  -7  -3  -4    0.44    0.09
  -7  -3  -4    0.47    0.10
   7   3   4    0.51    0.13
   7   3   4    0.45    0.13
   7   3   4    0.40    0.07
  -8  -3  -4    0.07    0.07
   8   3   4    0.16    0.10
   8   3   4    0.00    0.09
   8   3   4   -0.04    0.05
  -9  -3  -4   -0.02    0.07
   9   3   4    0.00    0.07
 -10  -3  -4   -0.09    0.08
  11  -4  -4    0.00    0.08
  10  -4  -4    0.00    0.07
  10  -4  -4    0.02    0.08
  10  -4  -4    0.01    0.11
   9  -4  -4    0.03    0.10
   9  -4  -4   -0.07    0.06
   9  -4  -4    0.00    0.09
   9  -4  -4   -0.02    0.06
  -9   4   4   -0.05    0.07
  -9   4   4   -0.01    0.08
   8  -4  -4    1.10    0.11
   8  -4  -4    0.91    0.16
   8  -4  -4    0.92    0.15
  -8   4   4    1.04    0.14
  -8   4   4    1.01    0.16
   7  -4  -4   11.05    0.45
   7  -4  -4   10.98    0.31
   7  -4  -4   10.36    0.43
  -7   4   4   10.51    0.42
  -7   4   4   11.43    0.41
   6  -4  -4    1.05    0.08
   6  -4  -4    1.13    0.15
   6  -4  -4    1.05    0.13
  -6   4   4    1.00    0.13
  -6   4   4    1.15    0.13
   5  -4  -4   10.75    0.37
   5  -4  -4   10.57    0.26
   5  -4  -4   10.86    0.38
  -5   4   4   10.58    0.43
  -5   4   4   10.34    0.36
  -5   4   4   10.31    0.36
   4  -4  -4    0.46    0.08
   4  -4  -4    0.24    0.06
   4  -4  -4    0.42    0.04
  -4   4   4    0.34    0.05
  -4   4   4    0.33    0.07
  -4   4   4    0.18    0.05
  -4   4   4    0.28    0.07
   3  -4  -4    8.73    0.28
   3  -4  -4    8.60    0.28
  -3   4   4    8.09    0.32
  -3   4   4    8.67    0.25
  -3   4   4    8.39    0.30
  -3   4   4    8.51    0.27
   2  -4  -4    0.06    0.04
  -2   4   4   -0.04    0.03
  -2   4   4   -0.03    0.03
  -2   4   4    0.04    0.03
   1  -4  -4   26.23    0.73
  -1   4   4   25.46    0.71
  -1   4   4   26.46    0.63
  -1   4   4   26.40    0.59
   0  -4  -4    6.52    0.24
   0  -4  -4    5.76    0.23
   0   4   4    6.20    0.21
   0   4   4    6.37    0.19
   0   4   4    6.42    0.17
   0   4   4    6.01    0.23
  -1  -4  -4    3.49    0.17
  -1  -4  -4    3.12    0.16
  -1  -4  -4    2.99    0.12
  -1  -4  -4    3.13    0.10
   1   4   4    3.04    0.16
   1   4   4    3.18    0.15
   1   4   4    3.43    0.13
  -2  -4  -4    5.32    0.17
  -2  -4  -4    5.26    0.22
  -2  -4  -4    5.45    0.16
  -2  -4  -4    5.41    0.18
   2   4   4    5.72    0.22
   2   4   4    5.44    0.17
   2   4   4    5.33    0.20
   2   4   4    5.60    0.20
   2   4   4    5.44    0.24
   2   4   4    5.57    0.19
  -3  -4  -4   30.30    0.79
  -3  -4  -4   29.90    0.72
  -3  -4  -4   29.41    0.70
  -3  -4  -4   29.87    0.65
   3   4   4   29.48    0.88
   3   4   4   29.69    0.76
   3   4   4   29.61    0.66
   3   4   4   30.52    0.75
   3   4   4   30.64    0.73
   3   4   4   29.84    0.74
  -4  -4  -4    0.22    0.06
  -4  -4  -4    0.24    0.06
  -4  -4  -4    0.42    0.09
  -4  -4  -4    0.32    0.06
   4   4   4    0.48    0.09
   4   4   4    0.30    0.07
   4   4   4    0.45    0.09
   4   4   4    0.35    0.06
   4   4   4    0.38    0.06
  -5  -4  -4    0.09    0.05
  -5  -4  -4    0.09    0.06
  -5  -4  -4    0.03    0.06
  -5  -4  -4    0.03    0.05
   5   4   4    0.03    0.04
   5   4   4    0.03    0.06
   5   4   4    0.06    0.06
   5   4   4    0.14    0.07
   5   4   4    0.08    0.05
  -6  -4  -4    0.46    0.08
  -6  -4  -4    0.49    0.08
  -6  -4  -4    0.53    0.11
  -6  -4  -4    0.71    0.11
   6   4   4    0.37    0.11
   6   4   4    0.67    0.11
   6   4   4    0.44    0.11
  -7  -4  -4   -0.06    0.07
  -7  -4  -4   -0.05    0.06
   7   4   4   -0.04    0.05
   7   4   4   -0.06    0.07
   7   4   4   -0.03    0.05
  -8  -4  -4    0.87    0.14
  -8  -4  -4    0.51    0.10
   8   4   4    0.68    0.13
   8   4   4    0.64    0.08
  -9  -4  -4    0.30    0.10
  11  -5  -4   -0.04    0.07
  10  -5  -4    0.01    0.09
  10  -5  -4    0.07    0.08
  10  -5  -4    0.07    0.08
   9  -5  -4   -0.05    0.09
   9  -5  -4    0.03    0.06
   9  -5  -4    0.01    0.06
  -9   5   4    0.14    0.09
   8  -5  -4    0.03    0.08
   8  -5  -4    0.03    0.05
   8  -5  -4    0.05    0.09
  -8   5   4    0.01    0.08
  -8   5   4    0.04    0.07
   7  -5  -4    0.18    0.09
   7  -5  -4    0.18    0.09
   7  -5  -4    0.20    0.05
  -7   5   4    0.17    0.08
  -7   5   4    0.06    0.07
   6  -5  -4    3.59    0.22
   6  -5  -4    3.82    0.14
   6  -5  -4    4.13    0.25
  -6   5   4    3.77    0.22
  -6   5   4    3.98    0.23
   5  -5  -4   -0.01    0.06
   5  -5  -4   -0.02    0.05
   5  -5  -4    0.05    0.03
   5  -5  -4    0.08    0.03
  -5   5   4    0.07    0.06
  -5   5   4   -0.05    0.04
  -5   5   4    0.00    0.05
   4  -5  -4    1.31    0.13
   4  -5  -4    1.26    0.06
   4  -5  -4    1.11    0.11
  -4   5   4    1.20    0.11
  -4   5   4    1.00    0.12
  -4   5   4    1.35    0.13
  -4   5   4    1.01    0.11
   3  -5  -4    0.08    0.04
   3  -5  -4    0.10    0.03
   3  -5  -4    0.11    0.04
  -3   5   4    0.12    0.04
  -3   5   4    0.13    0.05
  -3   5   4    0.07    0.04
   2  -5  -4    3.79    0.12
  -2   5   4    3.57    0.15
  -2   5   4    3.46    0.18
  -2   5   4    3.68    0.16
   1  -5  -4   14.91    0.47
   1  -5  -4   14.64    0.35
  -1   5   4   14.29    0.37
  -1   5   4   14.29    0.45
  -1   5   4   14.92    0.41
   0  -5  -4    0.03    0.03
   0  -5  -4    0.02    0.05
   0  -5  -4    0.04    0.03
   0   5   4    0.05    0.03
   0   5   4    0.05    0.02
   0   5   4    0.03    0.04
   0   5   4   -0.01    0.03
  -1  -5  -4    9.60    0.29
  -1  -5  -4    9.59    0.25
  -1  -5  -4   10.14    0.35
   1   5   4   10.05    0.25
   1   5   4   10.12    0.28
   1   5   4    9.97    0.35
   1   5   4    9.49    0.32
  -2  -5  -4    1.01    0.12
  -2  -5  -4    1.18    0.08
  -2  -5  -4    1.11    0.06
  -2  -5  -4    1.37    0.12
   2   5   4    1.25    0.09
   2   5   4    1.20    0.11
   2   5   4    1.17    0.08
   2   5   4    1.17    0.09
   2   5   4    1.25    0.09
   2   5   4    1.34    0.11
  -3  -5  -4    0.36    0.05
  -3  -5  -4    0.35    0.08
  -3  -5  -4    0.43    0.07
  -3  -5  -4    0.38    0.05
  -3  -5  -4    0.30    0.08
   3   5   4    0.51    0.09
   3   5   4    0.40    0.09
   3   5   4    0.35    0.06
   3   5   4    0.34    0.07
   3   5   4    0.43    0.08
   3   5   4    0.34    0.06
  -4  -5  -4    0.70    0.08
  -4  -5  -4    0.60    0.11
  -4  -5  -4    0.84    0.11
  -4  -5  -4    0.66    0.08
   4   5   4    0.60    0.08
   4   5   4    0.68    0.08
   4   5   4    0.75    0.11
   4   5   4    0.55    0.10
  -5  -5  -4    1.83    0.13
  -5  -5  -4    1.87    0.14
  -5  -5  -4    1.67    0.18
  -5  -5  -4    1.90    0.12
   5   5   4    1.84    0.12
   5   5   4    1.77    0.11
   5   5   4    2.04    0.16
  -6  -5  -4    0.00    0.07
  -6  -5  -4   -0.02    0.05
  -6  -5  -4    0.04    0.07
  -6  -5  -4    0.00    0.05
   6   5   4    0.03    0.06
  -7  -5  -4    0.87    0.14
  -7  -5  -4    0.86    0.11
   7   5   4    0.68    0.12
  -8  -5  -4    0.34    0.11
  -8  -5  -4    0.29    0.09
   8   5   4    0.26    0.07
   8   5   4    0.19    0.09
  -9  -5  -4    0.29    0.12
  -9  -5  -4    0.44    0.10
   9   5   4    0.47    0.13
  11  -6  -4    0.02    0.08
  10  -6  -4    0.23    0.13
  10  -6  -4    0.37    0.09
   9  -6  -4    0.33    0.08
   9  -6  -4    0.30    0.13
   9  -6  -4    0.14    0.07
  -9   6   4    0.36    0.12
   8  -6  -4    0.04    0.05
   8  -6  -4    0.16    0.09
   8  -6  -4    0.05    0.05
   8  -6  -4    0.07    0.09
  -8   6   4    0.10    0.09
  -8   6   4    0.08    0.08
   7  -6  -4    0.11    0.04
   7  -6  -4    0.26    0.11
   7  -6  -4    0.10    0.04
   7  -6  -4    0.09    0.08
  -7   6   4    0.11    0.08
  -7   6   4    0.21    0.09
   6  -6  -4    0.91    0.13
   6  -6  -4    0.89    0.06
   6  -6  -4    0.95    0.14
  -6   6   4    0.98    0.14
  -6   6   4    0.82    0.12
   5  -6  -4    0.77    0.05
   5  -6  -4    0.82    0.12
   5  -6  -4    0.65    0.10
  -5   6   4    0.69    0.10
  -5   6   4    1.11    0.14
   4  -6  -4    1.37    0.11
   4  -6  -4    1.29    0.13
   4  -6  -4    1.23    0.06
  -4   6   4    1.25    0.12
  -4   6   4    1.18    0.14
  -4   6   4    1.19    0.12
  -4   6   4    1.25    0.14
   3  -6  -4    3.58    0.11
  -3   6   4    3.57    0.20
  -3   6   4    3.67    0.16
  -3   6   4    3.43    0.17
   2  -6  -4    1.87    0.09
  -2   6   4    1.74    0.10
  -2   6   4    1.66    0.12
  -2   6   4    1.68    0.12
   1  -6  -4    0.52    0.06
  -1   6   4    0.49    0.06
  -1   6   4    0.54    0.08
  -1   6   4    0.57    0.08
   0  -6  -4    0.39    0.08
   0  -6  -4    0.35    0.06
   0   6   4    0.32    0.05
   0   6   4    0.42    0.07
   0   6   4    0.33    0.04
   0   6   4    0.34    0.07
  -1  -6  -4    1.31    0.14
  -1  -6  -4    1.32    0.11
   1   6   4    1.40    0.08
   1   6   4    1.60    0.12
   1   6   4    1.31    0.12
   1   6   4    1.56    0.10
   1   6   4    1.32    0.09
  -2  -6  -4    1.09    0.12
  -2  -6  -4    1.00    0.14
  -2  -6  -4    1.00    0.08
   2   6   4    1.03    0.12
   2   6   4    1.22    0.13
   2   6   4    0.99    0.10
   2   6   4    1.03    0.09
   2   6   4    1.06    0.09
  -3  -6  -4    1.15    0.14
  -3  -6  -4    0.89    0.09
   3   6   4    0.80    0.11
   3   6   4    1.01    0.09
   3   6   4    0.99    0.10
  -4  -6  -4    1.73    0.13
  -4  -6  -4    2.24    0.11
  -4  -6  -4    2.18    0.19
   4   6   4    1.94    0.12
   4   6   4    2.14    0.17
   4   6   4    2.03    0.13
  -5  -6  -4    6.08    0.21
  -5  -6  -4    5.44    0.30
  -5  -6  -4    5.40    0.25
   5   6   4    5.96    0.29
   5   6   4    5.77    0.21
   5   6   4    5.63    0.23
  -6  -6  -4   -0.05    0.06
  -6  -6  -4    0.09    0.10
  -6  -6  -4    0.10    0.06
   6   6   4    0.16    0.08
   6   6   4    0.07    0.05
  -7  -6  -4    1.25    0.16
  -7  -6  -4    1.31    0.12
   7   6   4    1.19    0.16
  -8  -6  -4    0.15    0.10
  -8  -6  -4    0.10    0.08
   8   6   4    0.16    0.10
   8   6   4    0.15    0.07
  11  -7  -4    0.22    0.08
  10  -7  -4    0.35    0.15
  10  -7  -4    0.58    0.10
   9  -7  -4    0.36    0.13
   9  -7  -4    0.53    0.09
  -9   7   4    0.50    0.13
   8  -7  -4    0.36    0.11
   8  -7  -4    0.24    0.06
   8  -7  -4    0.45    0.13
  -8   7   4    0.38    0.11
  -8   7   4    0.28    0.10
   7  -7  -4    0.73    0.13
   7  -7  -4    0.62    0.14
   7  -7  -4    0.85    0.07
  -7   7   4    0.78    0.13
  -7   7   4    0.82    0.14
   6  -7  -4    1.81    0.18
   6  -7  -4    1.84    0.19
   6  -7  -4    1.94    0.08
  -6   7   4    1.64    0.16
  -6   7   4    1.85    0.19
   5  -7  -4    1.07    0.13
   5  -7  -4    1.19    0.06
   5  -7  -4    1.32    0.14
  -5   7   4    1.22    0.15
  -5   7   4    1.11    0.13
   4  -7  -4   -0.02    0.02
  -4   7   4   -0.01    0.05
  -4   7   4    0.05    0.06
  -4   7   4    0.08    0.05
   3  -7  -4    6.84    0.19
  -3   7   4    6.92    0.25
  -3   7   4    6.84    0.27
  -3   7   4    6.60    0.30
   2  -7  -4   14.11    0.36
  -2   7   4   14.32    0.48
  -2   7   4   14.15    0.39
  -2   7   4   15.13    0.46
   1  -7  -4    5.29    0.20
  -1   7   4    5.42    0.25
  -1   7   4    5.45    0.19
  -1   7   4    5.31    0.24
   0  -7  -4    6.29    0.30
   0  -7  -4    6.74    0.24
   0   7   4    6.45    0.27
   0   7   4    6.06    0.27
   0   7   4    6.76    0.21
  -1  -7  -4    1.49    0.13
  -1  -7  -4    0.98    0.15
   1   7   4    1.38    0.13
   1   7   4    1.47    0.10
   1   7   4    1.34    0.10
   1   7   4    1.60    0.14
  -2  -7  -4    0.83    0.14
  -2  -7  -4    0.96    0.12
   2   7   4    0.88    0.09
   2   7   4    1.00    0.10
   2   7   4    0.79    0.12
  -3  -7  -4    0.63    0.12
   3   7   4    0.61    0.09
   3   7   4    0.52    0.08
   3   7   4    0.78    0.12
  -4  -7  -4    3.04    0.23
  -4  -7  -4    2.99    0.17
   4   7   4    2.68    0.15
   4   7   4    3.35    0.18
   4   7   4    2.96    0.20
  -5  -7  -4    0.07    0.07
  -5  -7  -4    0.34    0.11
   5   7   4    0.04    0.06
   5   7   4    0.06    0.08
  -6  -7  -4    0.17    0.09
  -6  -7  -4    0.00    0.09
   6   7   4    0.02    0.05
   6   7   4    0.03    0.07
  -7  -7  -4    0.36    0.11
   7   7   4    0.44    0.12
  -8  -7  -4    0.19    0.11
   8   7   4    0.07    0.07
   8   7   4    0.09    0.09
  11  -8  -4    0.07    0.07
  10  -8  -4    0.02    0.06
  10  -8  -4   -0.17    0.10
   9  -8  -4    0.56    0.15
   9  -8  -4    0.40    0.07
  -9   8   4    0.66    0.15
   8  -8  -4   -0.04    0.08
   8  -8  -4    0.05    0.04
   8  -8  -4    0.03    0.09
  -8   8   4   -0.02    0.09
  -8   8   4    0.03    0.08
   7  -8  -4    0.06    0.08
   7  -8  -4    0.00    0.07
   7  -8  -4    0.04    0.04
  -7   8   4    0.10    0.08
  -7   8   4   -0.02    0.08
   6  -8  -4    0.04    0.03
   6  -8  -4   -0.02    0.07
   6  -8  -4    0.06    0.07
  -6   8   4    0.01    0.06
  -6   8   4   -0.05    0.08
   5  -8  -4    4.95    0.15
  -5   8   4    4.84    0.24
  -5   8   4    5.12    0.29
   4  -8  -4    0.15    0.04
  -4   8   4    0.03    0.06
  -4   8   4    0.07    0.05
   3  -8  -4    3.35    0.14
  -3   8   4    3.90    0.18
  -3   8   4    3.33    0.20
  -3   8   4    3.55    0.21
   2  -8  -4    2.12    0.12
  -2   8   4    2.14    0.17
  -2   8   4    2.00    0.15
   1  -8  -4    4.18    0.19
  -1   8   4    4.54    0.23
  -1   8   4    4.25    0.24
   0  -8  -4    8.79    0.39
   0  -8  -4    9.25    0.32
   0   8   4    9.25    0.28
   0   8   4   10.02    0.37
  -1  -8  -4    0.05    0.08
  -1  -8  -4   -0.14    0.04
   1   8   4    0.00    0.05
   1   8   4    0.03    0.05
   1   8   4   -0.02    0.06
  -2  -8  -4    1.39    0.16
  -2  -8  -4    1.02    0.16
   2   8   4    1.17    0.15
   2   8   4    1.20    0.11
   2   8   4    1.07    0.11
  -3  -8  -4    0.04    0.08
   3   8   4    0.05    0.05
   3   8   4    0.04    0.06
   3   8   4   -0.02    0.06
  -4  -8  -4    0.02    0.09
   4   8   4    0.02    0.06
   4   8   4    0.09    0.07
  -5  -8  -4    0.27    0.11
  -5  -8  -4    0.18    0.08
   5   8   4    0.01    0.07
   5   8   4    0.03    0.06
  -6  -8  -4    0.06    0.08
  -6  -8  -4    0.05    0.10
   6   8   4   -0.03    0.07
   6   8   4    0.06    0.06
  -7  -8  -4    0.02    0.09
   7   8   4    0.10    0.09
  10  -9  -4    0.19    0.07
   9  -9  -4    1.33    0.10
   9  -9  -4    1.78    0.24
   8  -9  -4    0.40    0.06
   8  -9  -4    0.47    0.14
  -8   9   4    0.18    0.11
   7  -9  -4    0.06    0.04
   7  -9  -4   -0.04    0.07
   7  -9  -4    0.09    0.09
  -7   9   4    0.01    0.08
  -7   9   4    0.06    0.07
   6  -9  -4    0.18    0.04
  -6   9   4   -0.03    0.08
   5  -9  -4    0.18    0.05
  -5   9   4    0.10    0.08
   4  -9  -4    0.20    0.05
  -4   9   4    0.15    0.09
   3  -9  -4    0.05    0.05
  -3   9   4   -0.04    0.07
   2  -9  -4    0.20    0.07
  -2   9   4    0.16    0.08
   1  -9  -4    0.79    0.11
  -1   9   4    1.06    0.15
   0  -9  -4    0.14    0.10
   0  -9  -4    0.08    0.07
   0   9   4    0.12    0.08
  -1  -9  -4    4.68    0.24
  -1  -9  -4    4.61    0.30
   1   9   4    4.65    0.21
   1   9   4    5.02    0.27
   1   9   4    4.57    0.19
  -2  -9  -4    0.52    0.11
  -2  -9  -4    0.76    0.15
   2   9   4    0.52    0.11
   2   9   4    0.57    0.09
   2   9   4    0.75    0.10
  -3  -9  -4    0.21    0.11
   3   9   4    0.23    0.09
   3   9   4    0.19    0.08
  -4  -9  -4    0.38    0.14
   4   9   4    0.26    0.08
   4   9   4    0.26    0.10
  -5  -9  -4    0.28    0.14
   5   9   4    0.17    0.09
   5   9   4    0.14    0.08
  -6  -9  -4    0.06    0.12
   6   9   4    0.02    0.07
   6   9   4    0.05    0.08
  10 -10  -4   -0.04    0.05
   9 -10  -4    0.12    0.05
   8 -10  -4    0.31    0.06
  -8  10   4    0.26    0.13
   7 -10  -4    0.03    0.04
  -7  10   4   -0.05    0.09
   6 -10  -4   -0.01    0.04
  -6  10   4    0.01    0.08
   5 -10  -4    0.03    0.04
   4 -10  -4    0.59    0.08
  -4  10   4    0.55    0.12
   3 -10  -4   -0.02    0.05
  -3  10   4   -0.02    0.06
   2 -10  -4    1.18    0.12
  -2  10   4    1.08    0.15
   1 -10  -4   -0.04    0.06
  -1  10   4    0.07    0.08
   0 -10  -4    0.39    0.10
   0  10   4    0.48    0.12
  -1 -10  -4    1.66    0.22
  -1 -10  -4    1.62    0.18
   1  10   4    1.70    0.14
   1  10   4    1.45    0.18
   1  10   4    1.29    0.13
  -2 -10  -4    0.06    0.10
  -2 -10  -4    0.05    0.09
   2  10   4    0.22    0.08
   2  10   4    0.09    0.09
  -3 -10  -4    0.18    0.12
   3  10   4    0.18    0.08
   3  10   4    0.17    0.10
  -4 -10  -4   -0.06    0.10
   4  10   4    0.04    0.09
   4  10   4   -0.04    0.07
  -5 -10  -4    0.18    0.13
   5  10   4    0.17    0.08
   5  10   4    0.04    0.08
   9 -11  -4    1.25    0.10
   8 -11  -4    0.07    0.05
  -8  11   4   -0.01    0.11
   7 -11  -4    0.07    0.05
  -7  11   4   -0.15    0.10
   6 -11  -4    0.03    0.05
  -6  11   4    0.05    0.10
   5 -11  -4    0.28    0.07
   4 -11  -4    0.30    0.08
   3 -11  -4    0.95    0.12
  -3  11   4    0.82    0.15
   2 -11  -4    1.30    0.14
  -2  11   4    1.22    0.17
   1 -11  -4    0.57    0.11
  -1  11   4    0.49    0.13
   0 -11  -4    0.04    0.08
   0  11   4    0.06    0.08
  -1 -11  -4    0.06    0.09
  -1 -11  -4   -0.11    0.09
   1  11   4    0.02    0.07
   1  11   4    0.05    0.08
  -2 -11  -4    0.12    0.12
  -2 -11  -4   -0.08    0.08
   2  11   4    0.08    0.08
   2  11   4   -0.06    0.07
  -3 -11  -4    0.03    0.13
   3  11   4    0.03    0.08
   3  11   4    0.05    0.10
  -4 -11  -4   -0.02    0.12
   4  11   4    0.27    0.09
   4  11   4    0.15    0.11
   8 -12  -4    0.46    0.07
  -8  12   4    0.67    0.19
   7 -12  -4    0.77    0.09
  -7  12   4    0.68    0.18
   6 -12  -4    0.20    0.07
  -6  12   4    0.41    0.16
   5 -12  -4    1.00    0.11
   4 -12  -4    0.17    0.08
   3 -12  -4    0.55    0.11
  -3  12   4    0.54    0.14
   2 -12  -4   -0.01    0.08
  -2  12   4    0.16    0.11
   1 -12  -4    0.97    0.15
  -1  12   4    0.91    0.16
   0 -12  -4   -0.01    0.09
   0  12   4    0.03    0.09
  -1 -12  -4    0.12    0.10
   1  12   4   -0.01    0.09
   1  12   4    0.15    0.08
  -2 -12  -4    0.13    0.15
   2  12   4    0.19    0.11
   2  12   4    0.23    0.10
  -3 -12  -4    0.12    0.14
   3  12   4    0.17    0.09
   3  12   4    0.08    0.10
   7 -13  -4    1.15    0.12
  -7  13   4    1.27    0.25
   6 -13  -4    0.34    0.09
  -6  13   4    0.36    0.17
   5 -13  -4    0.95    0.12
   4 -13  -4    0.05    0.08
   3 -13  -4    0.13    0.09
  -3  13   4    0.25    0.11
   2 -13  -4    1.17    0.17
  -2  13   4    1.04    0.19
   1 -13  -4    0.08    0.10
  -1  13   4   -0.17    0.08
   0 -13  -4    0.26    0.11
   0  13   4    0.19    0.11
  -1 -13  -4    0.51    0.14
   1  13   4    0.71    0.13
   1  13   4    0.62    0.15
   4 -14  -4   -0.02    0.08
   3 -14  -4    0.00    0.09
   2 -14  -4    0.11    0.11
  -2  14   4   -0.05    0.10
   0  14  -5    0.27    0.12
   0 -14   5   -0.01    0.09
   0 -14   5    0.02    0.11
  -1  14  -5   -0.03    0.10
   1 -14   5    0.08    0.10
  -2  14  -5   -0.04    0.09
   2 -14   5   -0.03    0.09
  -3  14  -5   -0.01    0.11
   3 -14   5    0.06    0.08
  -4  14  -5    0.04    0.11
   4 -14   5    0.06    0.08
  -5  14  -5   -0.05    0.10
   5 -14   5   -0.03    0.06
   2  13  -5    0.03    0.09
   2  13  -5    0.00    0.09
  -2 -13   5   -0.18    0.08
  -2 -13   5    0.10    0.13
   1  13  -5   -0.01    0.08
  -1 -13   5    0.24    0.13
  -1 -13   5    0.04    0.10
   0  13  -5    0.39    0.14
   0 -13   5    0.29    0.14
   0 -13   5    0.06    0.10
  -1  13  -5   -0.04    0.09
   1 -13   5   -0.12    0.07
   1 -13   5   -0.13    0.10
  -2  13  -5    0.26    0.13
   2 -13   5    0.11    0.09
  -3  13  -5    0.44    0.15
   3 -13   5    0.76    0.11
  -4  13  -5   -0.07    0.10
   4 -13   5    0.09    0.07
  -5  13  -5   -0.23    0.08
   5 -13   5   -0.01    0.06
  -6  13  -5    0.00    0.10
   6 -13   5   -0.08    0.04
   7 -13   5   -0.01    0.04
   4  12  -5    0.11    0.09
   4  12  -5    0.01    0.08
  -4 -12   5   -0.05    0.11
   3  12  -5    0.00    0.08
   3  12  -5    0.04    0.08
  -3 -12   5    0.16    0.13
   2  12  -5    0.10    0.08
   2  12  -5    0.05    0.09
  -2 -12   5   -0.06    0.10
  -2 -12   5   -0.11    0.09
   1  12  -5   -0.06    0.08
  -1 -12   5    0.33    0.14
  -1 -12   5    0.15    0.10
   0  12  -5    0.56    0.15
   0 -12   5    0.97    0.15
   0 -12   5    0.60    0.16
  -1  12  -5    1.02    0.19
   1 -12   5    0.99    0.14
   1 -12   5    0.89    0.18
  -2  12  -5    0.04    0.10
   2 -12   5    0.00    0.07
  -3  12  -5    0.44    0.15
   3 -12   5    0.38    0.09
  -4  12  -5   -0.05    0.08
   4 -12   5    0.01    0.06
  -5  12  -5    0.07    0.10
   5 -12   5    0.02    0.05
  -6  12  -5    0.50    0.15
   6 -12   5    0.29    0.06
  -7  12  -5   -0.03    0.13
   7 -12   5    0.16    0.05
   5  11  -5    0.15    0.10
   5  11  -5    0.18    0.09
  -5 -11   5   -0.11    0.10
   4  11  -5   -0.06    0.06
   4  11  -5   -0.13    0.07
  -4 -11   5   -0.07    0.10
   3  11  -5    0.04    0.08
   3  11  -5    0.09    0.08
  -3 -11   5    0.01    0.10
   2  11  -5    0.67    0.11
   2  11  -5    0.50    0.13
  -2 -11   5    0.66    0.16
  -2 -11   5    0.50    0.12
   1  11  -5    0.78    0.16
  -1 -11   5    0.91    0.14
  -1 -11   5    0.78    0.16
   0  11  -5    2.92    0.25
   0 -11   5    2.97    0.25
   0 -11   5    2.77    0.20
  -1  11  -5    0.42    0.13
   1 -11   5    0.50    0.14
   1 -11   5    0.32    0.09
  -2  11  -5    0.01    0.08
   2 -11   5    0.12    0.07
  -3  11  -5    0.02    0.09
   3 -11   5   -0.02    0.05
  -4  11  -5    0.33    0.12
   4 -11   5    0.44    0.07
  -5  11  -5   -0.09    0.08
   5 -11   5    0.01    0.04
  -6  11  -5    0.04    0.11
   6 -11   5    0.07    0.04
  -7  11  -5    0.43    0.15
   6  10  -5   -0.02    0.08
   6  10  -5    0.06    0.07
   6  10  -5    0.00    0.09
  -6 -10   5    0.04    0.12
   5  10  -5    0.17    0.08
   5  10  -5    0.13    0.09
  -5 -10   5    0.17    0.12
   4  10  -5    0.21    0.08
  -4 -10   5    0.26    0.13
   3  10  -5    0.07    0.08
   3  10  -5   -0.06    0.06
  -3 -10   5   -0.01    0.09
   2  10  -5    1.81    0.13
   2  10  -5    1.61    0.20
  -2 -10   5    1.64    0.17
  -2 -10   5    1.51    0.21
   1  10  -5   -0.04    0.06
   1  10  -5    0.08    0.09
  -1 -10   5    0.02    0.09
  -1 -10   5   -0.07    0.07
   0  10  -5    0.62    0.14
   0 -10   5    0.93    0.16
   0 -10   5    0.87    0.12
  -1  10  -5   -0.02    0.08
   1 -10   5    0.16    0.07
   1 -10   5    0.01    0.07
  -2  10  -5    1.45    0.19
   2 -10   5    1.60    0.19
   2 -10   5    1.33    0.13
  -3  10  -5    1.45    0.19
   3 -10   5    1.10    0.10
  -4  10  -5    0.52    0.13
   4 -10   5    0.30    0.06
  -5  10  -5   -0.05    0.08
   5 -10   5    0.11    0.04
  -6  10  -5   -0.02    0.08
   6 -10   5   -0.03    0.03
  -7  10  -5    0.18    0.11
   9 -10   5   -0.06    0.04
  10 -10   5    0.11    0.07
   7   9  -5   -0.07    0.07
  -7  -9   5   -0.20    0.09
   6   9  -5    0.16    0.09
   6   9  -5    0.13    0.07
   6   9  -5    0.11    0.09
  -6  -9   5    0.07    0.12
   5   9  -5   -0.01    0.06
   5   9  -5    0.02    0.08
  -5  -9   5   -0.02    0.10
   4   9  -5   -0.03    0.06
   4   9  -5    0.11    0.07
  -4  -9   5   -0.03    0.08
   3   9  -5    0.15    0.07
   3   9  -5    0.11    0.08
  -3  -9   5    0.27    0.11
  -3  -9   5    0.25    0.09
   2   9  -5    3.14    0.23
   2   9  -5    3.12    0.17
   2   9  -5    3.08    0.16
  -2  -9   5    3.17    0.20
  -2  -9   5    3.15    0.25
   1   9  -5    1.13    0.10
   1   9  -5    1.23    0.18
  -1  -9   5    1.32    0.14
  -1  -9   5    1.14    0.17
   0   9  -5    0.66    0.13
   0  -9   5    0.89    0.14
   0  -9   5    0.73    0.10
  -1   9  -5   -0.02    0.07
   1  -9   5    0.01    0.06
   1  -9   5    0.19    0.06
  -2   9  -5    7.38    0.36
   2  -9   5    7.44    0.25
   2  -9   5    7.75    0.34
  -3   9  -5    0.30    0.11
   3  -9   5    0.56    0.07
  -4   9  -5   -0.04    0.06
   4  -9   5   -0.04    0.04
  -5   9  -5    0.62    0.14
   5  -9   5    0.49    0.05
  -6   9  -5    0.25    0.11
  -7   9  -5    1.91    0.23
   8  -9   5    0.20    0.04
   9  -9   5    0.10    0.05
  10  -9   5    0.04    0.07
   8   8  -5    0.04    0.08
  -8  -8   5    0.00    0.12
   7   8  -5    0.19    0.09
  -7  -8   5    0.06    0.12
   6   8  -5    0.32    0.10
   6   8  -5    0.34    0.08
   6   8  -5    0.26    0.10
  -6  -8   5    0.22    0.13
   5   8  -5    0.27    0.08
   5   8  -5    0.28    0.10
  -5  -8   5    0.12    0.10
   4   8  -5    0.13    0.08
   4   8  -5    0.12    0.06
  -4  -8   5   -0.05    0.08
   3   8  -5    1.07    0.15
   3   8  -5    1.03    0.10
   3   8  -5    1.00    0.11
  -3  -8   5    1.04    0.13
  -3  -8   5    0.85    0.15
   2   8  -5    0.01    0.05
   2   8  -5    0.08    0.05
   2   8  -5   -0.01    0.08
  -2  -8   5    0.04    0.06
  -2  -8   5    0.17    0.09
   1   8  -5    0.98    0.14
   1   8  -5    0.79    0.08
   1   8  -5    0.99    0.09
  -1  -8   5    0.86    0.11
  -1  -8   5    0.87    0.13
   0   8  -5   -0.10    0.05
   0  -8   5    0.00    0.05
   0  -8   5    0.01    0.06
  -1   8  -5    0.06    0.07
   1  -8   5    0.10    0.06
   1  -8   5    0.11    0.05
  -2   8  -5    0.18    0.09
   2  -8   5    0.29    0.09
   2  -8   5    0.24    0.06
  -3   8  -5    5.54    0.30
   3  -8   5    5.82    0.18
  -4   8  -5    0.16    0.09
   4  -8   5   -0.14    0.03
  -5   8  -5    1.57    0.19
   6  -8   5    0.20    0.10
   7  -8   5    0.40    0.12
   7  -8   5    0.25    0.04
  -8   8  -5    0.02    0.09
   8  -8   5    0.07    0.09
   8  -8   5    0.07    0.09
   8  -8   5    0.07    0.04
   9  -8   5    0.14    0.06
   9  -8   5    0.18    0.14
  10  -8   5    0.06    0.07
  10  -8   5    0.10    0.12
   8   7  -5    0.08    0.07
  -8  -7   5    0.00    0.11
   7   7  -5    0.04    0.07
  -7  -7   5    0.06    0.11
   6   7  -5   -0.05    0.06
   6   7  -5    0.08    0.06
   6   7  -5    0.07    0.07
  -6  -7   5   -0.06    0.09
   5   7  -5    0.84    0.13
   5   7  -5    0.89    0.10
   5   7  -5    0.83    0.10
  -5  -7   5    1.23    0.18
   4   7  -5    5.05    0.26
   4   7  -5    4.97    0.20
   4   7  -5    5.07    0.22
  -4  -7   5    5.76    0.30
   3   7  -5   -0.17    0.05
   3   7  -5   -0.01    0.05
   3   7  -5   -0.15    0.04
  -3  -7   5   -0.01    0.07
  -3  -7   5    0.01    0.07
   2   7  -5    0.45    0.07
   2   7  -5    0.38    0.06
   2   7  -5    0.32    0.09
  -2  -7   5    0.46    0.10
  -2  -7   5    0.20    0.07
   1   7  -5    1.02    0.13
   1   7  -5    0.93    0.08
   1   7  -5    0.88    0.08
  -1  -7   5    0.99    0.10
  -1  -7   5    0.97    0.12
   0   7  -5    0.15    0.07
   0   7  -5    0.20    0.04
   0  -7   5    0.14    0.05
   0  -7   5    0.14    0.06
  -1   7  -5    2.46    0.18
   1  -7   5    2.41    0.16
   1  -7   5    2.07    0.11
  -2   7  -5   -0.01    0.06
   2  -7   5   -0.02    0.05
   2  -7   5   -0.03    0.03
  -3   7  -5   11.73    0.43
   3  -7   5   11.45    0.28
  -4   7  -5    9.29    0.38
   4  -7   5    9.34    0.33
   4  -7   5    9.50    0.22
   4  -7   5    9.99    0.35
  -5   7  -5   40.11    0.99
   5  -7   5   39.10    1.00
   5  -7   5   41.58    1.05
  -6   7  -5    2.19    0.18
   6  -7   5    2.14    0.08
   6  -7   5    2.11    0.20
   6  -7   5    2.51    0.21
  -7   7  -5   -0.05    0.07
   7  -7   5   -0.04    0.08
   7  -7   5    0.10    0.08
   7  -7   5    0.06    0.03
  -8   7  -5   -0.04    0.08
   8  -7   5    0.05    0.04
   8  -7   5   -0.01    0.08
   8  -7   5    0.02    0.08
   9  -7   5    0.10    0.13
   9  -7   5    0.14    0.06
  10  -7   5    0.49    0.10
  10  -7   5    0.25    0.14
  11  -7   5    0.12    0.09
   9   6  -5    0.04    0.06
  -9  -6   5   -0.02    0.08
  -9  -6   5    0.09    0.13
   8   6  -5    0.40    0.09
  -8  -6   5    0.64    0.11
  -8  -6   5    0.54    0.16
   7   6  -5    1.51    0.15
  -7  -6   5    1.51    0.21
  -7  -6   5    1.51    0.13
   6   6  -5    0.53    0.08
   6   6  -5    0.50    0.10
   6   6  -5    0.64    0.11
  -6  -6   5    0.63    0.09
  -6  -6   5    0.63    0.09
  -6  -6   5    0.70    0.15
   5   6  -5    0.16    0.06
   5   6  -5    0.28    0.08
   5   6  -5    0.20    0.06
   5   6  -5    0.28    0.09
  -5  -6   5    0.25    0.06
  -5  -6   5    0.15    0.09
  -5  -6   5    0.20    0.06
   4   6  -5    2.81    0.14
   4   6  -5    2.98    0.15
   4   6  -5    3.05    0.19
  -4  -6   5    2.67    0.20
   3   6  -5    5.82    0.20
   3   6  -5    5.84    0.22
   3   6  -5    5.91    0.27
  -3  -6   5    6.30    0.25
  -3  -6   5    5.85    0.28
   2   6  -5   -0.04    0.04
   2   6  -5    0.01    0.03
   2   6  -5    0.00    0.03
  -2  -6   5   -0.01    0.04
  -2  -6   5   -0.05    0.04
   1   6  -5    0.92    0.12
   1   6  -5    0.97    0.07
  -1  -6   5    1.19    0.11
  -1  -6   5    0.93    0.11
   0   6  -5    0.09    0.03
   0   6  -5    0.26    0.07
   0  -6   5    0.06    0.04
   0  -6   5    0.00    0.04
  -1   6  -5    8.27    0.32
   1  -6   5    8.27    0.30
   1  -6   5    8.72    0.24
  -2   6  -5   26.74    0.60
  -2   6  -5   25.59    0.72
  -2   6  -5   26.42    0.69
   2  -6   5   26.97    0.60
   2  -6   5   25.68    0.63
   2  -6   5   26.64    0.56
  -3   6  -5    0.81    0.08
  -3   6  -5    0.77    0.09
   3  -6   5    0.88    0.09
   3  -6   5    0.80    0.05
   3  -6   5    0.83    0.09
  -4   6  -5    6.52    0.28
  -4   6  -5    6.74    0.25
   4  -6   5    6.77    0.26
   4  -6   5    6.22    0.28
   4  -6   5    6.40    0.27
  -5   6  -5    5.37    0.28
   5  -6   5    5.11    0.25
   5  -6   5    5.51    0.29
   5  -6   5    5.24    0.13
   5  -6   5    5.21    0.27
  -6   6  -5    1.22    0.15
   6  -6   5    1.45    0.16
   6  -6   5    1.45    0.07
   6  -6   5    1.47    0.18
  -7   6  -5    0.20    0.09
   7  -6   5    0.16    0.10
   7  -6   5    0.12    0.08
   7  -6   5    0.14    0.04
  -8   6  -5    0.45    0.12
   8  -6   5    0.73    0.08
   8  -6   5    0.39    0.13
   8  -6   5    0.58    0.13
   9  -6   5    0.51    0.09
   9  -6   5    0.51    0.16
  10  -6   5    0.18    0.14
  10  -6   5    0.18    0.09
  11  -6   5    0.03    0.09
  -9  -5   5    0.15    0.10
  -9  -5   5    0.04    0.11
  -9  -5   5   -0.10    0.07
   8   5  -5    0.00    0.05
  -8  -5   5    0.01    0.08
  -8  -5   5   -0.04    0.10
  -8  -5   5    0.04    0.07
   7   5  -5    3.03    0.17
  -7  -5   5    3.52    0.25
  -7  -5   5    2.73    0.19
  -7  -5   5    2.96    0.17
   6   5  -5    1.93    0.16
   6   5  -5    1.71    0.10
   6   5  -5    1.64    0.13
  -6  -5   5    1.70    0.12
  -6  -5   5    1.71    0.14
  -6  -5   5    1.67    0.13
  -6  -5   5    1.78    0.20
   5   5  -5    2.88    0.15
   5   5  -5    3.14    0.17
   5   5  -5    3.19    0.18
   5   5  -5    3.07    0.13
  -5  -5   5    2.98    0.22
  -5  -5   5    2.84    0.14
  -5  -5   5    2.77    0.15
  -5  -5   5    2.88    0.16
   4   5  -5    0.40    0.07
   4   5  -5    0.44    0.08
   4   5  -5    0.36    0.06
  -4  -5   5    0.37    0.06
  -4  -5   5    0.28    0.06
  -4  -5   5    0.34    0.09
   3   5  -5    1.61    0.13
   3   5  -5    1.48    0.10
   3   5  -5    1.66    0.10
  -3  -5   5    1.68    0.15
  -3  -5   5    1.63    0.09
  -3  -5   5    1.61    0.12
   2   5  -5    0.08    0.04
   2   5  -5    0.06    0.03
   2   5  -5    0.10    0.05
   2   5  -5    0.06    0.03
  -2  -5   5    0.05    0.05
  -2  -5   5    0.10    0.05
  -2  -5   5    0.07    0.03
  -2  -5   5    0.02    0.02
   1   5  -5   51.75    1.23
   1   5  -5   50.76    1.15
   1   5  -5   49.73    1.21
  -1  -5   5   51.31    1.22
  -1  -5   5   50.82    1.06
  -1  -5   5   49.83    1.22
   0   5  -5   11.58    0.38
   0   5  -5   12.39    0.30
   0  -5   5   11.73    0.37
   0  -5   5   12.03    0.31
  -1   5  -5    0.03    0.02
  -1   5  -5   -0.04    0.02
  -1   5  -5    0.05    0.04
  -1   5  -5    0.03    0.02
   1  -5   5    0.01    0.02
   1  -5   5    0.01    0.02
   1  -5   5   -0.01    0.03
   1  -5   5   -0.01    0.03
  -2   5  -5   10.18    0.31
  -2   5  -5   10.00    0.31
   2  -5   5    9.68    0.24
   2  -5   5   10.23    0.30
   2  -5   5    9.78    0.31
   2  -5   5   10.29    0.28
  -3   5  -5   71.73    1.76
  -3   5  -5   69.40    1.76
   3  -5   5   70.23    1.52
   3  -5   5   69.08    1.57
   3  -5   5   69.76    1.34
   3  -5   5   69.66    1.76
  -4   5  -5    5.89    0.22
   4  -5   5    6.29    0.25
   4  -5   5    5.94    0.15
   4  -5   5    6.49    0.27
   4  -5   5    5.97    0.27
   5  -5   5    0.00    0.02
   5  -5   5    0.02    0.05
   5  -5   5    0.01    0.06
   5  -5   5   -0.01    0.05
   6  -5   5    9.40    0.38
   6  -5   5    8.97    0.24
   6  -5   5    9.15    0.39
   7  -5   5    2.81    0.24
   7  -5   5    2.88    0.22
   7  -5   5    2.74    0.21
   7  -5   5    3.16    0.14
   8  -5   5    0.02    0.08
   8  -5   5    0.07    0.06
   8  -5   5    0.02    0.08
   8  -5   5   -0.03    0.08
   9  -5   5    0.00    0.10
   9  -5   5    0.00    0.06
  10  -5   5   -0.05    0.07
  10  -5   5    0.00    0.11
  11  -5   5    0.27    0.11
 -10  -4   5    0.19    0.10
 -10  -4   5    0.17    0.13
  -9  -4   5    0.01    0.07
  -9  -4   5    0.09    0.12
   8   4  -5    0.49    0.08
  -8  -4   5    0.81    0.11
  -8  -4   5    0.67    0.15
  -8  -4   5    0.58    0.12
   7   4  -5    0.01    0.05
  -7  -4   5    0.24    0.10
  -7  -4   5    0.11    0.06
  -7  -4   5   -0.03    0.06
  -7  -4   5    0.00    0.06
   6   4  -5    5.82    0.22
  -6  -4   5    5.17    0.24
  -6  -4   5    5.49    0.23
  -6  -4   5    5.72    0.28
  -6  -4   5    5.45    0.21
   5   4  -5    1.36    0.08
   5   4  -5    1.37    0.10
   5   4  -5    1.24    0.11
   5   4  -5    1.44    0.09
  -5  -4   5    1.36    0.15
  -5  -4   5    1.16    0.09
  -5  -4   5    1.20    0.10
  -5  -4   5    1.31    0.12
   4   4  -5    0.33    0.05
   4   4  -5    0.28    0.08
   4   4  -5    0.29    0.06
   4   4  -5    0.28    0.06
   4   4  -5    0.27    0.05
  -4  -4   5    0.26    0.08
  -4  -4   5    0.25    0.05
  -4  -4   5    0.43    0.07
  -4  -4   5    0.23    0.05
  -4  -4   5    0.22    0.06
   3   4  -5    3.76    0.13
   3   4  -5    3.93    0.18
   3   4  -5    3.60    0.15
   3   4  -5    3.88    0.19
   3   4  -5    3.87    0.15
   3   4  -5    3.74    0.15
  -3  -4   5    3.97    0.14
  -3  -4   5    4.17    0.19
  -3  -4   5    3.87    0.14
  -3  -4   5    3.93    0.13
  -3  -4   5    3.82    0.17
   2   4  -5    9.51    0.24
   2   4  -5    9.68    0.24
   2   4  -5    9.57    0.30
   2   4  -5    9.40    0.27
   2   4  -5    9.14    0.30
  -2  -4   5    9.35    0.23
  -2  -4   5    9.53    0.25
  -2  -4   5    9.42    0.28
  -2  -4   5    9.50    0.31
   1   4  -5    9.07    0.24
   1   4  -5    8.59    0.24
   1   4  -5    9.23    0.30
  -1  -4   5    8.68    0.28
  -1  -4   5    8.90    0.23
   0   4  -5    1.82    0.07
   0   4  -5    1.63    0.11
   0  -4   5    1.82    0.10
  -1   4  -5    4.04    0.12
  -1   4  -5    3.98    0.13
   1  -4   5    4.06    0.13
   1  -4   5    3.97    0.13
  -2   4  -5    7.16    0.23
   2  -4   5    7.13    0.24
   2  -4   5    6.87    0.22
   2  -4   5    7.11    0.23
  -3   4  -5   20.38    0.58
   3  -4   5   20.39    0.60
   3  -4   5   19.31    0.54
   3  -4   5   20.18    0.52
  -4   4  -5    0.68    0.07
   4  -4   5    0.64    0.10
   4  -4   5    0.69    0.09
   4  -4   5    0.63    0.04
   4  -4   5    0.73    0.10
   4  -4   5    0.58    0.09
   5  -4   5    0.51    0.10
   5  -4   5    0.65    0.11
   5  -4   5    0.33    0.08
   5  -4   5    0.55    0.05
   5  -4   5    0.46    0.10
   6  -4   5    0.15    0.08
   6  -4   5    0.09    0.06
   6  -4   5    0.08    0.04
   6  -4   5    0.08    0.07
   7  -4   5    0.07    0.08
   7  -4   5    0.06    0.07
   7  -4   5    0.05    0.07
   7  -4   5    0.12    0.05
   8  -4   5    0.01    0.06
   8  -4   5    0.01    0.07
   8  -4   5    0.23    0.09
   8  -4   5   -0.07    0.09
   9  -4   5    0.13    0.08
   9  -4   5    0.19    0.11
  10  -4   5    0.01    0.12
  10  -4   5    0.00    0.08
  11  -4   5    0.94    0.16
 -10  -3   5    0.10    0.08
 -10  -3   5    0.20    0.13
  -9  -3   5    0.28    0.09
  -9  -3   5    0.24    0.12
  -8  -3   5    0.12    0.07
  -8  -3   5    0.13    0.11
   7   3  -5    0.85    0.08
  -7  -3   5    0.80    0.09
  -7  -3   5    0.73    0.14
  -7  -3   5    0.89    0.10
  -7  -3   5    0.83    0.12
   6   3  -5   -0.01    0.04
   6   3  -5   -0.05    0.05
   6   3  -5    0.16    0.07
  -6  -3   5   -0.01    0.04
  -6  -3   5    0.04    0.07
  -6  -3   5   -0.04    0.05
  -6  -3   5   -0.04    0.05
  -6  -3   5    0.06    0.04
   5   3  -5    4.51    0.15
   5   3  -5    4.32    0.25
   5   3  -5    4.69    0.14
   5   3  -5    4.52    0.21
   5   3  -5    4.26    0.21
   5   3  -5    4.73    0.21
   5   3  -5    4.23    0.17
   5   3  -5    4.30    0.18
  -5  -3   5    4.35    0.18
  -5  -3   5    4.27    0.19
  -5  -3   5    4.10    0.22
  -5  -3   5    4.14    0.16
  -5  -3   5    4.34    0.20
   4   3  -5    0.63    0.08
   4   3  -5    0.45    0.05
   4   3  -5    0.66    0.08
   4   3  -5    0.66    0.10
   4   3  -5    0.62    0.06
   4   3  -5    0.56    0.07
   4   3  -5    0.37    0.06
  -4  -3   5    0.57    0.08
  -4  -3   5    0.46    0.06
  -4  -3   5    0.56    0.07
  -4  -3   5    0.61    0.09
  -4  -3   5    0.43    0.07
  -4  -3   5    0.36    0.07
   3   3  -5   10.16    0.28
   3   3  -5   10.28    0.26
   3   3  -5   10.58    0.30
   3   3  -5   10.38    0.29
   3   3  -5   10.01    0.28
   3   3  -5   10.15    0.35
  -3  -3   5   10.26    0.29
  -3  -3   5   10.65    0.34
  -3  -3   5   10.20    0.29
  -3  -3   5   10.09    0.26
  -3  -3   5   10.44    0.28
  -3  -3   5   10.07    0.33
   2   3  -5   29.53    0.71
   2   3  -5   29.87    0.64
   2   3  -5   29.35    0.77
   2   3  -5   29.61    0.69
   2   3  -5   28.95    0.66
  -2  -3   5   29.81    0.76
  -2  -3   5   28.45    0.73
  -2  -3   5   28.82    0.64
  -2  -3   5   29.98    0.68
   1   3  -5   66.13    1.57
   1   3  -5   65.17    1.47
   1   3  -5   66.20    1.45
  -1  -3   5   63.77    1.49
  -1  -3   5   68.00    1.57
  -1  -3   5   66.13    1.57
  -1  -3   5   65.76    1.33
  -1  -3   5   64.73    1.43
   0   3  -5   37.34    0.87
   0   3  -5   37.00    0.81
   0  -3   5   35.21    0.85
   0  -3   5   36.65    0.75
  -1   3  -5    2.23    0.08
   1  -3   5    2.27    0.09
   1  -3   5    2.12    0.09
   1  -3   5    2.19    0.09
  -2   3  -5    0.15    0.04
   2  -3   5    0.21    0.04
   2  -3   5    0.17    0.04
   2  -3   5    0.16    0.04
  -3   3  -5    1.69    0.11
   3  -3   5    1.31    0.11
   3  -3   5    1.55    0.11
   3  -3   5    1.44    0.11
   3  -3   5    1.64    0.12
   4  -3   5    6.39    0.25
   4  -3   5    5.96    0.25
   4  -3   5    6.14    0.17
   4  -3   5    6.37    0.26
   4  -3   5    5.73    0.27
   5  -3   5    8.67    0.38
   5  -3   5    9.07    0.32
   5  -3   5    8.12    0.33
   5  -3   5    8.59    0.23
   5  -3   5    8.97    0.35
   6  -3   5    0.97    0.14
   6  -3   5    1.04    0.13
   6  -3   5    0.87    0.13
   6  -3   5    1.06    0.09
   7  -3   5    2.94    0.16
   7  -3   5    3.04    0.24
   7  -3   5    3.08    0.20
   7  -3   5    2.71    0.21
   8  -3   5    0.16    0.10
   8  -3   5    0.00    0.06
   8  -3   5    0.08    0.09
   8  -3   5    0.01    0.06
   9  -3   5    0.56    0.15
   9  -3   5    0.60    0.12
  10  -3   5    0.35    0.15
  10  -3   5    0.35    0.11
  11  -3   5   -0.06    0.10
 -10  -2   5    0.01    0.11
 -10  -2   5    0.01    0.08
  -9  -2   5    0.49    0.13
  -9  -2   5    0.30    0.09
   8   2  -5   -0.05    0.07
   8   2  -5    0.02    0.08
   8   2  -5   -0.06    0.08
  -8  -2   5   -0.03    0.06
  -8  -2   5   -0.06    0.06
  -8  -2   5   -0.02    0.08
   7   2  -5    0.21    0.09
   7   2  -5    0.22    0.09
   7   2  -5    0.20    0.04
   7   2  -5    0.26    0.09
  -7  -2   5    0.11    0.06
  -7  -2   5    0.16    0.06
  -7  -2   5    0.22    0.09
  -7  -2   5    0.19    0.08
   6   2  -5    0.44    0.10
   6   2  -5    0.33    0.09
   6   2  -5    0.36    0.08
   6   2  -5    0.43    0.05
  -6  -2   5    0.37    0.08
  -6  -2   5    0.35    0.06
  -6  -2   5    0.48    0.10
  -6  -2   5    0.34    0.06
   5   2  -5    0.01    0.05
   5   2  -5   -0.03    0.05
   5   2  -5   -0.04    0.03
   5   2  -5    0.00    0.05
   5   2  -5    0.00    0.03
   5   2  -5   -0.04    0.04
  -5  -2   5    0.03    0.05
  -5  -2   5    0.03    0.05
  -5  -2   5    0.00    0.03
  -5  -2   5    0.00    0.04
  -5  -2   5   -0.03    0.03
   4   2  -5    0.62    0.08
   4   2  -5    0.71    0.10
   4   2  -5    0.78    0.07
   4   2  -5    0.70    0.05
   4   2  -5    0.74    0.06
   4   2  -5    0.58    0.08
  -4  -2   5    0.62    0.07
  -4  -2   5    0.67    0.08
  -4  -2   5    0.82    0.10
  -4  -2   5    0.64    0.06
  -4  -2   5    0.82    0.07
  -4  -2   5    0.82    0.10
   3   2  -5    0.80    0.08
   3   2  -5    0.83    0.08
   3   2  -5    0.83    0.08
   3   2  -5    0.96    0.06
   3   2  -5    0.70    0.06
   3   2  -5    0.83    0.06
  -3  -2   5    0.89    0.06
  -3  -2   5    0.93    0.08
  -3  -2   5    0.94    0.07
  -3  -2   5    0.74    0.06
   2   2  -5    8.61    0.23
   2   2  -5    8.31    0.23
   2   2  -5    8.14    0.22
   2   2  -5    7.99    0.27
  -2  -2   5    8.52    0.27
  -2  -2   5    8.23    0.23
  -2  -2   5    8.32    0.22
  -2  -2   5    8.37    0.27
  -2  -2   5    8.21    0.26
   1   2  -5   31.99    0.74
  -1  -2   5   32.93    0.81
  -1  -2   5   32.28    0.73
  -1  -2   5   33.14    0.80
  -1  -2   5   33.70    0.69
  -1  -2   5   32.00    0.76
   0   2  -5   19.67    0.48
   0   2  -5   19.63    0.44
   0  -2   5   19.31    0.43
   0  -2   5   19.10    0.42
   0  -2   5   19.90    0.48
  -1   2  -5   15.81    0.41
   1  -2   5   15.86    0.42
   1  -2   5   15.43    0.38
   1  -2   5   16.16    0.37
   1  -2   5   15.33    0.40
  -2   2  -5   41.21    1.02
   2  -2   5   40.03    1.03
   2  -2   5   39.48    0.94
   2  -2   5   39.94    0.92
   2  -2   5   41.26    0.89
  -3   2  -5   27.60    0.74
   3  -2   5   27.28    0.66
   3  -2   5   26.40    0.76
   3  -2   5   26.81    0.67
   3  -2   5   26.12    0.68
   4  -2   5   12.96    0.41
   4  -2   5   12.81    0.38
   4  -2   5   12.22    0.30
   4  -2   5   12.90    0.40
   4  -2   5   12.43    0.45
   5  -2   5    0.64    0.11
   5  -2   5    0.66    0.07
   5  -2   5    0.79    0.10
   5  -2   5    0.73    0.12
   5  -2   5    0.63    0.10
   6  -2   5    0.00    0.05
   6  -2   5   -0.03    0.04
   6  -2   5   -0.05    0.04
   6  -2   5    0.01    0.06
   7  -2   5    0.09    0.08
   7  -2   5   -0.07    0.07
   7  -2   5    0.10    0.06
   7  -2   5    0.12    0.06
   8  -2   5    5.81    0.34
   8  -2   5    6.33    0.27
   8  -2   5    6.09    0.30
   8  -2   5    5.94    0.36
   9  -2   5    2.24    0.27
   9  -2   5    2.16    0.19
   9  -2   5    2.40    0.19
  10  -2   5   -0.04    0.11
  10  -2   5    0.02    0.09
  11  -2   5    0.35    0.13
 -11  -1   5    0.21    0.10
  10   1  -5    0.23    0.12
  10   1  -5   -0.12    0.11
 -10  -1   5   -0.05    0.10
 -10  -1   5   -0.05    0.07
   9   1  -5    0.02    0.10
   9   1  -5    0.35    0.12
   9   1  -5    0.26    0.11
  -9  -1   5    0.38    0.11
  -9  -1   5    0.29    0.11
  -9  -1   5    0.08    0.07
   8   1  -5    0.38    0.11
   8   1  -5    0.20    0.09
   8   1  -5    0.24    0.09
   8   1  -5    0.10    0.10
  -8  -1   5    0.24    0.09
  -8  -1   5    0.16    0.07
  -8  -1   5    0.27    0.10
  -8  -1   5    0.08    0.06
   7   1  -5    0.96    0.13
   7   1  -5    1.07    0.15
   7   1  -5    0.89    0.14
   7   1  -5    0.88    0.12
  -7  -1   5    0.84    0.13
  -7  -1   5    0.77    0.12
  -7  -1   5    0.88    0.09
  -7  -1   5    0.89    0.09
   6   1  -5    0.09    0.06
   6   1  -5    0.01    0.02
   6   1  -5   -0.03    0.05
   6   1  -5   -0.03    0.05
   6   1  -5    0.05    0.06
  -6  -1   5   -0.05    0.04
  -6  -1   5    0.02    0.06
  -6  -1   5    0.01    0.03
  -6  -1   5    0.02    0.03
   5   1  -5   20.92    0.59
   5   1  -5   21.34    0.54
   5   1  -5   20.49    0.69
   5   1  -5   21.40    0.47
   5   1  -5   20.92    0.52
   5   1  -5   21.91    0.61
   5   1  -5   21.07    0.53
  -5  -1   5   21.08    0.58
  -5  -1   5   21.87    0.49
  -5  -1   5   21.59    0.54
  -5  -1   5   22.45    0.61
   4   1  -5    1.82    0.06
   4   1  -5    1.95    0.13
   4   1  -5    1.82    0.08
   4   1  -5    1.95    0.12
   4   1  -5    1.82    0.14
   4   1  -5    2.06    0.09
  -4  -1   5    1.78    0.14
  -4  -1   5    1.86    0.09
  -4  -1   5    1.64    0.12
  -4  -1   5    1.93    0.12
   3   1  -5    0.23    0.05
   3   1  -5    0.28    0.06
   3   1  -5    0.33    0.03
   3   1  -5    0.23    0.05
   3   1  -5    0.33    0.04
  -3  -1   5    0.26    0.05
  -3  -1   5    0.29    0.05
  -3  -1   5    0.25    0.05
  -3  -1   5    0.17    0.05
  -3  -1   5    0.31    0.04
   2   1  -5    5.01    0.17
   2   1  -5    4.97    0.19
   2   1  -5    5.34    0.14
   2   1  -5    5.07    0.16
  -2  -1   5    5.15    0.19
  -2  -1   5    5.11    0.15
  -2  -1   5    5.17    0.16
  -2  -1   5    5.15    0.18
   1   1  -5 1000.00   22.42
   1   1  -5  941.88   20.36
  -1  -1   5  941.13   19.07
  -1  -1   5  868.66   20.35
  -1  -1   5  975.81   22.37
   0   1  -5  579.85   12.44
   0  -1   5  495.03   11.27
   0  -1   5  510.92   12.41
   0  -1   5  500.52   10.55
  -1   1  -5    9.83    0.24
  -1   1  -5   10.18    0.29
   1  -1   5    9.93    0.29
   1  -1   5    9.85    0.25
  -2   1  -5    2.19    0.07
  -2   1  -5    2.19    0.11
   2  -1   5    2.29    0.11
   2  -1   5    2.13    0.12
   2  -1   5    2.26    0.11
   2  -1   5    2.12    0.11
  -3   1  -5    0.57    0.07
  -3   1  -5    0.53    0.03
   3  -1   5    0.46    0.07
   3  -1   5    0.47    0.06
   3  -1   5    0.46    0.07
   3  -1   5    0.37    0.06
  -4   1  -5   20.22    0.46
   4  -1   5   19.38    0.56
   4  -1   5   19.55    0.63
   4  -1   5   19.84    0.55
   4  -1   5   19.08    0.53
   4  -1   5   19.84    0.46
  -5   1  -5    3.63    0.13
   5  -1   5    3.68    0.23
   5  -1   5    3.67    0.16
   5  -1   5    3.71    0.21
   5  -1   5    3.66    0.21
   5  -1   5    3.43    0.18
  -6   1  -5    0.06    0.03
   6  -1   5   -0.01    0.04
   6  -1   5   -0.06    0.05
   6  -1   5   -0.02    0.06
   6  -1   5    0.00    0.05
   7  -1   5    3.86    0.26
   7  -1   5    3.83    0.20
   7  -1   5    3.28    0.24
   7  -1   5    3.80    0.22
   8  -1   5    0.59    0.11
   8  -1   5    0.67    0.15
   8  -1   5    0.61    0.15
   8  -1   5    0.58    0.12
   9  -1   5    0.04    0.07
   9  -1   5    0.23    0.13
   9  -1   5    0.08    0.08
  10  -1   5    0.07    0.09
  10  -1   5   -0.07    0.12
  11  -1   5    0.05    0.11
  11   0  -5   -0.01    0.11
 -11   0   5    0.17    0.10
  10   0  -5    0.74    0.15
  10   0  -5    0.25    0.14
 -10   0   5    0.69    0.15
   9   0  -5    0.09    0.08
   9   0  -5   -0.06    0.08
   9   0  -5    0.15    0.12
   9   0  -5    0.06    0.09
  -9   0   5    0.06    0.08
  -9   0   5    0.02    0.09
   8   0  -5    1.44    0.16
   8   0  -5    1.40    0.16
   8   0  -5    1.32    0.18
   8   0  -5    1.51    0.20
  -8   0   5    1.32    0.17
  -8   0   5    1.50    0.12
  -8   0   5    1.48    0.17
   7   0  -5    2.86    0.20
   7   0  -5    2.69    0.17
   7   0  -5    3.05    0.22
   7   0  -5    2.77    0.17
  -7   0   5    2.37    0.18
  -7   0   5    2.77    0.19
  -7   0   5    2.52    0.13
   6   0  -5    0.37    0.07
   6   0  -5    0.27    0.08
   6   0  -5    0.26    0.08
   6   0  -5    0.29    0.07
  -6   0   5    0.32    0.05
  -6   0   5    0.19    0.07
  -6   0   5    0.38    0.08
  -6   0   5    0.24    0.05
   5   0  -5   14.13    0.45
   5   0  -5   14.79    0.47
   5   0  -5   14.85    0.39
   5   0  -5   14.96    0.40
   5   0  -5   15.23    0.54
  -5   0   5   15.11    0.39
  -5   0   5   14.88    0.45
  -5   0   5   15.08    0.45
   4   0  -5   23.05    0.48
   4   0  -5   22.69    0.61
   4   0  -5   23.41    0.60
   4   0  -5   22.00    0.70
   4   0  -5   22.87    0.53
  -4   0   5   24.60    0.55
  -4   0   5   23.11    0.61
  -4   0   5   22.37    0.70
  -4   0   5   24.29    0.70
  -4   0   5   22.82    0.59
   3   0  -5  107.72    2.19
   3   0  -5  108.69    2.37
   3   0  -5  109.48    2.70
   3   0  -5  111.69    2.30
  -3   0   5  109.87    2.70
  -3   0   5  108.34    2.46
  -3   0   5  110.22    2.39
  -3   0   5  111.97    2.29
  -3   0   5  111.91    2.70
   2   0  -5    6.72    0.16
   2   0  -5    6.63    0.21
   2   0  -5    6.55    0.20
   2   0  -5    7.12    0.25
  -2   0   5    6.76    0.21
  -2   0   5    7.22    0.25
  -2   0   5    6.75    0.24
  -2   0   5    6.72    0.18
  -2   0   5    6.57    0.20
   1   0  -5   59.19    1.43
   1   0  -5   56.83    1.26
  -1   0   5   58.02    1.27
  -1   0   5   58.57    1.21
  -1   0   5   57.74    1.42
   0   0  -5  126.12    2.78
   0   0  -5  135.64    3.03
   0   0   5  123.16    2.76
   0   0   5  123.64    2.57
   0   0   5  127.86    3.02
  -1   0  -5   92.65    2.20
  -1   0  -5   93.55    1.98
   1   0   5   91.85    1.98
   1   0   5   92.67    1.89
   1   0   5   87.14    2.20
  -2   0  -5   32.32    0.73
  -2   0  -5   32.88    0.85
   2   0   5   32.73    0.76
   2   0   5   32.65    0.72
   2   0   5   31.96    0.76
   2   0   5   33.05    0.74
   2   0   5   32.63    0.87
  -3   0  -5    5.17    0.15
  -3   0  -5    5.07    0.21
   3   0   5    4.90    0.19
   3   0   5    4.91    0.23
   3   0   5    5.05    0.21
  -4   0  -5   48.28    1.12
  -4   0  -5   50.27    1.10
   4   0   5   49.49    1.18
   4   0   5   48.17    1.14
   4   0   5   48.21    1.02
   4   0   5   49.71    1.14
   4   0   5   47.40    1.32
  -5   0  -5    3.84    0.14
  -5   0  -5    3.86    0.13
   5   0   5    3.68    0.24
   5   0   5    3.65    0.21
   5   0   5    3.48    0.18
   5   0   5    3.97    0.22
   5   0   5    3.77    0.17
  -6   0  -5    1.03    0.08
  -6   0  -5    0.92    0.08
   6   0   5    0.84    0.13
   6   0   5    1.18    0.12
   6   0   5    1.03    0.12
   6   0   5    0.92    0.15
  -7   0  -5   10.06    0.32
   7   0   5   10.21    0.38
   7   0   5    9.89    0.43
   7   0   5    9.04    0.43
   7   0   5    9.77    0.36
  -8   0  -5    1.84    0.13
  -8   0  -5    1.70    0.12
   8   0   5    1.73    0.22
   8   0   5    2.04    0.19
   8   0   5    2.01    0.23
   8   0   5    1.87    0.19
  -9   0  -5    0.23    0.08
   9   0   5    0.13    0.08
   9   0   5    0.18    0.10
   9   0   5    0.27    0.13
 -10   0  -5    0.03    0.08
  10   0   5    0.15    0.12
  10   0   5    0.01    0.12
 -11   0  -5   -0.04    0.09
  11   0   5    0.00    0.11
  11  -1  -5    0.07    0.11
  10  -1  -5    0.13    0.13
  10  -1  -5    0.20    0.11
 -10   1   5    0.24    0.11
   9  -1  -5    1.27    0.16
   9  -1  -5    1.69    0.18
   9  -1  -5    1.56    0.21
   9  -1  -5    1.70    0.22
  -9   1   5    1.37    0.17
  -9   1   5    1.34    0.18
   8  -1  -5    1.11    0.13
   8  -1  -5    1.07    0.16
   8  -1  -5    1.18    0.18
   8  -1  -5    1.10    0.14
  -8   1   5    1.22    0.15
  -8   1   5    1.33    0.17
   7  -1  -5   -0.05    0.05
   7  -1  -5   -0.03    0.06
   7  -1  -5    0.05    0.08
   7  -1  -5    0.08    0.06
  -7   1   5    0.07    0.07
  -7   1   5   -0.01    0.06
   6  -1  -5    0.49    0.08
   6  -1  -5    0.24    0.07
   6  -1  -5    0.34    0.09
   6  -1  -5    0.31    0.06
  -6   1   5    0.28    0.08
  -6   1   5    0.34    0.08
  -6   1   5    0.32    0.05
   5  -1  -5    0.78    0.12
   5  -1  -5    0.99    0.09
   5  -1  -5    0.85    0.08
   5  -1  -5    1.08    0.12
   5  -1  -5    1.13    0.12
  -5   1   5    1.02    0.11
  -5   1   5    0.73    0.10
  -5   1   5    0.91    0.06
  -5   1   5    0.96    0.13
   4  -1  -5    0.53    0.06
   4  -1  -5    0.27    0.07
   4  -1  -5    0.33    0.07
   4  -1  -5    0.37    0.07
  -4   1   5    0.22    0.06
  -4   1   5    0.33    0.03
  -4   1   5    0.34    0.06
  -4   1   5    0.32    0.06
   3  -1  -5   10.10    0.32
   3  -1  -5   10.60    0.31
  -3   1   5   10.25    0.37
  -3   1   5   10.66    0.31
  -3   1   5   11.04    0.25
  -3   1   5   11.17    0.38
  -3   1   5   10.75    0.33
   2  -1  -5    6.27    0.24
   2  -1  -5    6.44    0.20
  -2   1   5    6.36    0.23
  -2   1   5    6.02    0.19
  -2   1   5    6.50    0.16
  -2   1   5    6.37    0.21
   1  -1  -5   53.13    1.15
   1  -1  -5   52.21    1.15
   1  -1  -5   54.54    1.33
  -1   1   5   53.80    1.17
  -1   1   5   53.34    1.12
  -1   1   5   54.10    1.33
   0  -1  -5    9.39    0.29
   0  -1  -5    9.35    0.23
   0   1   5   10.36    0.29
   0   1   5    9.05    0.24
   0   1   5    9.34    0.24
  -1  -1  -5   12.70    0.31
  -1  -1  -5   12.84    0.37
   1   1   5   13.07    0.37
   1   1   5   12.29    0.32
   1   1   5   12.37    0.31
   1   1   5   12.36    0.32
  -2  -1  -5  151.36    3.25
  -2  -1  -5  151.32    3.61
   2   1   5  147.00    3.18
   2   1   5  147.10    3.25
   2   1   5  155.31    3.09
   2   1   5  150.49    3.62
   2   1   5  150.12    3.23
  -3  -1  -5  274.56    5.93
  -3  -1  -5  278.11    5.86
   3   1   5  280.90    5.55
   3   1   5  258.70    5.93
   3   1   5  274.08    5.72
   3   1   5  274.61    5.80
   3   1   5  265.28    6.51
  -4  -1  -5   19.83    0.52
  -4  -1  -5   19.49    0.50
  -4  -1  -5   19.62    0.48
  -4  -1  -5   19.86    0.45
   4   1   5   20.33    0.54
   4   1   5   19.59    0.49
   4   1   5   19.46    0.64
   4   1   5   19.80    0.55
   4   1   5   20.83    0.58
  -5  -1  -5   12.61    0.38
  -5  -1  -5   12.93    0.32
  -5  -1  -5   12.82    0.36
   5   1   5   12.87    0.38
   5   1   5   12.06    0.43
   5   1   5   13.33    0.41
   5   1   5   12.55    0.45
  -6  -1  -5    4.00    0.17
  -6  -1  -5    4.16    0.18
   6   1   5    4.64    0.27
   6   1   5    4.18    0.21
   6   1   5    4.43    0.23
   6   1   5    3.93    0.25
  -7  -1  -5    2.97    0.15
  -7  -1  -5    2.68    0.15
   7   1   5    2.75    0.23
   7   1   5    2.36    0.18
   7   1   5    2.59    0.19
   7   1   5    2.80    0.23
  -8  -1  -5    0.31    0.08
   8   1   5    0.38    0.10
   8   1   5    0.50    0.14
   8   1   5    0.45    0.12
   8   1   5    0.24    0.11
  -9  -1  -5    1.09    0.13
   9   1   5    0.81    0.15
   9   1   5    0.97    0.15
   9   1   5    1.28    0.22
 -10  -1  -5    0.00    0.08
  10   1   5   -0.04    0.12
  10   1   5    0.04    0.11
  11  -2  -5    0.35    0.12
  10  -2  -5    0.80    0.14
  10  -2  -5    0.98    0.20
 -10   2   5    0.83    0.16
   9  -2  -5   -0.04    0.09
   9  -2  -5    0.12    0.08
   9  -2  -5    0.20    0.10
   9  -2  -5    0.15    0.08
  -9   2   5    0.12    0.09
  -9   2   5    0.20    0.10
   8  -2  -5    1.71    0.15
   8  -2  -5    1.66    0.20
   8  -2  -5    1.44    0.15
   8  -2  -5    1.78    0.20
  -8   2   5    1.62    0.19
  -8   2   5    1.62    0.17
   7  -2  -5    0.01    0.07
   7  -2  -5    0.05    0.06
   7  -2  -5    0.03    0.07
   7  -2  -5   -0.10    0.05
  -7   2   5    0.04    0.07
  -7   2   5    0.11    0.08
   6  -2  -5    9.17    0.28
   6  -2  -5    8.74    0.28
   6  -2  -5    9.48    0.37
   6  -2  -5    9.07    0.36
  -6   2   5    9.55    0.34
  -6   2   5    9.13    0.35
   5  -2  -5    0.18    0.06
   5  -2  -5    0.29    0.05
   5  -2  -5    0.29    0.05
   5  -2  -5    0.34    0.08
   5  -2  -5    0.18    0.06
  -5   2   5    0.23    0.07
  -5   2   5    0.44    0.08
  -5   2   5    0.27    0.06
   4  -2  -5    1.23    0.07
   4  -2  -5    1.38    0.11
   4  -2  -5    1.11    0.11
  -4   2   5    1.17    0.11
  -4   2   5    1.08    0.09
  -4   2   5    1.14    0.10
   3  -2  -5    1.03    0.10
   3  -2  -5    0.98    0.08
   3  -2  -5    0.86    0.09
  -3   2   5    0.91    0.09
  -3   2   5    0.94    0.09
  -3   2   5    0.85    0.08
  -3   2   5    0.99    0.08
   2  -2  -5    2.32    0.13
  -2   2   5    2.23    0.12
  -2   2   5    2.15    0.12
  -2   2   5    2.08    0.10
   1  -2  -5   -0.01    0.02
  -1   2   5    0.02    0.01
  -1   2   5   -0.01    0.02
  -1   2   5    0.04    0.03
   0  -2  -5   74.47    1.62
   0  -2  -5   75.62    1.84
   0   2   5   75.24    1.63
   0   2   5   74.25    1.83
   0   2   5   75.71    1.64
  -1  -2  -5   20.01    0.46
  -1  -2  -5   20.34    0.55
  -1  -2  -5   19.02    0.49
   1   2   5   18.88    0.55
   1   2   5   19.66    0.48
   1   2   5   18.70    0.46
   1   2   5   20.26    0.47
  -2  -2  -5   98.35    2.16
  -2  -2  -5   99.35    2.20
  -2  -2  -5   98.76    2.41
  -2  -2  -5   99.11    2.01
   2   2   5   95.70    2.42
   2   2   5   98.81    2.15
   2   2   5  100.27    2.06
   2   2   5   95.65    2.12
   2   2   5   99.32    2.15
  -3  -2  -5    0.60    0.07
  -3  -2  -5    0.53    0.06
  -3  -2  -5    0.53    0.05
  -3  -2  -5    0.52    0.07
   3   2   5    0.50    0.07
   3   2   5    0.66    0.06
   3   2   5    0.50    0.07
   3   2   5    0.65    0.05
   3   2   5    0.54    0.07
   3   2   5    0.60    0.09
  -4  -2  -5    0.15    0.04
  -4  -2  -5    0.20    0.06
  -4  -2  -5    0.08    0.03
  -4  -2  -5    0.12    0.04
   4   2   5    0.38    0.04
   4   2   5    0.05    0.05
   4   2   5    0.18    0.03
   4   2   5    0.21    0.06
   4   2   5    0.17    0.06
   4   2   5    0.14    0.06
   4   2   5    0.11    0.05
  -5  -2  -5    8.42    0.25
  -5  -2  -5    8.49    0.28
  -5  -2  -5    8.10    0.27
  -5  -2  -5    8.34    0.30
   5   2   5    8.50    0.30
   5   2   5    8.40    0.35
   5   2   5    8.29    0.31
   5   2   5    8.26    0.34
  -6  -2  -5    0.12    0.06
  -6  -2  -5    0.14    0.06
   6   2   5    0.16    0.07
   6   2   5    0.13    0.05
   6   2   5    0.08    0.08
   6   2   5    0.25    0.10
   6   2   5    0.27    0.09
  -7  -2  -5    2.23    0.14
  -7  -2  -5    2.38    0.14
   7   2   5    2.25    0.23
   7   2   5    2.34    0.18
   7   2   5    2.33    0.24
   7   2   5    2.28    0.20
  -8  -2  -5    0.61    0.10
   8   2   5    0.72    0.16
   8   2   5    0.70    0.13
   8   2   5    0.68    0.15
  -9  -2  -5    0.24    0.09
   9   2   5   -0.01    0.07
   9   2   5    0.13    0.11
  11  -3  -5    0.03    0.09
  10  -3  -5    0.14    0.09
  10  -3  -5   -0.16    0.10
 -10   3   5    0.19    0.10
   9  -3  -5    1.03    0.17
   9  -3  -5    0.96    0.18
   9  -3  -5    0.90    0.13
   9  -3  -5    1.24    0.14
  -9   3   5    1.26    0.16
  -9   3   5    1.39    0.18
   8  -3  -5    6.72    0.26
   8  -3  -5    6.32    0.35
   8  -3  -5    6.73    0.26
   8  -3  -5    6.40    0.34
  -8   3   5    6.60    0.31
  -8   3   5    6.53    0.33
   7  -3  -5   16.81    0.45
   7  -3  -5   16.36    0.45
   7  -3  -5   16.75    0.57
   7  -3  -5   17.37    0.59
  -7   3   5   17.18    0.55
  -7   3   5   16.89    0.56
   6  -3  -5    0.18    0.08
   6  -3  -5    0.03    0.06
   6  -3  -5    0.13    0.05
   6  -3  -5    0.09    0.05
  -6   3   5    0.12    0.07
  -6   3   5    0.15    0.07
   5  -3  -5    0.35    0.05
   5  -3  -5    0.44    0.05
   5  -3  -5    0.33    0.07
   5  -3  -5    0.32    0.08
  -5   3   5    0.39    0.08
  -5   3   5    0.31    0.08
  -5   3   5    0.43    0.08
   4  -3  -5   30.50    0.78
   4  -3  -5   31.13    0.76
   4  -3  -5   30.05    0.64
  -4   3   5   30.38    0.79
  -4   3   5   29.15    0.89
  -4   3   5   32.72    0.76
   3  -3  -5   10.65    0.33
   3  -3  -5   11.01    0.33
   3  -3  -5   11.17    0.40
  -3   3   5   10.14    0.38
  -3   3   5   11.25    0.32
  -3   3   5   10.86    0.35
  -3   3   5   10.90    0.39
   2  -3  -5   36.77    0.98
  -2   3   5   36.37    0.81
  -2   3   5   35.76    0.97
   1  -3  -5    2.26    0.13
  -1   3   5    2.31    0.10
  -1   3   5    2.22    0.12
  -1   3   5    2.28    0.09
  -1   3   5    2.36    0.07
   0  -3  -5    5.93    0.22
   0  -3  -5    5.70    0.15
   0   3   5    5.73    0.16
   0   3   5    5.69    0.22
   0   3   5    5.54    0.17
   0   3   5    5.58    0.18
  -1  -3  -5    1.42    0.07
  -1  -3  -5    1.53    0.10
  -1  -3  -5    1.37    0.07
  -1  -3  -5    1.41    0.10
   1   3   5    1.50    0.09
   1   3   5    1.48    0.10
   1   3   5    1.61    0.10
   1   3   5    1.38    0.07
  -2  -3  -5    1.92    0.08
  -2  -3  -5    2.09    0.10
  -2  -3  -5    1.88    0.09
  -2  -3  -5    1.79    0.12
   2   3   5    2.06    0.11
   2   3   5    1.88    0.09
   2   3   5    2.05    0.13
   2   3   5    2.00    0.12
   2   3   5    1.94    0.11
   2   3   5    1.97    0.10
  -3  -3  -5   16.37    0.43
  -3  -3  -5   16.12    0.47
  -3  -3  -5   16.58    0.39
  -3  -3  -5   17.19    0.44
   3   3   5   16.93    0.48
   3   3   5   16.48    0.55
   3   3   5   17.05    0.47
   3   3   5   16.42    0.43
   3   3   5   17.10    0.39
   3   3   5   17.15    0.47
  -4  -3  -5   16.66    0.46
  -4  -3  -5   17.61    0.51
  -4  -3  -5   17.48    0.42
  -4  -3  -5   16.89    0.45
   4   3   5   17.28    0.60
   4   3   5   17.40    0.44
   4   3   5   17.07    0.40
   4   3   5   17.15    0.51
   4   3   5   17.06    0.52
   4   3   5   17.05    0.50
  -5  -3  -5    0.20    0.07
  -5  -3  -5    0.15    0.06
  -5  -3  -5   -0.02    0.04
  -5  -3  -5    0.00    0.04
   5   3   5    0.21    0.08
   5   3   5    0.03    0.04
   5   3   5    0.06    0.05
   5   3   5    0.09    0.07
  -6  -3  -5   -0.07    0.05
  -6  -3  -5    0.06    0.05
  -6  -3  -5   -0.04    0.05
   6   3   5   -0.02    0.07
   6   3   5   -0.02    0.05
   6   3   5   -0.10    0.06
  -7  -3  -5    0.97    0.13
  -7  -3  -5    0.79    0.10
   7   3   5    1.05    0.17
   7   3   5    0.97    0.16
   7   3   5    0.86    0.09
   7   3   5    1.14    0.15
  -8  -3  -5    0.47    0.09
   8   3   5    0.36    0.13
   8   3   5    0.35    0.10
  -9  -3  -5   -0.01    0.07
   9   3   5   -0.01    0.07
 -10  -3  -5    0.09    0.09
  11  -4  -5   -0.04    0.09
  10  -4  -5    0.12    0.12
  10  -4  -5    0.08    0.08
 -10   4   5    0.08    0.09
   9  -4  -5   -0.10    0.06
   9  -4  -5    0.06    0.06
   9  -4  -5    0.00    0.09
  -9   4   5    0.04    0.08
   8  -4  -5    0.07    0.07
   8  -4  -5    0.02    0.08
   8  -4  -5    0.01    0.05
   8  -4  -5   -0.02    0.05
  -8   4   5    0.04    0.07
  -8   4   5   -0.12    0.07
   7  -4  -5    0.89    0.10
   7  -4  -5    0.69    0.13
   7  -4  -5    1.04    0.10
   7  -4  -5    0.99    0.16
  -7   4   5    0.98    0.15
  -7   4   5    1.16    0.15
   6  -4  -5   23.29    0.53
   6  -4  -5   23.18    0.69
   6  -4  -5   22.55    0.67
   6  -4  -5   22.99    0.53
  -6   4   5   23.40    0.68
  -6   4   5   23.20    0.66
   5  -4  -5    0.00    0.03
   5  -4  -5    0.00    0.05
   5  -4  -5    0.02    0.05
  -5   4   5    0.01    0.05
  -5   4   5    0.00    0.04
  -5   4   5   -0.06    0.04
   4  -4  -5    3.79    0.19
   4  -4  -5    3.91    0.19
   4  -4  -5    3.72    0.12
  -4   4   5    3.76    0.22
  -4   4   5    3.45    0.17
  -4   4   5    3.82    0.20
   3  -4  -5    1.46    0.07
   3  -4  -5    1.61    0.11
   3  -4  -5    1.51    0.11
  -3   4   5    1.69    0.13
  -3   4   5    1.53    0.12
  -3   4   5    1.43    0.09
  -3   4   5    1.71    0.11
   2  -4  -5   72.24    1.82
  -2   4   5   70.95    1.57
  -2   4   5   71.94    1.52
  -2   4   5   70.58    1.80
   1  -4  -5    1.24    0.10
  -1   4   5    1.19    0.08
  -1   4   5    1.28    0.05
  -1   4   5    1.24    0.10
  -1   4   5    1.22    0.08
   0  -4  -5   40.39    1.03
   0  -4  -5   42.23    0.86
   0  -4  -5   43.20    1.11
   0   4   5   40.82    0.97
   0   4   5   41.42    1.09
   0   4   5   41.65    0.91
   0   4   5   43.49    0.94
  -1  -4  -5    4.35    0.19
  -1  -4  -5    4.56    0.13
  -1  -4  -5    4.49    0.15
   1   4   5    4.66    0.15
   1   4   5    4.29    0.18
   1   4   5    4.49    0.20
   1   4   5    4.75    0.17
  -2  -4  -5    2.32    0.09
  -2  -4  -5    2.58    0.12
  -2  -4  -5    2.55    0.15
  -2  -4  -5    2.45    0.10
   2   4   5    2.24    0.15
   2   4   5    2.40    0.12
   2   4   5    2.44    0.13
   2   4   5    2.32    0.11
   2   4   5    2.43    0.14
   2   4   5    2.28    0.13
  -3  -4  -5    5.64    0.21
  -3  -4  -5    5.77    0.20
  -3  -4  -5    5.72    0.25
  -3  -4  -5    5.49    0.18
   3   4   5    5.68    0.19
   3   4   5    5.43    0.23
   3   4   5    5.33    0.23
   3   4   5    5.48    0.27
   3   4   5    5.64    0.20
   3   4   5    5.79    0.23
  -4  -4  -5   13.65    0.39
  -4  -4  -5   12.77    0.38
  -4  -4  -5   13.22    0.44
  -4  -4  -5   13.11    0.35
   4   4   5   13.30    0.43
   4   4   5   13.22    0.44
   4   4   5   13.15    0.34
   4   4   5   13.15    0.38
   4   4   5   13.08    0.42
  -5  -4  -5    0.65    0.10
  -5  -4  -5    0.53    0.08
  -5  -4  -5    0.68    0.11
  -5  -4  -5    0.63    0.08
   5   4   5    0.64    0.12
   5   4   5    0.52    0.07
   5   4   5    0.86    0.12
   5   4   5    0.49    0.10
   5   4   5    0.80    0.08
  -6  -4  -5    0.14    0.06
  -6  -4  -5    0.12    0.06
  -6  -4  -5    0.04    0.06
   6   4   5    0.12    0.08
   6   4   5    0.08    0.08
   6   4   5    0.14    0.07
  -7  -4  -5   -0.02    0.06
  -7  -4  -5    0.00    0.07
   7   4   5    0.12    0.09
   7   4   5    0.08    0.07
   7   4   5    0.13    0.06
  -8  -4  -5    0.16    0.09
  -8  -4  -5    0.24    0.08
   8   4   5    0.30    0.06
   8   4   5    0.18    0.09
  -9  -4  -5    0.73    0.12
   9   4   5    0.52    0.12
  11  -5  -5    0.12    0.09
  10  -5  -5    0.29    0.13
  10  -5  -5    0.62    0.11
 -10   5   5    0.31    0.12
   9  -5  -5    1.32    0.13
   9  -5  -5    1.27    0.20
  -9   5   5    1.60    0.19
   8  -5  -5    2.18    0.22
   8  -5  -5    2.32    0.24
   8  -5  -5    2.47    0.14
  -8   5   5    2.12    0.21
  -8   5   5    2.60    0.21
   7  -5  -5    0.32    0.11
   7  -5  -5    0.25    0.09
   7  -5  -5    0.25    0.06
  -7   5   5    0.27    0.09
  -7   5   5    0.23    0.09
   6  -5  -5    6.37    0.30
   6  -5  -5    7.18    0.33
   6  -5  -5    6.70    0.20
  -6   5   5    7.32    0.31
  -6   5   5    6.27    0.30
   5  -5  -5    0.58    0.10
   5  -5  -5    0.55    0.05
   5  -5  -5    0.68    0.11
  -5   5   5    0.74    0.11
  -5   5   5    0.65    0.10
   4  -5  -5   27.43    0.72
   4  -5  -5   26.81    0.56
   4  -5  -5   26.54    0.70
  -4   5   5   27.78    0.69
  -4   5   5   26.85    0.82
  -4   5   5   27.45    0.76
   3  -5  -5    3.16    0.10
  -3   5   5    2.78    0.14
  -3   5   5    2.95    0.14
  -3   5   5    3.07    0.18
   2  -5  -5    1.35    0.07
  -2   5   5    1.46    0.09
  -2   5   5    1.24    0.11
  -2   5   5    1.41    0.10
   1  -5  -5   43.66    0.91
  -1   5   5   44.79    0.97
  -1   5   5   43.92    1.03
  -1   5   5   42.82    1.16
  -1   5   5   44.44    0.97
   0  -5  -5   40.83    0.87
   0  -5  -5   40.44    1.03
   0   5   5   38.78    1.07
   0   5   5   41.25    0.92
   0   5   5   41.75    0.90
   0   5   5   40.25    0.97
  -1  -5  -5    7.09    0.28
  -1  -5  -5    6.86    0.19
  -1  -5  -5    6.60    0.23
   1   5   5    7.44    0.26
   1   5   5    6.85    0.23
   1   5   5    6.82    0.28
   1   5   5    6.62    0.20
  -2  -5  -5    0.06    0.05
  -2  -5  -5    0.03    0.02
  -2  -5  -5    0.02    0.03
  -2  -5  -5    0.06    0.05
   2   5   5    0.06    0.04
   2   5   5    0.05    0.03
   2   5   5    0.12    0.04
   2   5   5    0.07    0.04
   2   5   5    0.09    0.05
   2   5   5    0.03    0.04
  -3  -5  -5    3.29    0.14
  -3  -5  -5    3.48    0.20
  -3  -5  -5    3.19    0.15
  -3  -5  -5    3.36    0.13
   3   5   5    3.47    0.19
   3   5   5    3.19    0.14
   3   5   5    3.15    0.17
   3   5   5    3.40    0.16
   3   5   5    3.21    0.17
  -4  -5  -5    1.50    0.10
  -4  -5  -5    1.38    0.15
  -4  -5  -5    1.47    0.12
  -4  -5  -5    1.45    0.10
   4   5   5    1.59    0.15
   4   5   5    1.25    0.14
   4   5   5    1.49    0.10
   4   5   5    1.39    0.11
  -5  -5  -5    3.64    0.18
  -5  -5  -5    3.47    0.16
  -5  -5  -5    3.94    0.20
  -5  -5  -5    3.60    0.23
   5   5   5    3.60    0.21
   5   5   5    3.56    0.15
   5   5   5    3.65    0.17
   5   5   5    3.43    0.22
  -6  -5  -5    0.74    0.12
  -6  -5  -5    0.64    0.09
  -6  -5  -5    0.76    0.13
  -6  -5  -5    0.76    0.10
   6   5   5    0.50    0.11
  -7  -5  -5   -0.03    0.07
  -7  -5  -5    0.23    0.07
   7   5   5    0.22    0.09
  -8  -5  -5    0.04    0.08
  -8  -5  -5    0.09    0.08
   8   5   5    0.01    0.06
   8   5   5   -0.06    0.07
  -9  -5  -5    0.27    0.12
  -9  -5  -5    0.23    0.09
   9   5   5    0.20    0.10
  11  -6  -5   -0.04    0.07
  10  -6  -5   -0.05    0.06
  10  -6  -5    0.16    0.12
   9  -6  -5    0.08    0.11
   9  -6  -5    0.01    0.06
  -9   6   5    0.05    0.09
   8  -6  -5    0.52    0.12
   8  -6  -5    0.29    0.12
   8  -6  -5    0.47    0.08
  -8   6   5    0.27    0.10
  -8   6   5    0.52    0.13
   7  -6  -5    0.12    0.09
   7  -6  -5    0.27    0.05
   7  -6  -5    0.14    0.09
  -7   6   5    0.35    0.10
  -7   6   5    0.24    0.09
   6  -6  -5    2.89    0.21
   6  -6  -5    2.70    0.11
   6  -6  -5    2.74    0.19
  -6   6   5    2.53    0.18
  -6   6   5    2.66    0.21
   5  -6  -5    3.29    0.20
   5  -6  -5    3.08    0.20
   5  -6  -5    3.23    0.11
  -5   6   5    3.39    0.19
  -5   6   5    3.31    0.22
   4  -6  -5    7.60    0.20
   4  -6  -5    7.85    0.29
  -4   6   5    7.16    0.33
  -4   6   5    7.80    0.32
  -4   6   5    7.70    0.28
   3  -6  -5    0.17    0.04
  -3   6   5    0.16    0.05
  -3   6   5    0.19    0.05
  -3   6   5    0.28    0.07
   2  -6  -5    0.72    0.07
  -2   6   5    0.64    0.07
  -2   6   5    0.68    0.09
  -2   6   5    0.82    0.10
   1  -6  -5    4.12    0.16
  -1   6   5    4.31    0.16
  -1   6   5    4.11    0.20
  -1   6   5    4.16    0.19
   0  -6  -5    4.08    0.17
   0  -6  -5    4.22    0.22
   0   6   5    4.31    0.17
   0   6   5    4.03    0.20
   0   6   5    4.18    0.15
   0   6   5    4.29    0.20
  -1  -6  -5    0.14    0.06
  -1  -6  -5    0.22    0.07
   1   6   5    0.26    0.05
   1   6   5    0.20    0.05
   1   6   5    0.22    0.04
   1   6   5    0.20    0.06
   1   6   5    0.25    0.07
  -2  -6  -5   -0.04    0.03
  -2  -6  -5   -0.05    0.04
  -2  -6  -5    0.03    0.06
   2   6   5    0.04    0.05
   2   6   5    0.00    0.04
   2   6   5   -0.05    0.04
   2   6   5    0.01    0.04
   2   6   5    0.06    0.05
  -3  -6  -5    3.49    0.22
  -3  -6  -5    3.22    0.16
   3   6   5    3.38    0.16
   3   6   5    3.36    0.16
   3   6   5    3.34    0.20
  -4  -6  -5    0.89    0.08
  -4  -6  -5    0.89    0.14
  -4  -6  -5    0.94    0.11
   4   6   5    0.75    0.09
   4   6   5    0.94    0.13
   4   6   5    1.14    0.11
  -5  -6  -5    0.26    0.06
  -5  -6  -5    0.34    0.09
  -5  -6  -5    0.13    0.08
   5   6   5    0.25    0.08
   5   6   5    0.21    0.06
   5   6   5    0.24    0.07
  -6  -6  -5    0.30    0.11
  -6  -6  -5    0.43    0.10
  -6  -6  -5    0.36    0.07
   6   6   5    0.46    0.07
   6   6   5    0.23    0.09
  -7  -6  -5    1.07    0.12
  -7  -6  -5    1.39    0.16
   7   6   5    0.87    0.15
  -8  -6  -5    0.05    0.06
  -8  -6  -5    0.02    0.09
   8   6   5   -0.12    0.06
   8   6   5   -0.04    0.06
  11  -7  -5    0.04    0.07
  10  -7  -5    0.44    0.09
  10  -7  -5    0.52    0.17
   9  -7  -5    2.07    0.25
   9  -7  -5    2.21    0.14
  -9   7   5    2.61    0.22
   8  -7  -5    0.17    0.06
   8  -7  -5    0.14    0.09
   8  -7  -5    0.18    0.11
  -8   7   5    0.16    0.10
  -8   7   5    0.17    0.10
   7  -7  -5    0.19    0.05
   7  -7  -5    0.16    0.10
   7  -7  -5    0.15    0.09
  -7   7   5    0.51    0.12
  -7   7   5    0.27    0.10
   6  -7  -5    4.88    0.26
   6  -7  -5    4.99    0.16
   6  -7  -5    5.00    0.28
  -6   7   5    5.32    0.29
  -6   7   5    4.81    0.25
   5  -7  -5    0.46    0.05
   5  -7  -5    0.37    0.09
   5  -7  -5    0.38    0.09
  -5   7   5    0.25    0.08
  -5   7   5    0.32    0.10
   4  -7  -5    0.86    0.06
  -4   7   5    0.64    0.09
   3  -7  -5   12.36    0.31
  -3   7   5   12.96    0.38
  -3   7   5   12.24    0.46
  -3   7   5   13.17    0.41
   2  -7  -5    0.83    0.08
  -2   7   5    0.69    0.10
  -2   7   5    0.93    0.09
  -2   7   5    0.92    0.12
   1  -7  -5   23.03    0.56
  -1   7   5   22.60    0.69
  -1   7   5   23.72    0.65
  -1   7   5   23.72    0.57
   0  -7  -5   14.01    0.49
   0  -7  -5   13.75    0.39
   0   7   5   13.42    0.44
   0   7   5   13.37    0.46
   0   7   5   13.62    0.37
   0   7   5   13.56    0.37
  -1  -7  -5    0.38    0.10
  -1  -7  -5    0.44    0.09
   1   7   5    0.41    0.07
   1   7   5    0.33    0.08
   1   7   5    0.35    0.06
   1   7   5    0.44    0.09
  -2  -7  -5   -0.02    0.06
  -2  -7  -5    0.01    0.06
   2   7   5    0.08    0.05
   2   7   5    0.08    0.06
   2   7   5    0.05    0.05
  -3  -7  -5    1.69    0.19
  -3  -7  -5    1.66    0.11
   3   7   5    1.51    0.12
   3   7   5    1.64    0.17
   3   7   5    1.74    0.13
  -4  -7  -5    0.14    0.07
  -4  -7  -5    0.32    0.11
   4   7   5    0.15    0.07
   4   7   5    0.33    0.07
   4   7   5    0.17    0.08
  -5  -7  -5    0.89    0.16
  -5  -7  -5    0.94    0.12
   5   7   5    0.68    0.13
   5   7   5    0.75    0.10
  -6  -7  -5    0.55    0.11
  -6  -7  -5    0.67    0.15
   6   7   5    0.29    0.10
   6   7   5    0.45    0.08
  -7  -7  -5   -0.05    0.08
   7   7   5    0.09    0.08
  -8  -7  -5    0.25    0.10
   8   7   5    0.07    0.09
   8   7   5    0.09    0.07
  11  -8  -5    0.04    0.07
  10  -8  -5    0.03    0.11
  10  -8  -5    0.05    0.07
   9  -8  -5    0.03    0.10
   9  -8  -5    0.02    0.06
  -9   8   5    0.12    0.11
   8  -8  -5    0.12    0.11
   8  -8  -5    0.31    0.11
   8  -8  -5    0.15    0.05
  -8   8   5    0.11    0.09
  -8   8   5    0.19    0.09
   7  -8  -5   -0.05    0.07
   7  -8  -5    0.08    0.04
   7  -8  -5    0.00    0.07
  -7   8   5   -0.04    0.06
  -7   8   5    0.08    0.09
   6  -8  -5    0.23    0.04
   6  -8  -5    0.10    0.08
   6  -8  -5    0.20    0.08
  -6   8   5    0.22    0.10
  -6   8   5    0.09    0.07
   5  -8  -5    2.64    0.11
  -5   8   5    2.33    0.21
  -5   8   5    2.69    0.18
   4  -8  -5    0.65    0.07
  -4   8   5    0.74    0.10
   3  -8  -5    5.24    0.19
  -3   8   5    4.99    0.21
  -3   8   5    5.17    0.25
   2  -8  -5   23.87    0.57
  -2   8   5   23.16    0.67
   1  -8  -5    6.92    0.26
  -1   8   5    7.76    0.32
   0  -8  -5    1.70    0.15
   0  -8  -5    1.88    0.21
   0   8   5    1.77    0.17
   0   8   5    1.65    0.11
  -1  -8  -5    4.14    0.21
  -1  -8  -5    3.47    0.24
   1   8   5    3.77    0.22
   1   8   5    3.42    0.17
   1   8   5    3.63    0.16
  -2  -8  -5    0.54    0.13
  -2  -8  -5    0.70    0.13
   2   8   5    0.52    0.08
   2   8   5    0.65    0.12
   2   8   5    0.52    0.08
  -3  -8  -5    0.05    0.08
   3   8   5    0.06    0.07
   3   8   5    0.12    0.06
   3   8   5    0.08    0.05
  -4  -8  -5   -0.02    0.08
  -4  -8  -5   -0.02    0.05
   4   8   5   -0.01    0.06
   4   8   5    0.03    0.06
  -5  -8  -5    0.17    0.08
  -5  -8  -5    0.17    0.12
   5   8   5    0.10    0.07
   5   8   5    0.19    0.09
  -6  -8  -5    0.07    0.12
  -6  -8  -5   -0.04    0.07
   6   8   5   -0.02    0.06
   6   8   5   -0.04    0.06
  -7  -8  -5   -0.05    0.08
   7   8   5    0.19    0.10
  10  -9  -5    0.05    0.06
   9  -9  -5    0.16    0.06
   9  -9  -5    0.30    0.14
  -9   9   5    0.02    0.11
   8  -9  -5    0.79    0.16
   8  -9  -5    0.84    0.08
  -8   9   5    0.75    0.16
   7  -9  -5    0.47    0.06
   7  -9  -5    0.34    0.10
   7  -9  -5    0.52    0.13
  -7   9   5    0.43    0.11
  -7   9   5    0.45    0.14
   6  -9  -5    0.38    0.06
  -6   9   5    0.39    0.13
  -6   9   5    0.52    0.10
   5  -9  -5    0.65    0.07
  -5   9   5    0.66    0.14
   4  -9  -5    0.68    0.08
   3  -9  -5    1.66    0.11
  -3   9   5    1.78    0.18
   2  -9  -5    0.07    0.06
  -2   9   5    0.22    0.09
   1  -9  -5    0.13    0.07
  -1   9   5    0.30    0.09
   0  -9  -5   -0.04    0.06
   0   9   5    0.19    0.08
  -1  -9  -5    2.38    0.22
  -1  -9  -5    2.77    0.19
   1   9   5    2.73    0.15
   1   9   5    2.73    0.16
   1   9   5    2.97    0.22
  -2  -9  -5    0.38    0.13
  -2  -9  -5    0.49    0.12
   2   9   5    0.50    0.09
   2   9   5    0.25    0.09
  -3  -9  -5    0.08    0.11
   3   9   5    0.05    0.08
   3   9   5    0.17    0.08
  -4  -9  -5    0.65    0.16
   4   9   5    0.89    0.11
   4   9   5    0.69    0.14
  -5  -9  -5   -0.03    0.10
   5   9   5   -0.09    0.06
   5   9   5    0.03    0.08
  -6  -9  -5    0.00    0.12
   6   9   5    0.07    0.07
   6   9   5    0.07    0.09
  10 -10  -5   -0.04    0.06
   9 -10  -5    0.23    0.06
  -9  10   5    0.25    0.14
   8 -10  -5    0.19    0.05
  -8  10   5    0.26    0.13
   7 -10  -5    0.13    0.05
  -7  10   5    0.01    0.09
   6 -10  -5    0.34    0.06
  -6  10   5    0.45    0.14
   5 -10  -5    0.10    0.05
  -5  10   5    0.13    0.10
   4 -10  -5    0.07    0.06
   3 -10  -5    0.66    0.09
  -3  10   5    0.58    0.13
   2 -10  -5    0.00    0.06
  -2  10   5    0.11    0.08
   1 -10  -5    0.21    0.08
  -1  10   5    0.09    0.08
   0 -10  -5    2.82    0.19
   0  10   5    3.06    0.22
  -1 -10  -5    0.37    0.12
  -1 -10  -5    0.40    0.11
   1  10   5    0.17    0.07
   1  10   5    0.30    0.10
  -2 -10  -5    1.49    0.22
  -2 -10  -5    1.08    0.17
   2  10   5    1.19    0.17
   2  10   5    1.19    0.13
  -3 -10  -5    0.13    0.12
   3  10   5    0.19    0.10
   3  10   5    0.18    0.09
  -4 -10  -5   -0.04    0.10
   4  10   5    0.06    0.08
   4  10   5   -0.04    0.07
  -5 -10  -5    0.11    0.12
   5  10   5    0.10    0.08
   5  10   5    0.07    0.09
   9 -11  -5    2.22    0.13
   8 -11  -5    0.46    0.07
  -8  11   5    0.33    0.14
   7 -11  -5   -0.02    0.05
  -7  11   5    0.10    0.12
   6 -11  -5   -0.06    0.05
  -6  11   5   -0.06    0.10
   5 -11  -5    0.15    0.06
   4 -11  -5    0.93    0.11
   3 -11  -5    0.12    0.07
  -3  11   5    0.16    0.10
   2 -11  -5    0.85    0.13
  -2  11   5    0.96    0.16
   1 -11  -5    0.02    0.07
  -1  11   5   -0.09    0.06
   0 -11  -5    0.09    0.08
   0  11   5    0.03    0.08
  -1 -11  -5   -0.02    0.08
   1  11   5    0.01    0.07
   1  11   5    0.02    0.09
  -2 -11  -5    0.76    0.15
  -2 -11  -5    0.63    0.17
   2  11   5    0.74    0.12
   2  11   5    0.52    0.14
  -3 -11  -5    0.17    0.15
   3  11   5   -0.09    0.08
   3  11   5    0.01    0.08
  -4 -11  -5    0.07    0.14
   4  11   5    0.01    0.09
   4  11   5    0.21    0.09
   8 -12  -5    0.36    0.08
  -8  12   5    0.20    0.16
   7 -12  -5    0.25    0.07
  -7  12   5    0.29    0.15
   6 -12  -5    0.64    0.09
  -6  12   5    0.85    0.19
   5 -12  -5    0.09    0.07
   4 -12  -5    0.74    0.12
   3 -12  -5    0.78    0.12
  -3  12   5    0.92    0.16
   2 -12  -5    0.22    0.09
  -2  12   5    0.09    0.10
   1 -12  -5    0.18    0.09
  -1  12   5   -0.13    0.06
   0 -12  -5    0.15    0.10
   0  12   5    0.02    0.09
  -1 -12  -5    0.08    0.11
   1  12   5    0.10    0.10
   1  12   5    0.17    0.09
  -2 -12  -5    0.17    0.14
   2  12   5    0.07    0.09
   2  12   5    0.17    0.10
  -3 -12  -5    0.06    0.13
   3  12   5    0.10    0.11
   3  12   5    0.12    0.09
   7 -13  -5    1.00    0.12
  -7  13   5    0.72    0.21
   6 -13  -5    0.17    0.08
  -6  13   5    0.03    0.14
   5 -13  -5    0.00    0.08
   4 -13  -5    0.39    0.10
   3 -13  -5    0.42    0.12
   2 -13  -5   -0.13    0.08
  -2  13   5    0.10    0.11
   1 -13  -5   -0.09    0.09
  -1  13   5   -0.09    0.08
   0 -13  -5    0.07    0.11
   0  13   5    0.02    0.10
  -1 -13  -5    0.04    0.12
   1  13   5    0.06    0.10
   1  13   5    0.00    0.10
   3 -14  -5   -0.01    0.09
   0  14  -6    0.09    0.10
   0 -14   6    0.21    0.14
   0 -14   6    0.02    0.09
  -1  14  -6    0.04    0.11
   1 -14   6    0.06    0.09
  -2  14  -6    0.23    0.13
   2 -14   6    0.24    0.10
  -3  14  -6    0.29    0.15
   3 -14   6    0.22    0.09
  -4  14  -6    0.14    0.12
   4 -14   6    0.07    0.08
  -5  14  -6   -0.09    0.09
   5 -14   6    0.15    0.07
   2  13  -6    0.03    0.09
   2  13  -6   -0.13    0.08
  -2 -13   6    0.04    0.10
  -2 -13   6    0.05    0.12
   1  13  -6    0.07    0.10
  -1 -13   6    0.10    0.11
  -1 -13   6   -0.05    0.09
   0  13  -6    0.10    0.10
   0 -13   6    0.17    0.13
   0 -13   6    0.05    0.10
  -1  13  -6    0.17    0.11
   1 -13   6    0.14    0.12
   1 -13   6    0.20    0.10
  -2  13  -6    0.01    0.10
   2 -13   6    0.21    0.10
  -3  13  -6    0.10    0.12
   3 -13   6   -0.01    0.07
  -4  13  -6    0.08    0.11
   4 -13   6    0.13    0.07
  -5  13  -6   -0.03    0.10
   5 -13   6    0.02    0.06
  -6  13  -6    0.19    0.13
   6 -13   6    0.20    0.06
  -7  13  -6    0.05    0.13
   7 -13   6    0.10    0.05
   4  12  -6   -0.04    0.08
   4  12  -6    0.03    0.09
  -4 -12   6    0.00    0.12
   3  12  -6    0.03    0.08
   3  12  -6    0.31    0.09
  -3 -12   6    0.11    0.13
   2  12  -6    0.05    0.09
   2  12  -6   -0.04    0.08
  -2 -12   6    0.12    0.11
  -2 -12   6   -0.01    0.10
   1  12  -6    0.12    0.09
  -1 -12   6    0.09    0.09
  -1 -12   6    0.11    0.12
   0  12  -6    0.25    0.12
   0 -12   6    0.30    0.11
   0 -12   6    0.24    0.13
  -1  12  -6    0.47    0.14
   1 -12   6    0.19    0.12
   1 -12   6    0.18    0.09
  -2  12  -6    0.15    0.11
   2 -12   6    0.22    0.08
  -3  12  -6    0.15    0.11
   3 -12   6    0.25    0.08
  -4  12  -6    0.07    0.11
   4 -12   6   -0.07    0.05
  -5  12  -6    0.06    0.10
   5 -12   6    0.00    0.05
  -6  12  -6   -0.05    0.10
   6 -12   6    0.02    0.05
  -7  12  -6    0.33    0.14
   7 -12   6    0.32    0.06
   5  11  -6    0.01    0.08
   5  11  -6    0.06    0.08
  -5 -11   6    0.00    0.10
   4  11  -6    0.03    0.08
   4  11  -6    0.15    0.09
  -4 -11   6    0.13    0.13
   3  11  -6    0.08    0.08
   3  11  -6    0.18    0.08
  -3 -11   6    0.03    0.11
   2  11  -6    0.74    0.11
   2  11  -6    0.75    0.15
  -2 -11   6    0.73    0.16
  -2 -11   6    0.69    0.13
   1  11  -6    0.59    0.14
  -1 -11   6    0.77    0.14
  -1 -11   6    0.81    0.17
   0  11  -6    0.46    0.14
   0 -11   6    0.35    0.10
   0 -11   6    0.47    0.13
  -1  11  -6    0.18    0.11
   1 -11   6    0.12    0.10
   1 -11   6   -0.01    0.07
  -2  11  -6    0.03    0.10
   2 -11   6    0.05    0.07
  -3  11  -6   -0.13    0.07
   3 -11   6   -0.10    0.05
  -4  11  -6   -0.01    0.08
   4 -11   6    0.01    0.05
  -5  11  -6   -0.01    0.09
   5 -11   6    0.02    0.05
  -6  11  -6    0.36    0.14
   6 -11   6    0.16    0.05
  -7  11  -6    0.27    0.19
   7 -11   6    0.49    0.06
   8 -11   6    0.48    0.06
   6  10  -6    0.05    0.07
   6  10  -6    0.03    0.08
   6  10  -6   -0.05    0.08
  -6 -10   6   -0.01    0.12
   5  10  -6    0.35    0.11
   5  10  -6    0.56    0.10
  -5 -10   6    0.30    0.14
   4  10  -6    0.13    0.08
   4  10  -6    0.09    0.09
  -4 -10   6    0.27    0.13
   3  10  -6   -0.02    0.07
   3  10  -6    0.17    0.09
  -3 -10   6    0.02    0.10
   2  10  -6    0.31    0.11
   2  10  -6    0.63    0.09
  -2 -10   6    0.48    0.13
  -2 -10   6    0.53    0.12
   1  10  -6    0.07    0.09
   1  10  -6    0.07    0.06
  -1 -10   6    0.16    0.09
  -1 -10   6    0.24    0.11
   0  10  -6    0.13    0.10
   0 -10   6    0.28    0.09
   0 -10   6    0.13    0.08
  -1  10  -6    0.45    0.13
   1 -10   6    0.26    0.07
   1 -10   6    0.35    0.11
  -2  10  -6    1.82    0.22
   2 -10   6    1.71    0.13
   2 -10   6    1.92    0.20
  -3  10  -6    1.85    0.22
   3 -10   6    1.68    0.12
  -4  10  -6    0.20    0.11
   4 -10   6    0.14    0.05
  -5  10  -6    0.10    0.09
   5 -10   6    0.07    0.04
  -6  10  -6    0.00    0.09
  -7  10  -6   -0.17    0.07
   7 -10   6    0.04    0.04
   8 -10   6    0.08    0.04
   9 -10   6    0.07    0.05
   7   9  -6    0.01    0.08
  -7  -9   6   -0.01    0.10
   6   9  -6    0.02    0.07
   6   9  -6    0.04    0.06
   6   9  -6    0.00    0.08
  -6  -9   6    0.07    0.12
   5   9  -6    0.00    0.08
   5   9  -6    0.07    0.07
  -5  -9   6    0.02    0.10
   4   9  -6   -0.01    0.06
   4   9  -6    0.03    0.06
  -4  -9   6    0.12    0.10
   3   9  -6    0.70    0.10
   3   9  -6    0.79    0.14
  -3  -9   6    0.63    0.14
  -3  -9   6    0.73    0.12
   2   9  -6    0.99    0.15
   2   9  -6    1.04    0.11
   2   9  -6    1.05    0.10
  -2  -9   6    1.21    0.15
  -2  -9   6    0.91    0.16
   1   9  -6    1.79    0.20
   1   9  -6    1.62    0.12
  -1  -9   6    1.58    0.15
  -1  -9   6    1.21    0.17
   0   9  -6    0.02    0.08
   0  -9   6   -0.04    0.07
   0  -9   6   -0.02    0.05
  -1   9  -6    0.03    0.08
   1  -9   6    0.06    0.07
   1  -9   6    0.04    0.05
  -2   9  -6    3.15    0.24
   2  -9   6    3.22    0.16
   2  -9   6    3.08    0.21
  -3   9  -6    0.00    0.08
   3  -9   6    0.02    0.05
  -4   9  -6   -0.09    0.07
   4  -9   6   -0.01    0.04
  -5   9  -6   -0.03    0.08
   5  -9   6   -0.06    0.03
  -6   9  -6    0.49    0.13
   6  -9   6    0.52    0.05
  -7   9  -6   -0.03    0.10
   7  -9   6    0.07    0.04
  -8   9  -6    0.06    0.10
   8  -9   6    0.03    0.04
   9  -9   6    0.00    0.05
  10  -9   6    0.04    0.06
  -8  -8   6   -0.04    0.12
   7   8  -6    0.05    0.08
  -7  -8   6    0.03    0.11
   6   8  -6    0.56    0.12
   6   8  -6    0.40    0.08
  -6  -8   6    0.54    0.16
   5   8  -6   -0.04    0.07
   5   8  -6    0.10    0.07
  -5  -8   6    0.06    0.10
   4   8  -6    0.50    0.08
   4   8  -6    0.36    0.10
  -4  -8   6    0.41    0.12
   3   8  -6    0.25    0.07
   3   8  -6    0.18    0.06
   3   8  -6    0.14    0.08
  -3  -8   6    0.15    0.08
  -3  -8   6    0.29    0.11
   2   8  -6    0.87    0.09
   2   8  -6    0.84    0.14
   2   8  -6    0.53    0.08
  -2  -8   6    0.52    0.09
  -2  -8   6    0.79    0.13
   1   8  -6    1.10    0.15
   1   8  -6    1.00    0.09
   1   8  -6    1.18    0.09
  -1  -8   6    1.16    0.15
  -1  -8   6    1.15    0.12
   0   8  -6    0.08    0.07
   0  -8   6   -0.01    0.06
   0  -8   6    0.17    0.06
  -1   8  -6    0.16    0.08
   1  -8   6    0.13    0.05
   1  -8   6    0.18    0.08
  -2   8  -6    3.52    0.23
   2  -8   6    3.41    0.20
   2  -8   6    3.10    0.14
  -3   8  -6    1.59    0.19
   3  -8   6    1.50    0.09
  -4   8  -6    5.28    0.31
   4  -8   6    5.44    0.17
  -5   8  -6    1.66    0.20
   5  -8   6    1.62    0.08
   6  -8   6    0.03    0.03
   7  -8   6    0.32    0.12
   7  -8   6    0.37    0.05
   8  -8   6    0.72    0.08
   8  -8   6    0.79    0.18
   9  -8   6    0.37    0.16
   9  -8   6    0.45    0.08
  10  -8   6   -0.09    0.06
   8   7  -6    0.23    0.09
  -8  -7   6    0.01    0.12
   7   7  -6    0.03    0.07
  -7  -7   6   -0.07    0.10
   6   7  -6    0.09    0.08
   6   7  -6    0.18    0.06
  -6  -7   6    0.00    0.10
   5   7  -6    0.14    0.08
   5   7  -6    0.08    0.07
   5   7  -6    0.06    0.06
   5   7  -6    0.05    0.06
  -5  -7   6    0.07    0.10
   4   7  -6    0.76    0.13
   4   7  -6    0.70    0.09
   4   7  -6    0.94    0.10
  -4  -7   6    0.74    0.14
   3   7  -6    0.78    0.12
   3   7  -6    0.66    0.08
   3   7  -6    0.83    0.09
  -3  -7   6    0.90    0.12
  -3  -7   6    0.74    0.13
   2   7  -6    0.18    0.05
   2   7  -6    0.08    0.07
   2   7  -6    0.16    0.05
  -2  -7   6    0.29    0.08
  -2  -7   6    0.29    0.07
   1   7  -6    0.04    0.04
   1   7  -6    0.13    0.07
   1   7  -6    0.15    0.04
  -1  -7   6    0.04    0.06
  -1  -7   6    0.03    0.05
   0   7  -6    0.25    0.04
   0   7  -6    0.31    0.09
   0  -7   6    0.35    0.08
   0  -7   6    0.24    0.06
  -1   7  -6    3.36    0.21
   1  -7   6    3.40    0.15
   1  -7   6    3.16    0.18
  -2   7  -6    3.07    0.20
   2  -7   6    2.67    0.12
   2  -7   6    2.28    0.15
  -3   7  -6   21.44    0.65
   3  -7   6   20.79    0.46
   4  -7   6    4.93    0.15
   4  -7   6    4.95    0.24
  -5   7  -6    4.47    0.24
   5  -7   6    4.56    0.24
   5  -7   6    4.67    0.14
   5  -7   6    5.14    0.28
  -6   7  -6    0.99    0.14
   6  -7   6    0.75    0.14
   6  -7   6    0.82    0.13
   6  -7   6    0.82    0.06
  -7   7  -6   -0.05    0.07
   7  -7   6    0.06    0.10
   7  -7   6   -0.02    0.06
   7  -7   6    0.07    0.04
  -8   7  -6    0.03    0.08
   8  -7   6   -0.08    0.09
   8  -7   6   -0.06    0.04
   8  -7   6    0.10    0.09
   9  -7   6    0.48    0.16
   9  -7   6    0.43    0.08
  10  -7   6    0.22    0.15
  10  -7   6    0.26    0.09
  11  -7   6    0.01    0.08
   9   6  -6    0.02    0.06
  -9  -6   6    0.12    0.09
  -9  -6   6   -0.14    0.09
   8   6  -6    0.70    0.11
  -8  -6   6    0.45    0.10
  -8  -6   6    0.49    0.15
   7   6  -6    0.12    0.07
  -7  -6   6    0.13    0.07
  -7  -6   6    0.04    0.11
   6   6  -6    0.85    0.09
   6   6  -6    0.98    0.12
  -6  -6   6    0.91    0.10
  -6  -6   6    0.97    0.17
  -6  -6   6    0.97    0.10
   5   6  -6    3.31    0.18
   5   6  -6    3.18    0.16
   5   6  -6    3.46    0.20
   5   6  -6    3.55    0.16
  -5  -6   6    3.35    0.16
  -5  -6   6    3.29    0.15
  -5  -6   6    3.13    0.23
   4   6  -6    3.96    0.18
   4   6  -6    3.87    0.21
   4   6  -6    3.30    0.15
  -4  -6   6    3.72    0.24
   3   6  -6    3.31    0.16
   3   6  -6    3.26    0.14
   3   6  -6    3.75    0.21
  -3  -6   6    3.34    0.18
  -3  -6   6    3.92    0.22
   2   6  -6    0.22    0.05
   2   6  -6    0.10    0.04
   2   6  -6    0.17    0.07
  -2  -6   6    0.21    0.06
  -2  -6   6    0.14    0.06
   1   6  -6    0.25    0.07
   1   6  -6    0.20    0.04
   1   6  -6    0.37    0.05
  -1  -6   6    0.29    0.07
  -1  -6   6    0.22    0.06
   0   6  -6   35.50    0.92
   0   6  -6   35.26    0.80
   0  -6   6   34.59    0.90
   0  -6   6   34.90    0.77
  -1   6  -6    1.97    0.16
   1  -6   6    2.10    0.11
   1  -6   6    2.14    0.14
  -2   6  -6    1.40    0.15
   2  -6   6    1.50    0.09
   2  -6   6    1.05    0.09
   2  -6   6    1.41    0.11
   2  -6   6    1.45    0.08
   3  -6   6    0.46    0.08
   3  -6   6    0.61    0.05
   3  -6   6    0.55    0.08
   3  -6   6    0.67    0.09
  -4   6  -6    0.08    0.05
   4  -6   6    0.15    0.07
   4  -6   6    0.08    0.03
   4  -6   6    0.12    0.06
   4  -6   6    0.10    0.06
   5  -6   6    7.54    0.19
   5  -6   6    7.30    0.31
   5  -6   6    8.07    0.34
   5  -6   6    7.50    0.35
   6  -6   6    0.17    0.04
   6  -6   6    0.05    0.07
   6  -6   6    0.17    0.09
   7  -6   6    0.08    0.09
   7  -6   6    0.13    0.04
   7  -6   6    0.13    0.08
  -8   6  -6    0.02    0.07
   8  -6   6    0.02    0.05
   8  -6   6   -0.06    0.06
   8  -6   6   -0.13    0.09
   9  -6   6   -0.08    0.05
   9  -6   6    0.00    0.11
  10  -6   6    0.22    0.14
  10  -6   6    0.27    0.10
  11  -6   6    0.06    0.09
  -9  -5   6    0.43    0.10
  -9  -5   6    0.42    0.12
  -9  -5   6    0.15    0.13
   8   5  -6    0.17    0.07
  -8  -5   6    0.34    0.13
  -8  -5   6    0.19    0.08
  -8  -5   6    0.13    0.09
   7   5  -6    0.66    0.10
  -7  -5   6    0.67    0.10
  -7  -5   6    0.78    0.12
  -7  -5   6    0.89    0.17
   6   5  -6    1.42    0.13
   6   5  -6    1.49    0.10
  -6  -5   6    1.45    0.12
  -6  -5   6    1.38    0.18
  -6  -5   6    1.60    0.12
   5   5  -6    0.02    0.04
   5   5  -6    0.10    0.06
   5   5  -6    0.07    0.06
   5   5  -6   -0.04    0.04
  -5  -5   6   -0.03    0.05
  -5  -5   6   -0.02    0.04
  -5  -5   6    0.02    0.07
   4   5  -6    4.67    0.22
   4   5  -6    4.27    0.18
   4   5  -6    4.85    0.20
   4   5  -6    4.48    0.17
  -4  -5   6    4.46    0.16
  -4  -5   6    4.76    0.18
  -4  -5   6    4.94    0.25
   3   5  -6    2.08    0.11
   3   5  -6    2.08    0.10
   3   5  -6    1.86    0.14
  -3  -5   6    1.83    0.13
  -3  -5   6    1.89    0.14
  -3  -5   6    2.07    0.10
   2   5  -6    1.30    0.11
   2   5  -6    1.52    0.09
  -2  -5   6    1.27    0.06
  -2  -5   6    1.41    0.12
  -2  -5   6    1.43    0.11
   1   5  -6    4.44    0.21
   1   5  -6    4.55    0.16
  -1  -5   6    4.50    0.17
  -1  -5   6    4.55    0.20
   0   5  -6    8.72    0.32
   0   5  -6    8.99    0.23
   0  -5   6    8.61    0.29
   0  -5   6    8.43    0.25
  -1   5  -6   16.34    0.50
  -1   5  -6   17.12    0.41
   1  -5   6   16.94    0.39
   1  -5   6   17.14    0.39
   1  -5   6   16.87    0.41
  -2   5  -6    1.14    0.08
  -2   5  -6    1.25    0.08
   2  -5   6    1.26    0.08
   2  -5   6    1.15    0.09
   2  -5   6    1.11    0.08
   2  -5   6    1.21    0.07
  -3   5  -6   29.60    0.79
   3  -5   6   28.21    0.73
   3  -5   6   28.28    0.80
   3  -5   6   28.69    0.70
   3  -5   6   29.31    0.59
   4  -5   6    2.88    0.17
   4  -5   6    3.13    0.18
   4  -5   6    2.94    0.10
   4  -5   6    3.10    0.19
   5  -5   6    5.91    0.29
   5  -5   6    5.40    0.26
   5  -5   6    6.04    0.31
   5  -5   6    6.08    0.17
   6  -5   6    8.19    0.36
   6  -5   6    8.22    0.23
   6  -5   6    8.48    0.38
   7  -5   6    0.67    0.08
   7  -5   6    0.67    0.13
   7  -5   6    0.68    0.15
   7  -5   6    0.78    0.14
   8  -5   6    0.23    0.12
   8  -5   6    0.30    0.07
   8  -5   6    0.36    0.12
   8  -5   6    0.29    0.11
   9  -5   6    0.01    0.06
   9  -5   6   -0.14    0.09
  10  -5   6    0.03    0.08
  10  -5   6   -0.10    0.11
  11  -5   6    0.19    0.11
 -10  -4   6    0.10    0.09
 -10  -4   6    0.08    0.13
  -9  -4   6    0.11    0.08
  -9  -4   6    0.06    0.11
   8   4  -6    0.07    0.05
  -8  -4   6    0.00    0.06
  -8  -4   6    0.02    0.08
  -8  -4   6   -0.02    0.10
   7   4  -6    0.71    0.09
  -7  -4   6    0.57    0.09
  -7  -4   6    0.67    0.11
  -7  -4   6    0.50    0.13
  -7  -4   6    0.67    0.09
   6   4  -6    2.34    0.14
  -6  -4   6    1.95    0.15
  -6  -4   6    2.52    0.20
  -6  -4   6    2.18    0.13
  -6  -4   6    2.21    0.14
   5   4  -6    0.48    0.07
   5   4  -6    0.49    0.06
   5   4  -6    0.21    0.05
   5   4  -6    0.45    0.06
  -5  -4   6    0.35    0.08
  -5  -4   6    0.63    0.08
  -5  -4   6    0.62    0.11
  -5  -4   6    0.32    0.06
   4   4  -6    0.02    0.04
   4   4  -6    0.04    0.03
   4   4  -6    0.10    0.05
   4   4  -6    0.07    0.04
   4   4  -6   -0.01    0.03
  -4  -4   6    0.02    0.03
  -4  -4   6    0.03    0.04
  -4  -4   6    0.02    0.05
   3   4  -6    0.14    0.04
   3   4  -6    0.33    0.06
   3   4  -6    0.26    0.04
   3   4  -6    0.29    0.05
   3   4  -6    0.30    0.06
   3   4  -6    0.26    0.05
  -3  -4   6    0.27    0.07
  -3  -4   6    0.28    0.04
  -3  -4   6    0.34    0.05
  -3  -4   6    0.24    0.04
  -3  -4   6    0.23    0.05
   2   4  -6    6.68    0.19
   2   4  -6    6.80    0.25
   2   4  -6    6.77    0.21
   2   4  -6    7.05    0.23
  -2  -4   6    6.69    0.17
  -2  -4   6    6.29    0.24
  -2  -4   6    6.54    0.19
  -2  -4   6    6.67    0.21
   1   4  -6    8.53    0.24
   1   4  -6    8.27    0.29
  -1  -4   6    8.65    0.22
  -1  -4   6    8.55    0.19
  -1  -4   6    8.13    0.27
  -1  -4   6    8.43    0.22
  -1  -4   6    8.38    0.19
   0   4  -6   42.34    1.03
   0   4  -6   43.01    0.96
   0  -4   6   42.92    0.92
   0  -4   6   43.35    1.02
   0  -4   6   43.69    0.88
  -1   4  -6    1.08    0.05
   1  -4   6    1.17    0.06
   1  -4   6    0.96    0.07
   1  -4   6    1.04    0.08
   1  -4   6    1.06    0.06
  -2   4  -6    1.73    0.09
   2  -4   6    1.97    0.11
   2  -4   6    1.77    0.10
   2  -4   6    1.82    0.10
  -3   4  -6    0.00    0.03
   3  -4   6    0.01    0.02
   3  -4   6   -0.02    0.03
   3  -4   6    0.00    0.03
   3  -4   6   -0.02    0.03
   4  -4   6    1.03    0.11
   4  -4   6    1.23    0.13
   4  -4   6    1.16    0.13
   4  -4   6    1.09    0.06
   4  -4   6    0.93    0.11
   5  -4   6    0.88    0.12
   5  -4   6    0.78    0.07
   5  -4   6    0.96    0.13
   5  -4   6    0.88    0.12
   5  -4   6    0.89    0.13
   6  -4   6    0.71    0.12
   6  -4   6    0.71    0.07
   6  -4   6    0.86    0.13
   6  -4   6    0.78    0.14
   7  -4   6    0.70    0.13
   7  -4   6    0.85    0.10
   7  -4   6    0.91    0.15
   7  -4   6    0.64    0.14
   8  -4   6    0.82    0.15
   8  -4   6    0.72    0.13
   8  -4   6    0.55    0.15
   9  -4   6   -0.02    0.09
   9  -4   6    0.04    0.07
   9  -4   6    0.03    0.08
  10  -4   6    0.56    0.18
  10  -4   6    0.48    0.12
  11  -4   6    0.71    0.15
 -10  -3   6    0.41    0.10
 -10  -3   6    0.59    0.15
  -9  -3   6   -0.12    0.09
  -9  -3   6   -0.04    0.06
  -8  -3   6    0.26    0.12
  -8  -3   6    0.37    0.08
   7   3  -6    0.69    0.08
  -7  -3   6    0.78    0.14
  -7  -3   6    0.76    0.11
  -7  -3   6    0.64    0.09
  -7  -3   6    0.66    0.09
   6   3  -6    0.18    0.07
   6   3  -6    0.31    0.08
   6   3  -6    0.26    0.06
  -6  -3   6    0.20    0.06
  -6  -3   6    0.13    0.08
  -6  -3   6    0.19    0.05
  -6  -3   6    0.03    0.05
  -6  -3   6    0.20    0.06
   5   3  -6    0.93    0.09
   5   3  -6    0.95    0.11
   5   3  -6    0.83    0.08
   5   3  -6    0.79    0.11
   5   3  -6    1.02    0.12
   5   3  -6    0.88    0.07
   5   3  -6    0.95    0.13
   5   3  -6    0.86    0.06
  -5  -3   6    0.70    0.08
  -5  -3   6    1.00    0.13
  -5  -3   6    0.83    0.10
  -5  -3   6    0.93    0.09
  -5  -3   6    0.93    0.10
   4   3  -6   33.89    0.79
   4   3  -6   33.36    0.77
   4   3  -6   32.78    0.70
   4   3  -6   31.70    0.93
   4   3  -6   33.20    0.74
   4   3  -6   32.11    0.79
   4   3  -6   33.20    0.80
  -4  -3   6   33.24    0.76
  -4  -3   6   32.81    0.86
  -4  -3   6   32.80    0.77
  -4  -3   6   34.59    0.92
  -4  -3   6   32.28    0.72
  -4  -3   6   32.26    0.79
   3   3  -6   12.36    0.33
   3   3  -6   12.41    0.30
   3   3  -6   12.51    0.33
   3   3  -6   12.75    0.34
   3   3  -6   12.61    0.34
   3   3  -6   12.21    0.40
  -3  -3   6   12.38    0.34
  -3  -3   6   12.54    0.38
  -3  -3   6   12.70    0.40
  -3  -3   6   12.25    0.33
  -3  -3   6   12.04    0.30
   2   3  -6   34.55    0.89
   2   3  -6   34.92    0.75
   2   3  -6   34.57    0.76
   2   3  -6   34.25    0.80
  -2  -3   6   35.54    0.75
  -2  -3   6   35.40    0.89
  -2  -3   6   34.48    0.89
  -2  -3   6   33.25    0.84
  -2  -3   6   35.36    0.80
   1   3  -6    5.37    0.16
   1   3  -6    5.26    0.20
  -1  -3   6    5.35    0.16
  -1  -3   6    5.29    0.19
  -1  -3   6    5.67    0.15
  -1  -3   6    5.58    0.15
  -1  -3   6    5.56    0.16
  -1  -3   6    5.46    0.14
   0   3  -6    9.86    0.25
   0  -3   6    9.89    0.23
  -1   3  -6    0.93    0.05
   1  -3   6    0.86    0.05
   1  -3   6    0.86    0.06
   1  -3   6    1.06    0.06
  -2   3  -6    0.67    0.06
   2  -3   6    0.70    0.07
   2  -3   6    0.75    0.08
   2  -3   6    0.70    0.07
   2  -3   6    0.74    0.07
  -3   3  -6   20.41    0.58
   3  -3   6   19.88    0.55
   3  -3   6   20.01    0.60
   3  -3   6   20.61    0.55
   3  -3   6   19.96    0.43
   3  -3   6   19.89    0.52
   4  -3   6    0.25    0.07
   4  -3   6    0.23    0.04
   4  -3   6    0.16    0.06
   4  -3   6    0.20    0.06
   4  -3   6    0.23    0.06
   5  -3   6    1.51    0.16
   5  -3   6    1.58    0.16
   5  -3   6    1.58    0.09
   5  -3   6    1.36    0.16
   5  -3   6    1.73    0.13
   6  -3   6    8.32    0.36
   6  -3   6    8.15    0.26
   6  -3   6    8.55    0.38
   6  -3   6    8.15    0.33
   7  -3   6    3.73    0.18
   7  -3   6    3.56    0.25
   7  -3   6    3.37    0.25
   7  -3   6    3.72    0.22
   8  -3   6    0.66    0.14
   8  -3   6    0.90    0.15
   8  -3   6    0.80    0.17
   8  -3   6    0.92    0.12
   9  -3   6    2.74    0.20
   9  -3   6    2.76    0.30
   9  -3   6    2.88    0.23
  10  -3   6    0.15    0.14
  10  -3   6    0.31    0.11
  11  -3   6    0.10    0.11
 -10  -2   6    0.27    0.13
 -10  -2   6   -0.03    0.07
  -9  -2   6    0.90    0.16
  -9  -2   6    1.26    0.13
   8   2  -6    0.46    0.12
   8   2  -6    0.52    0.12
   8   2  -6    0.59    0.13
  -8  -2   6    0.63    0.10
  -8  -2   6    0.90    0.16
  -8  -2   6    0.47    0.11
   7   2  -6    0.13    0.08
   7   2  -6    0.08    0.07
   7   2  -6    0.20    0.10
   7   2  -6    0.10    0.04
  -7  -2   6    0.10    0.06
  -7  -2   6    0.10    0.05
  -7  -2   6    0.16    0.09
  -7  -2   6    0.06    0.06
   6   2  -6    0.63    0.10
   6   2  -6    0.58    0.06
   6   2  -6    0.57    0.10
   6   2  -6    0.68    0.11
  -6  -2   6    0.56    0.10
  -6  -2   6    0.65    0.11
  -6  -2   6    0.67    0.08
  -6  -2   6    0.49    0.07
   5   2  -6    7.87    0.30
   5   2  -6    7.52    0.27
   5   2  -6    7.46    0.34
   5   2  -6    7.49    0.28
   5   2  -6    7.41    0.22
  -5  -2   6    7.17    0.22
  -5  -2   6    7.61    0.25
  -5  -2   6    7.98    0.30
  -5  -2   6    7.30    0.27
  -5  -2   6    7.23    0.24
   4   2  -6    0.87    0.06
   4   2  -6    0.80    0.07
   4   2  -6    0.92    0.07
   4   2  -6    0.87    0.06
   4   2  -6    1.02    0.10
   4   2  -6    0.94    0.11
   4   2  -6    0.96    0.09
  -4  -2   6    0.97    0.07
  -4  -2   6    0.67    0.10
  -4  -2   6    0.89    0.08
  -4  -2   6    0.84    0.09
  -4  -2   6    0.84    0.10
  -4  -2   6    0.82    0.07
   3   2  -6   20.88    0.50
   3   2  -6   20.71    0.51
   3   2  -6   20.53    0.48
   3   2  -6   21.42    0.51
   3   2  -6   20.60    0.61
   3   2  -6   20.99    0.52
  -3  -2   6   21.22    0.51
  -3  -2   6   20.47    0.46
  -3  -2   6   21.38    0.61
  -3  -2   6   20.43    0.56
  -3  -2   6   20.65    0.60
  -3  -2   6   20.94    0.51
   2   2  -6    0.27    0.04
   2   2  -6    0.33    0.04
   2   2  -6    0.49    0.05
  -2  -2   6    0.46    0.05
  -2  -2   6    0.36    0.05
  -2  -2   6    0.53    0.07
  -2  -2   6    0.33    0.04
  -2  -2   6    0.39    0.05
   1   2  -6   38.29    0.86
  -1  -2   6   38.22    0.85
  -1  -2   6   38.88    0.94
  -1  -2   6   38.09    0.80
  -1  -2   6   38.59    0.95
  -1  -2   6   37.22    0.89
   0   2  -6   10.78    0.27
   0   2  -6   11.01    0.29
   0  -2   6   10.79    0.25
   0  -2   6   10.92    0.26
   0  -2   6   11.07    0.29
  -1   2  -6    0.03    0.02
   1  -2   6    0.03    0.03
   1  -2   6   -0.01    0.03
   1  -2   6    0.01    0.02
  -2   2  -6   52.57    1.29
   2  -2   6   51.18    1.18
   2  -2   6   52.29    1.16
   2  -2   6   50.51    1.30
   2  -2   6   51.83    1.12
  -3   2  -6    4.16    0.19
   3  -2   6    4.25    0.19
   3  -2   6    3.78    0.17
   3  -2   6    3.99    0.20
   3  -2   6    3.96    0.17
   4  -2   6    0.04    0.04
   4  -2   6   -0.01    0.03
   4  -2   6    0.00    0.04
   4  -2   6    0.01    0.03
   4  -2   6    0.00    0.04
   5  -2   6    0.66    0.10
   5  -2   6    0.72    0.12
   5  -2   6    0.63    0.07
   5  -2   6    0.82    0.12
   5  -2   6    0.53    0.09
   6  -2   6    6.88    0.29
   6  -2   6    7.35    0.35
   6  -2   6    6.62    0.24
   6  -2   6    6.95    0.32
   7  -2   6    0.08    0.09
   7  -2   6    0.08    0.08
   7  -2   6    0.07    0.06
   7  -2   6   -0.03    0.05
   8  -2   6    0.51    0.11
   8  -2   6    0.52    0.14
   8  -2   6    0.49    0.11
   8  -2   6    0.33    0.12
   9  -2   6    2.36    0.19
   9  -2   6    2.51    0.21
   9  -2   6    2.21    0.27
  10  -2   6    0.00    0.11
  10  -2   6    0.05    0.09
  11  -2   6    0.12    0.11
 -11  -1   6    0.10    0.12
 -11  -1   6    0.04    0.09
  10   1  -6    0.25    0.12
  10   1  -6    0.34    0.14
 -10  -1   6    0.14    0.12
 -10  -1   6    0.12    0.08
   9   1  -6    1.71    0.19
   9   1  -6    1.30    0.19
   9   1  -6    1.63    0.22
  -9  -1   6    1.49    0.19
  -9  -1   6    1.24    0.17
  -9  -1   6    1.51    0.14
   8   1  -6    0.18    0.09
   8   1  -6    0.28    0.11
   8   1  -6    0.23    0.10
  -8  -1   6    0.10    0.09
  -8  -1   6    0.38    0.10
  -8  -1   6    0.17    0.07
  -8  -1   6    0.25    0.07
   7   1  -6    2.44    0.17
   7   1  -6    1.84    0.19
   7   1  -6    2.09    0.18
  -7  -1   6    2.00    0.13
  -7  -1   6    2.64    0.19
  -7  -1   6    2.33    0.17
  -7  -1   6    2.10    0.13
   6   1  -6    0.02    0.05
   6   1  -6    0.30    0.08
   6   1  -6    0.09    0.06
   6   1  -6    0.17    0.03
  -6  -1   6    0.15    0.04
  -6  -1   6    0.19    0.05
  -6  -1   6    0.09    0.06
  -6  -1   6    0.37    0.09
   5   1  -6   10.50    0.32
   5   1  -6    9.76    0.35
   5   1  -6   10.45    0.35
   5   1  -6   10.10    0.25
   5   1  -6   10.39    0.42
  -5  -1   6   10.13    0.27
  -5  -1   6    9.77    0.35
  -5  -1   6   10.08    0.34
  -5  -1   6   10.17    0.30
   4   1  -6    5.82    0.14
   4   1  -6    4.99    0.22
   4   1  -6    5.27    0.16
   4   1  -6    5.38    0.21
   4   1  -6    4.72    0.24
  -4  -1   6    5.23    0.25
  -4  -1   6    5.52    0.16
  -4  -1   6    5.57    0.22
  -4  -1   6    5.28    0.18
  -4  -1   6    5.09    0.20
  -4  -1   6    5.51    0.25
   3   1  -6   18.38    0.43
   3   1  -6   18.63    0.48
   3   1  -6   19.31    0.47
   3   1  -6   18.03    0.55
   3   1  -6   17.86    0.42
  -3  -1   6   18.47    0.49
  -3  -1   6   18.40    0.46
  -3  -1   6   18.44    0.55
  -3  -1   6   18.85    0.45
  -3  -1   6   17.72    0.55
   2   1  -6    0.07    0.02
   2   1  -6    0.04    0.02
  -2  -1   6    0.02    0.02
  -2  -1   6    0.03    0.02
  -2  -1   6    0.06    0.02
  -2  -1   6    0.04    0.03
  -2  -1   6    0.05    0.03
   1   1  -6  163.01    3.86
   1   1  -6  166.04    3.56
  -1  -1   6  160.27    3.56
  -1  -1   6  162.81    3.85
  -1  -1   6  161.54    3.28
   0   1  -6  317.32    7.59
   0   1  -6  338.51    6.84
   0  -1   6  309.34    7.50
   0  -1   6  306.83    6.87
   0  -1   6  300.98    6.46
  -1   1  -6   17.84    0.48
  -1   1  -6   17.88    0.42
   1  -1   6   18.16    0.43
   1  -1   6   17.65    0.40
   1  -1   6   17.73    0.45
   1  -1   6   17.62    0.40
   1  -1   6   20.64    0.50
  -2   1  -6    3.03    0.09
  -2   1  -6    3.04    0.14
   2  -1   6    2.70    0.13
   2  -1   6    2.99    0.13
   2  -1   6    2.75    0.14
   2  -1   6    2.99    0.13
  -3   1  -6    2.10    0.08
  -3   1  -6    2.07    0.13
   3  -1   6    1.96    0.12
   3  -1   6    1.95    0.12
   3  -1   6    1.93    0.13
   3  -1   6    1.94    0.11
  -4   1  -6   24.30    0.55
   4  -1   6   23.00    0.65
   4  -1   6   23.68    0.73
   4  -1   6   23.81    0.63
   4  -1   6   24.22    0.64
   4  -1   6   23.54    0.54
  -5   1  -6    5.67    0.17
   5  -1   6    5.21    0.20
   5  -1   6    5.61    0.27
   5  -1   6    5.61    0.24
   5  -1   6    5.09    0.29
   5  -1   6    5.23    0.26
  -6   1  -6    0.43    0.06
   6  -1   6    0.24    0.08
   6  -1   6    0.37    0.07
   6  -1   6    0.20    0.09
   6  -1   6    0.56    0.10
   7  -1   6    0.30    0.09
   7  -1   6    0.53    0.11
   7  -1   6    0.15    0.09
   7  -1   6    0.34    0.11
   8  -1   6    0.12    0.07
   8  -1   6    0.20    0.11
   8  -1   6    0.13    0.08
   8  -1   6    0.07    0.09
   9  -1   6   -0.02    0.08
   9  -1   6   -0.10    0.09
   9  -1   6   -0.06    0.06
  10  -1   6    0.09    0.13
  10  -1   6   -0.05    0.08
  11  -1   6   -0.12    0.09
  11   0  -6    0.05    0.11
 -11   0   6    0.09    0.09
 -11   0   6   -0.10    0.10
  10   0  -6   -0.06    0.09
  10   0  -6    0.11    0.11
 -10   0   6    0.03    0.08
 -10   0   6    0.03    0.09
   9   0  -6    2.92    0.26
   9   0  -6    2.23    0.24
   9   0  -6    3.31    0.23
  -9   0   6    2.83    0.23
  -9   0   6    2.91    0.22
   8   0  -6    5.29    0.26
   8   0  -6    5.63    0.31
   8   0  -6    5.69    0.33
  -8   0   6    5.36    0.29
  -8   0   6    5.53    0.28
  -8   0   6    5.34    0.22
   7   0  -6    1.29    0.17
   7   0  -6    0.79    0.13
   7   0  -6    1.05    0.12
  -7   0   6    1.13    0.09
  -7   0   6    0.90    0.13
  -7   0   6    0.93    0.09
  -7   0   6    1.12    0.14
   6   0  -6    5.01    0.25
   6   0  -6    5.06    0.21
   6   0  -6    5.69    0.27
  -6   0   6    5.07    0.19
  -6   0   6    5.02    0.24
  -6   0   6    5.19    0.25
  -6   0   6    5.35    0.17
   5   0  -6   19.42    0.54
   5   0  -6   18.24    0.54
   5   0  -6   17.48    0.62
   5   0  -6   17.47    0.46
  -5   0   6   18.73    0.46
  -5   0   6   17.71    0.62
  -5   0   6   18.49    0.53
  -5   0   6   18.40    0.52
   4   0  -6    5.11    0.21
   4   0  -6    5.01    0.13
   4   0  -6    4.81    0.24
   4   0  -6    5.35    0.18
   4   0  -6    4.83    0.21
  -4   0   6    4.94    0.24
  -4   0   6    5.31    0.16
  -4   0   6    5.03    0.21
  -4   0   6    5.06    0.21
   3   0  -6    1.63    0.06
   3   0  -6    1.27    0.09
   3   0  -6    1.08    0.09
  -3   0   6    1.41    0.09
  -3   0   6    1.32    0.10
  -3   0   6    1.46    0.12
  -3   0   6    1.42    0.11
  -3   0   6    1.53    0.07
   2   0  -6    3.02    0.12
   2   0  -6    3.05    0.15
   2   0  -6    2.99    0.09
  -2   0   6    2.93    0.12
  -2   0   6    3.04    0.14
  -2   0   6    2.76    0.14
  -2   0   6    2.77    0.13
  -2   0   6    3.03    0.10
   1   0  -6   18.04    0.50
   1   0  -6   18.39    0.42
  -1   0   6   18.45    0.50
  -1   0   6   17.71    0.42
  -1   0   6   18.47    0.42
   0   0  -6    1.55    0.06
   0   0  -6    1.45    0.08
   0   0   6    1.48    0.06
   0   0   6    1.54    0.07
   0   0   6    1.47    0.08
  -1   0  -6   18.42    0.50
  -1   0  -6   18.80    0.43
   1   0   6   17.66    0.50
   1   0   6   18.35    0.42
   1   0   6   17.73    0.45
   1   0   6   17.97    0.43
  -2   0  -6    0.72    0.05
  -2   0  -6    0.82    0.07
   2   0   6    0.61    0.07
   2   0   6    1.00    0.08
   2   0   6    0.57    0.07
   2   0   6    0.65    0.04
   2   0   6    0.67    0.07
  -3   0  -6   11.44    0.29
   3   0   6   11.60    0.35
   3   0   6   10.79    0.33
   3   0   6   10.47    0.39
   3   0   6   11.41    0.35
  -4   0  -6    2.42    0.11
  -4   0  -6    2.51    0.11
   4   0   6    2.33    0.15
   4   0   6    2.31    0.12
   4   0   6    2.41    0.16
   4   0   6    2.36    0.14
   4   0   6    2.42    0.17
  -5   0  -6    0.13    0.04
  -5   0  -6    0.09    0.04
   5   0   6    0.14    0.05
   5   0   6    0.03    0.05
   5   0   6    0.02    0.05
   5   0   6    0.12    0.05
  -6   0  -6    1.00    0.08
  -6   0  -6    0.87    0.08
   6   0   6    0.95    0.12
   6   0   6    1.06    0.16
   6   0   6    0.93    0.14
   6   0   6    0.77    0.11
  -7   0  -6    1.18    0.10
  -7   0  -6    1.14    0.10
   7   0   6    1.24    0.15
   7   0   6    1.08    0.16
   7   0   6    1.16    0.15
   7   0   6    1.17    0.18
  -8   0  -6    0.25    0.07
  -8   0  -6    0.21    0.07
   8   0   6    0.31    0.10
   8   0   6    0.28    0.11
   8   0   6    0.30    0.12
   8   0   6    0.28    0.09
  -9   0  -6    0.12    0.08
   9   0   6    0.11    0.12
   9   0   6    0.00    0.09
   9   0   6    0.09    0.08
 -10   0  -6    0.85    0.13
  10   0   6    0.59    0.17
  10   0   6    0.84    0.17
  11  -1  -6    0.35    0.13
  10  -1  -6    1.06    0.21
  10  -1  -6    0.98    0.16
 -10   1   6    0.99    0.17
   9  -1  -6    1.68    0.22
   9  -1  -6    1.87    0.19
   9  -1  -6    1.69    0.21
  -9   1   6    1.98    0.21
  -9   1   6    1.82    0.20
   8  -1  -6    4.48    0.23
   8  -1  -6    3.96    0.28
   8  -1  -6    4.29    0.27
  -8   1   6    3.94    0.26
  -8   1   6    4.25    0.25
   7  -1  -6    0.13    0.08
   7  -1  -6    0.12    0.07
   7  -1  -6    0.02    0.06
  -7   1   6    0.04    0.06
  -7   1   6    0.12    0.08
   6  -1  -6    2.38    0.18
   6  -1  -6    2.51    0.14
   6  -1  -6    2.54    0.18
  -6   1   6    2.21    0.16
  -6   1   6    2.38    0.17
  -6   1   6    2.30    0.11
   5  -1  -6    1.20    0.13
   5  -1  -6    1.33    0.15
   5  -1  -6    1.30    0.10
   5  -1  -6    1.07    0.12
  -5   1   6    1.10    0.14
  -5   1   6    1.17    0.12
  -5   1   6    1.44    0.13
  -5   1   6    1.37    0.07
   4  -1  -6    1.70    0.09
   4  -1  -6    1.79    0.12
   4  -1  -6    1.68    0.12
  -4   1   6    1.72    0.07
  -4   1   6    1.62    0.13
  -4   1   6    1.75    0.12
  -4   1   6    1.56    0.11
   3  -1  -6   13.91    0.40
   3  -1  -6   14.42    0.47
   3  -1  -6   14.48    0.39
  -3   1   6   14.63    0.47
  -3   1   6   13.94    0.41
  -3   1   6   14.35    0.39
  -3   1   6   14.56    0.34
  -3   1   6   13.86    0.46
   2  -1  -6    7.66    0.27
  -2   1   6    7.00    0.26
  -2   1   6    7.33    0.24
  -2   1   6    7.15    0.22
  -2   1   6    7.59    0.19
   1  -1  -6   28.71    0.63
   1  -1  -6   28.54    0.76
  -1   1   6   28.91    0.65
  -1   1   6   28.46    0.75
  -1   1   6   28.38    0.69
   0  -1  -6    9.29    0.29
   0  -1  -6    9.03    0.23
   0   1   6    9.25    0.24
   0   1   6    9.31    0.29
  -1  -1  -6   38.67    0.96
  -1  -1  -6   36.98    0.84
   1   1   6   36.97    0.82
   1   1   6   36.28    0.85
   1   1   6   36.85    0.96
  -2  -1  -6    7.06    0.26
  -2  -1  -6    6.71    0.20
   2   1   6    6.97    0.23
   2   1   6    6.87    0.26
   2   1   6    7.26    0.20
   2   1   6    6.80    0.23
   2   1   6    7.14    0.23
  -3  -1  -6    6.75    0.21
  -3  -1  -6    6.79    0.21
   3   1   6    6.78    0.29
   3   1   6    6.41    0.24
   3   1   6    6.80    0.25
   3   1   6    6.55    0.19
   3   1   6    6.88    0.25
  -4  -1  -6    2.93    0.13
  -4  -1  -6    2.63    0.13
  -4  -1  -6    2.85    0.11
  -4  -1  -6    2.89    0.12
   4   1   6    2.76    0.15
   4   1   6    2.89    0.17
   4   1   6    2.83    0.15
   4   1   6    2.76    0.18
[truncated: 679,204 more chars]
