# Supplementary material for: Crystal structure and Hirshfeld surface analysis of 3-({4-[(4-cyano­phen­oxy)carbon­yl]phen­oxy}carbon­yl)phenyl 4-(benz­yloxy)-3-chloro­benzoate
Source: Acta Crystallogr E Crystallogr Commun. 2022 Sep 8;78(Pt 10):989–92. doi: 10.1107/S2056989022008441 (PMC9535834; doi:10.1107/S2056989022008441)
Supplement: Supplementary file 2 [file e-78-00989-Isup2.hkl]

data_I                                                                          
_shelx_title ' 945PalakshamurtyANL4_0m in P-1'                                  
_shelx_refln_list_code          4                                               
_shelx_F_calc_maximum      171.17                                               
_exptl_crystal_F_000       624.00                                               
_reflns_d_resolution_high  0.8409                                               
                                                                                
loop_                                                                           
 _space_group_symop_operation_xyz                                               
 'x, y, z'                                                                      
 '-x, -y, -z'                                                                   
                                                                                
_cell_length_a     8.0202                                                       
_cell_length_b     9.8474                                                       
_cell_length_c    19.4712                                                       
_cell_angle_alpha  95.422                                                       
_cell_angle_beta   94.693                                                       
_cell_angle_gamma 103.857                                                       
                                                                                
_shelx_F_squared_multiplier     1.000                                           
                                                                                
loop_                                                                           
 _refln_index_h                                                                 
 _refln_index_k                                                                 
 _refln_index_l                                                                 
 _refln_F_squared_calc                                                          
 _refln_F_squared_meas                                                          
 _refln_F_squared_sigma                                                         
 _refln_observed_status                                                         
   1   0   0       1187.72       1131.52        11.36 o                         
   2   0   0        164.84        191.84         2.79 o                         
   3   0   0        114.60        108.62         2.37 o                         
   4   0   0       1415.64       1406.30        13.65 o                         
   5   0   0          0.11          0.00         0.29 o                         
   6   0   0          0.53          0.45         0.35 o                         
   7   0   0         33.05         32.15         1.51 o                         
   8   0   0          3.12          1.27         0.82 o                         
   9   0   0          1.15          2.03         0.96 o                         
  -9   1   0         28.69         26.79         2.14 o                         
  -8   1   0         28.93         25.00         1.92 o                         
  -7   1   0          7.73          7.84         0.95 o                         
  -6   1   0         84.41         85.06         2.15 o                         
  -5   1   0         15.46         18.82         1.18 o                         
  -4   1   0       1302.14       1365.17        16.48 o                         
  -3   1   0       1424.34       1380.69        14.53 o                         
  -2   1   0       3344.98       3154.12        35.07 o                         
  -1   1   0       2086.57       1994.24        26.03 o                         
   0   1   0        702.07        631.62         7.76 o                         
   1   1   0       2364.83       2317.86        22.87 o                         
   2   1   0       1852.54       1810.49        17.82 o                         
   3   1   0          3.61          3.23         0.27 o                         
   4   1   0          0.63          1.81         0.34 o                         
   5   1   0        482.19        502.16         4.66 o                         
   6   1   0        215.33        217.50         2.88 o                         
   7   1   0         82.52         84.07         1.82 o                         
   8   1   0          0.23          0.00         0.70 o                         
  -9   2   0          2.96          2.37         1.18 o                         
  -8   2   0         12.45         11.53         1.82 o                         
  -7   2   0          0.07          0.00         0.63 o                         
  -6   2   0         12.33         10.52         0.85 o                         
  -5   2   0        609.58        634.34         6.78 o                         
  -4   2   0         31.27         26.48         1.08 o                         
  -3   2   0         50.24         46.61         1.25 o                         
  -2   2   0       9177.12       8436.46        81.06 o                         
  -1   2   0       1455.76       1411.17        15.69 o                         
   0   2   0       1533.59       1501.32        19.42 o                         
   1   2   0         76.73         62.97         1.08 o                         
   2   2   0        142.85        128.63         1.49 o                         
   3   2   0        828.59        887.87         7.56 o                         
   4   2   0       1234.15       1254.32         9.59 o                         
   5   2   0          5.78          3.03         0.41 o                         
   6   2   0         15.26         14.69         0.76 o                         
   7   2   0         74.60         73.99         1.46 o                         
   8   2   0        110.10        108.56         2.80 o                         
  -9   3   0         18.07         16.95         1.75 o                         
  -8   3   0         27.55         27.46         1.91 o                         
  -7   3   0         32.71         27.13         1.61 o                         
  -6   3   0         33.98         38.74         1.40 o                         
  -5   3   0        295.73        316.17         3.88 o                         
  -4   3   0        319.72        351.96         6.33 o                         
  -3   3   0        662.55        641.01         6.30 o                         
  -2   3   0       1946.51       1923.87        19.25 o                         
  -1   3   0       1064.78       1035.67        11.34 o                         
   0   3   0         55.49         61.12         1.06 o                         
   1   3   0        416.24        424.04         4.26 o                         
   2   3   0        524.57        508.15         4.23 o                         
   3   3   0        334.46        337.90         2.77 o                         
   4   3   0          2.10          3.08         0.32 o                         
   5   3   0         79.04         74.75         1.28 o                         
   6   3   0        376.76        368.80         3.77 o                         
   7   3   0         80.17         78.45         1.74 o                         
   8   3   0         10.36         10.85         2.83 o                         
  -9   4   0         10.09         10.10         1.49 o                         
  -8   4   0          0.00          0.00         0.77 o                         
  -7   4   0        244.55        239.21         4.00 o                         
  -6   4   0        138.13        128.18         2.54 o                         
  -5   4   0         35.42         30.97         0.94 o                         
  -4   4   0        227.63        230.32         3.73 o                         
  -3   4   0       1315.95       1429.82        14.99 o                         
  -2   4   0          1.53          0.87         0.43 o                         
  -1   4   0        472.69        453.44         5.28 o                         
   0   4   0         92.19         91.80         1.67 o                         
   1   4   0         45.67         47.64         0.88 o                         
   2   4   0        301.14        298.16         2.95 o                         
   3   4   0         10.06         10.12         0.59 o                         
   4   4   0        336.35        333.25         3.09 o                         
   5   4   0        321.33        354.28         3.45 o                         
   6   4   0        144.37        139.15         2.99 o                         
   7   4   0         11.45          8.57         0.88 o                         
  -9   5   0          0.04          0.16         1.93 o                         
  -8   5   0          7.06          7.02         1.19 o                         
  -7   5   0         10.63         13.18         1.59 o                         
  -6   5   0         47.99         40.57         1.84 o                         
  -5   5   0        443.75        448.76         8.15 o                         
  -4   5   0        203.87        203.00         3.36 o                         
  -3   5   0        543.78        575.53         6.26 o                         
  -2   5   0        666.00        758.43         7.07 o                         
  -1   5   0        588.94        621.61         7.08 o                         
   0   5   0         61.47         62.81         1.27 o                         
   1   5   0          5.40          2.22         0.33 o                         
   2   5   0        350.25        362.75         3.13 o                         
   3   5   0        401.03        413.90         3.55 o                         
   4   5   0        244.39        243.05         4.13 o                         
   5   5   0        283.98        296.23         3.47 o                         
   6   5   0          1.30          0.00         0.56 o                         
   7   5   0          4.93          3.99         0.95 o                         
  -9   6   0         14.41         16.60         2.02 o                         
  -8   6   0          0.05          0.00         0.85 o                         
  -7   6   0         83.23         83.21         2.53 o                         
  -6   6   0        329.72        331.86         5.82 o                         
  -5   6   0         32.62         33.81         1.46 o                         
  -4   6   0          1.00          0.00         0.48 o                         
  -3   6   0        135.42        126.64         2.19 o                         
  -2   6   0          1.85          0.48         0.39 o                         
  -1   6   0          1.34          0.42         0.31 o                         
   0   6   0        206.12        229.22         2.63 o                         
   1   6   0        142.98        140.29         2.26 o                         
   2   6   0        119.74        128.99         2.19 o                         
   3   6   0          0.30          0.60         0.46 o                         
   4   6   0         42.78         42.37         1.30 o                         
   5   6   0         32.72         32.22         1.12 o                         
   6   6   0          9.56         10.63         0.90 o                         
  -8   7   0         11.74         10.42         1.16 o                         
  -7   7   0         11.86          9.76         1.33 o                         
  -6   7   0         11.59         12.14         1.19 o                         
  -5   7   0          0.00          0.00         0.73 o                         
  -4   7   0         17.57         19.05         1.16 o                         
  -3   7   0        362.19        363.22         4.08 o                         
  -2   7   0        145.66        134.48         2.17 o                         
  -1   7   0         60.96         64.49         1.76 o                         
   0   7   0        203.04        217.95         3.26 o                         
   1   7   0          2.55          3.23         0.58 o                         
   2   7   0        144.23        139.13         2.60 o                         
   3   7   0         49.14         47.11         2.91 o                         
   4   7   0          0.31          0.00         0.69 o                         
   5   7   0         19.73         17.26         1.39 o                         
  -8   8   0          2.21          2.38         1.35 o                         
  -7   8   0          7.10          9.55         1.58 o                         
  -6   8   0         39.87         33.87         1.98 o                         
  -5   8   0          4.03          3.99         0.86 o                         
  -4   8   0          0.16          0.77         1.54 o                         
  -3   8   0          0.46          1.88         0.71 o                         
  -2   8   0        624.96        649.50        11.66 o                         
  -1   8   0        186.10        197.56         5.28 o                         
   0   8   0          0.01          0.85         0.87 o                         
   1   8   0        152.22        150.13         4.46 o                         
   2   8   0          1.83          1.07         0.78 o                         
   3   8   0         35.18         34.92         1.56 o                         
   4   8   0          0.11          1.11         1.02 o                         
   5   8   0          1.17          1.07         1.05 o                         
  -6   9   0          4.49          4.12         2.32 o                         
  -5   9   0         20.18         16.22         3.35 o                         
  -4   9   0          0.76          0.39         0.71 o                         
  -3   9   0          1.27          0.16         0.89 o                         
  -2   9   0        183.30        206.75         5.48 o                         
  -1   9   0         90.26         97.34         3.21 o                         
   0   9   0        113.89        123.62         3.97 o                         
   1   9   0          5.18          5.59         1.52 o                         
   2   9   0          1.18          0.86         0.73 o                         
   3   9   0          6.12          3.65         1.14 o                         
   4   9   0          9.94          9.30         1.53 o                         
  -6  10   0          4.68          5.15         2.83 o                         
  -5  10   0          4.91          4.77         0.96 o                         
  -4  10   0          8.52          6.63         1.15 o                         
  -3  10   0         13.22         15.15         1.75 o                         
  -2  10   0          4.38          3.92         1.32 o                         
  -1  10   0         70.03         63.69         2.90 o                         
   0  10   0          1.63          0.12         1.85 o                         
   1  10   0         76.22         63.72         2.45 o                         
   2  10   0          0.67          0.41         0.98 o                         
  -5  11   0         21.03         25.61         2.32 o                         
  -4  11   0          0.72          0.00         1.12 o                         
  -3  11   0          0.42          2.06         2.70 o                         
  -2  11   0          3.93          6.23         1.67 o                         
  -1  11   0          7.23         10.63         2.04 o                         
   0  11   0         13.50         15.44         2.00 o                         
   0 -11   1          0.01          0.00         1.33 o                         
   1 -11   1         17.23         20.60         2.04 o                         
   2 -11   1          0.59          0.00         1.67 o                         
   3 -11   1          8.39          5.63         1.52 o                         
   4 -11   1         25.72         18.37         3.86 o                         
   5 -11   1          1.34          0.83         0.94 o                         
  -2 -10   1          2.89          1.08         1.06 o                         
  -1 -10   1         96.60         90.35         4.98 o                         
   0 -10   1         11.89         12.88         2.06 o                         
   1 -10   1          7.93         10.37         1.62 o                         
   2 -10   1          3.90          4.38         2.19 o                         
   3 -10   1          0.45          0.00         1.03 o                         
   4 -10   1          2.62          1.08         0.89 o                         
   5 -10   1          4.28          2.53         0.94 o                         
   6 -10   1          0.11          0.00         1.27 o                         
  -4  -9   1          7.61          5.82         1.32 o                         
  -3  -9   1         11.54          9.52         1.27 o                         
  -2  -9   1          0.09          0.00         0.74 o                         
  -1  -9   1          0.17          0.41         0.96 o                         
   0  -9   1        281.55        303.43        10.90 o                         
   1  -9   1          9.27         10.22         1.55 o                         
   2  -9   1         68.99         63.46         3.00 o                         
   3  -9   1        119.24        121.27         5.54 o                         
   4  -9   1          2.24          3.46         1.03 o                         
   5  -9   1         11.43         15.70         3.35 o                         
   6  -9   1          2.59          0.00         1.29 o                         
  -5  -8   1         11.61         14.84         1.67 o                         
  -4  -8   1         26.47         25.78         1.89 o                         
  -3  -8   1          0.00          0.00         0.69 o                         
  -2  -8   1        114.74        124.14         4.02 o                         
  -1  -8   1         18.44         22.78         1.79 o                         
   0  -8   1          0.77          1.02         0.98 o                         
   1  -8   1         68.41         65.47         3.05 o                         
   2  -8   1        273.07        277.33         6.10 o                         
   3  -8   1          1.07          0.57         0.71 o                         
   4  -8   1         16.12         20.33         3.35 o                         
   5  -8   1         36.48         38.78         3.27 o                         
   6  -8   1         43.91         41.99         2.09 o                         
   7  -8   1         14.19         15.81         1.93 o                         
   8  -8   1          4.67          1.39         1.67 o                         
  -6  -7   1          0.54          1.17         0.85 o                         
  -5  -7   1          0.85          0.29         0.80 o                         
  -4  -7   1          9.11          8.58         1.15 o                         
  -3  -7   1        209.95        214.48         3.60 o                         
  -2  -7   1        120.47        138.36         2.62 o                         
  -1  -7   1         13.07         11.45         0.80 o                         
   0  -7   1         12.16         13.25         1.37 o                         
   1  -7   1          1.02          1.57         0.54 o                         
   2  -7   1         17.98         17.51         1.02 o                         
   3  -7   1          5.12          4.67         0.68 o                         
   4  -7   1         41.18         39.94         1.49 o                         
   5  -7   1          0.24          0.00         0.57 o                         
   6  -7   1         10.62         10.95         1.17 o                         
   7  -7   1         45.17         37.57         2.79 o                         
   8  -7   1          3.66          3.23         0.96 o                         
  -6  -6   1          8.78          9.79         0.87 o                         
  -5  -6   1          0.19          0.00         0.54 o                         
  -4  -6   1         20.11         19.46         0.88 o                         
  -3  -6   1          5.44          5.91         0.79 o                         
  -2  -6   1        368.14        390.21         4.30 o                         
  -1  -6   1          9.81         10.32         0.69 o                         
   0  -6   1         25.06         24.36         1.73 o                         
   1  -6   1        198.00        214.27         2.73 o                         
   2  -6   1          3.91          4.54         0.37 o                         
   3  -6   1          0.13          0.00         0.36 o                         
   4  -6   1         65.33         67.94         1.83 o                         
   5  -6   1        177.64        172.04         3.37 o                         
   6  -6   1        156.56        158.71         3.75 o                         
   7  -6   1         12.36         13.29         1.03 o                         
   8  -6   1         15.55         15.70         1.40 o                         
   9  -6   1          0.45          0.79         1.36 o                         
  -7  -5   1          6.40          4.85         1.00 o                         
  -6  -5   1         13.63         12.74         0.92 o                         
  -5  -5   1        116.11        111.93         1.89 o                         
  -4  -5   1       1282.41       1322.67        10.85 o                         
  -3  -5   1        514.20        519.80         4.84 o                         
  -2  -5   1        109.13        119.61         1.52 o                         
  -1  -5   1         18.71         21.75         0.67 o                         
   0  -5   1          9.80         11.45         0.82 o                         
   1  -5   1        806.13        851.16         9.27 o                         
   2  -5   1         30.48         29.28         0.86 o                         
   3  -5   1         17.52         23.01         2.07 o                         
   4  -5   1         58.33         52.06         1.52 o                         
   5  -5   1        135.32        133.72         2.63 o                         
   6  -5   1          3.00          1.20         0.56 o                         
   7  -5   1         27.20         27.94         1.55 o                         
   8  -5   1          3.68          4.65         1.04 o                         
   9  -5   1          0.09          1.48         1.48 o                         
  -7  -4   1         35.88         38.61         1.45 o                         
  -6  -4   1         62.20         68.71         1.72 o                         
  -5  -4   1        188.84        208.16         2.42 o                         
  -4  -4   1         41.80         35.74         0.94 o                         
  -3  -4   1         45.37         49.73         0.86 o                         
  -2  -4   1        360.62        349.72         3.16 o                         
  -1  -4   1        154.87        179.43         2.26 o                         
   0  -4   1        116.40        122.37         1.94 o                         
   1  -4   1        209.72        216.54         2.30 o                         
   2  -4   1         54.63         45.31         1.76 o                         
   3  -4   1       2888.34       3103.75        28.59 o                         
   4  -4   1        830.09        865.81         9.06 o                         
   5  -4   1          7.11          3.67         0.48 o                         
   6  -4   1        573.17        592.17         7.10 o                         
   7  -4   1          1.32          0.61         0.75 o                         
   8  -4   1          0.42          0.17         0.87 o                         
   9  -4   1          1.84          3.61         1.19 o                         
  -8  -3   1          4.99          6.66         1.61 o                         
  -7  -3   1          1.80          0.97         0.57 o                         
  -6  -3   1         14.98         13.49         0.76 o                         
  -5  -3   1        364.19        380.60         3.10 o                         
  -4  -3   1          5.38          1.75         0.30 o                         
  -3  -3   1         12.88         21.17         0.56 o                         
  -2  -3   1        380.67        345.16         3.20 o                         
  -1  -3   1        214.64        188.70         2.00 o                         
   0  -3   1       3296.56       3263.12        26.58 o                         
   1  -3   1        415.04        429.92         4.33 o                         
   2  -3   1       1113.65       1060.01        10.19 o                         
   3  -3   1         62.75         70.57         1.61 o                         
   4  -3   1        263.94        258.23         3.50 o                         
   5  -3   1        137.61        141.40         2.42 o                         
   6  -3   1        139.36        145.04         2.97 o                         
   7  -3   1          8.33          9.13         1.05 o                         
   8  -3   1         46.07         40.82         2.17 o                         
   9  -3   1         64.17         76.78         3.08 o                         
  -8  -2   1          1.46          3.84         0.79 o                         
  -7  -2   1         56.07         57.83         1.32 o                         
  -6  -2   1         46.80         48.16         1.21 o                         
  -5  -2   1         69.13         67.13         1.44 o                         
  -4  -2   1         58.32         47.37         0.91 o                         
  -3  -2   1        944.81        924.93         7.84 o                         
  -2  -2   1         96.54        102.85         1.61 o                         
  -1  -2   1        374.45        418.44         6.10 o                         
   0  -2   1         47.26         60.18         0.70 o                         
   1  -2   1       7589.36       7653.97        76.42 o                         
   2  -2   1       3420.99       3341.62        37.24 o                         
   3  -2   1         23.72         30.37         1.01 o                         
   4  -2   1        341.62        353.63         5.45 o                         
   5  -2   1        184.37        169.02         2.85 o                         
   6  -2   1        100.65        107.82         2.57 o                         
   7  -2   1         22.81         21.78         1.29 o                         
   8  -2   1          1.54          0.00         0.89 o                         
   9  -2   1          0.00          0.00         1.00 o                         
  -9  -1   1          2.95          4.17         1.08 o                         
  -8  -1   1          9.38         11.13         0.98 o                         
  -7  -1   1          0.39          0.00         0.83 o                         
  -6  -1   1         35.84         33.68         1.23 o                         
  -5  -1   1         40.76         45.52         1.13 o                         
  -4  -1   1          0.34          2.44         0.34 o                         
  -3  -1   1          3.22          3.80         0.38 o                         
  -2  -1   1       1608.60       1639.66        15.02 o                         
  -1  -1   1       3630.26       3554.91        38.66 o                         
   1  -1   1        476.36        414.68         5.97 o                         
   2  -1   1       1159.70       1119.24        13.13 o                         
   3  -1   1        311.59        346.58         4.46 o                         
   4  -1   1        179.57        168.17         2.56 o                         
   5  -1   1         50.34         46.30         1.05 o                         
   6  -1   1          4.41          3.60         0.75 o                         
   7  -1   1        111.85        118.41         3.08 o                         
   8  -1   1          0.64          0.46         1.44 o                         
   9  -1   1          0.28          1.33         1.06 o                         
  -9   0   1         44.54         43.00         2.03 o                         
  -8   0   1          6.83          6.22         0.91 o                         
  -7   0   1         81.89         85.89         2.21 o                         
  -6   0   1         21.40         21.86         1.02 o                         
  -5   0   1          3.87          4.10         0.96 o                         
  -4   0   1        789.04        834.54         7.85 o                         
  -3   0   1        904.09        904.86         9.28 o                         
  -2   0   1        492.18        482.44         5.34 o                         
  -1   0   1       2987.37       3015.10        26.76 o                         
   1   0   1          5.18          2.97         0.19 o                         
   2   0   1        765.15        769.89         8.17 o                         
   3   0   1          2.38          4.24         0.32 o                         
   4   0   1         65.31         53.65         1.29 o                         
   5   0   1         71.46         54.73         1.21 o                         
   6   0   1         32.75         30.17         1.24 o                         
   7   0   1         12.10         11.13         0.91 o                         
   8   0   1        130.10        131.18         3.39 o                         
   9   0   1         18.01         22.93         7.08 o                         
  -9   1   1          5.65          8.30         1.41 o                         
  -8   1   1          0.32          0.00         0.90 o                         
  -7   1   1         34.89         27.14         1.54 o                         
  -6   1   1         15.54         14.82         0.98 o                         
  -5   1   1        508.74        499.73         5.04 o                         
  -4   1   1       1401.61       1417.95        13.78 o                         
  -3   1   1          7.87          9.20         0.72 o                         
  -2   1   1        884.12        857.42         9.00 o                         
  -1   1   1       1329.50       1179.97        12.02 o                         
   0   1   1        244.94        251.13         2.59 o                         
   1   1   1       5428.80       5328.54        56.06 o                         
   2   1   1       5210.05       5133.73        52.12 o                         
   3   1   1        771.56        760.22         6.51 o                         
   4   1   1          3.46          2.12         0.34 o                         
   5   1   1          3.33          4.13         0.46 o                         
   6   1   1         11.75          6.31         0.68 o                         
   7   1   1         38.04         43.74         1.79 o                         
   8   1   1         16.19         14.10         1.21 o                         
  -9   2   1          4.38          1.78         1.13 o                         
  -8   2   1         41.11         45.97         1.99 o                         
  -7   2   1        202.91        205.76         5.43 o                         
  -6   2   1         55.71         51.86         1.47 o                         
  -5   2   1        180.50        202.22         2.75 o                         
  -4   2   1       1358.51       1287.08        11.60 o                         
  -3   2   1         56.83         47.08         1.13 o                         
  -2   2   1       2784.53       2657.34        24.24 o                         
  -1   2   1         27.77         33.45         0.73 o                         
   0   2   1       3135.99       2918.45        53.49 o                         
   1   2   1        247.09        232.84         2.47 o                         
   2   2   1        218.50        220.63         2.26 o                         
   3   2   1        768.82        752.17         6.54 o                         
   4   2   1         82.46         79.02         1.22 o                         
   5   2   1         43.37         40.85         0.96 o                         
   6   2   1         76.67         78.36         1.60 o                         
   7   2   1         22.28         21.61         0.93 o                         
   8   2   1         37.10         39.48         2.17 o                         
  -9   3   1          7.86         10.26         2.03 o                         
  -8   3   1         20.74         21.32         1.52 o                         
  -7   3   1          4.65          2.99         1.19 o                         
  -6   3   1        304.26        306.65         4.00 o                         
  -5   3   1        160.84        162.78         2.30 o                         
  -4   3   1         57.77         73.45         1.68 o                         
  -3   3   1         45.72         44.90         1.17 o                         
  -2   3   1        124.89        101.92         1.63 o                         
  -1   3   1        982.87        962.39        11.09 o                         
   0   3   1       1445.11       1446.59        13.05 o                         
   1   3   1       1136.74       1161.71         9.34 o                         
   2   3   1         57.15         67.24         1.00 o                         
   3   3   1        182.63        167.26         1.66 o                         
   4   3   1         30.08         34.06         0.78 o                         
   5   3   1          9.03          9.72         0.53 o                         
   6   3   1       1025.09       1046.71         8.47 o                         
   7   3   1         22.71         19.42         0.99 o                         
   8   3   1          0.10          0.00         0.99 o                         
  -9   4   1          1.33          0.00         0.96 o                         
  -8   4   1         16.11         17.31         1.37 o                         
  -7   4   1        240.96        250.25         4.14 o                         
  -6   4   1        533.17        512.36         6.38 o                         
  -5   4   1          3.18          2.13         0.37 o                         
  -4   4   1        129.42        121.46         2.26 o                         
  -3   4   1       1123.35       1146.30        11.20 o                         
  -2   4   1        633.88        629.12         6.02 o                         
  -1   4   1        869.11        910.81        10.76 o                         
   0   4   1        190.86        182.12         2.35 o                         
   1   4   1       1705.28       1721.28        12.57 o                         
   2   4   1        530.40        551.45         4.37 o                         
   3   4   1         28.24         24.58         0.69 o                         
   4   4   1        343.17        338.64         3.15 o                         
   5   4   1          1.34          1.57         0.49 o                         
   6   4   1         69.10         72.90         2.37 o                         
   7   4   1          0.03          0.00         0.70 o                         
  -9   5   1          1.91          2.04         1.80 o                         
  -8   5   1          3.07          4.39         0.97 o                         
  -7   5   1        132.01        137.07         2.80 o                         
  -6   5   1        188.15        180.18         4.88 o                         
  -5   5   1         27.56         31.46         1.56 o                         
  -4   5   1         25.71         33.70         1.76 o                         
  -3   5   1        168.69        165.25         2.51 o                         
  -2   5   1        631.49        708.42         7.72 o                         
  -1   5   1        733.41        751.50         8.40 o                         
   0   5   1        276.17        295.70         3.13 o                         
   1   5   1        225.12        232.94         2.49 o                         
   2   5   1         46.61         42.08         0.99 o                         
   3   5   1         28.85         30.78         0.95 o                         
   4   5   1        937.11        941.32         8.10 o                         
   5   5   1         22.68         19.40         1.00 o                         
   6   5   1         17.44         15.54         0.98 o                         
   7   5   1         20.00         24.71         1.47 o                         
  -9   6   1          1.17          1.96         1.32 o                         
  -8   6   1         20.57         23.30         1.62 o                         
  -7   6   1          0.00          0.16         0.81 o                         
  -6   6   1         23.88         21.52         1.67 o                         
  -5   6   1         42.48         38.33         1.49 o                         
  -4   6   1          0.24          0.45         0.50 o                         
  -3   6   1        551.94        571.37         6.80 o                         
  -2   6   1         28.58         21.15         1.52 o                         
  -1   6   1        295.70        266.80         3.31 o                         
   0   6   1        295.83        324.61         3.54 o                         
   1   6   1        148.57        151.99         2.16 o                         
   2   6   1          2.06          0.69         0.54 o                         
   3   6   1         13.86         13.46         0.82 o                         
   4   6   1         29.00         23.27         0.97 o                         
   5   6   1         28.69         32.94         1.56 o                         
   6   6   1          8.94         10.25         0.90 o                         
  -8   7   1          8.44          7.30         1.01 o                         
  -7   7   1         10.22         11.03         1.36 o                         
  -6   7   1        163.25        152.72         6.06 o                         
  -5   7   1        224.89        212.02         3.73 o                         
  -4   7   1         89.81         89.93         2.16 o                         
  -3   7   1        116.32         99.75         2.09 o                         
  -2   7   1          6.67          8.88         0.77 o                         
  -1   7   1        221.96        211.13         3.42 o                         
   0   7   1          9.89          8.82         0.65 o                         
   1   7   1          0.08          0.59         0.41 o                         
   2   7   1         46.39         43.94         1.58 o                         
   3   7   1          5.79          2.87         0.88 o                         
   4   7   1          3.54          3.09         0.79 o                         
   5   7   1         18.08         19.64         1.44 o                         
  -8   8   1          1.06          2.21         1.28 o                         
  -7   8   1          2.47          2.18         1.04 o                         
  -6   8   1         36.28         27.51         1.88 o                         
  -5   8   1          0.34          0.00         0.64 o                         
  -4   8   1         17.73         18.40         1.02 o                         
  -3   8   1         31.48         31.45         2.19 o                         
  -2   8   1          2.53          1.33         1.29 o                         
  -1   8   1        211.97        226.30         4.92 o                         
   0   8   1        126.68        139.31         3.79 o                         
   1   8   1        339.18        363.61         4.93 o                         
   2   8   1         51.66         58.28         1.87 o                         
   3   8   1         16.91         17.62         1.23 o                         
   4   8   1         37.95         39.96         2.66 o                         
  -7   9   1          1.18          2.19         1.64 o                         
  -6   9   1          5.19          3.86         2.32 o                         
  -5   9   1          0.26          1.29         1.80 o                         
  -4   9   1         49.54         41.97         1.88 o                         
  -3   9   1        388.31        394.02         7.96 o                         
  -2   9   1         62.11         64.25         4.76 o                         
  -1   9   1          8.75         11.77         1.47 o                         
   0   9   1        751.93        818.53        12.93 o                         
   1   9   1          7.61          9.25         1.41 o                         
   2   9   1         16.62         14.85         1.18 o                         
   3   9   1          2.51          2.16         1.05 o                         
  -6  10   1          0.02          0.77         2.06 o                         
  -5  10   1         20.71         18.82         2.45 o                         
  -4  10   1         20.61         20.98         1.79 o                         
  -3  10   1          2.90          4.69         1.28 o                         
  -2  10   1          9.26          6.96         1.48 o                         
  -1  10   1          0.81          0.00         1.09 o                         
   0  10   1          1.22          2.89         1.35 o                         
   1  10   1         41.40         34.64         2.01 o                         
   2  10   1          3.83          3.76         1.18 o                         
  -5  11   1         11.39         13.84         1.59 o                         
  -4  11   1          0.98          0.00         1.16 o                         
  -3  11   1          4.13         10.29         1.71 o                         
  -2  11   1          1.10          1.29         1.36 o                         
  -1  11   1          1.62          0.00         1.24 o                         
   0  11   1          0.04          0.19         1.14 o                         
  -1 -11   2          0.81          3.38         1.47 o                         
   0 -11   2          0.92          2.46         1.40 o                         
   1 -11   2         21.15         25.03         2.31 o                         
   2 -11   2          5.60          2.65         1.52 o                         
   3 -11   2          0.06          0.31         1.16 o                         
   4 -11   2         63.71         56.16         4.12 o                         
   5 -11   2          0.15          1.33         0.94 o                         
  -2 -10   2          0.89          2.02         1.26 o                         
  -1 -10   2          6.14          3.79         1.39 o                         
   0 -10   2        107.89        114.57         3.86 o                         
   1 -10   2         24.59         24.99         2.97 o                         
   2 -10   2          3.20          3.54         1.32 o                         
   3 -10   2         71.30         73.24         3.11 o                         
   4 -10   2          1.27          1.29         0.94 o                         
   5 -10   2         10.15         10.26         1.19 o                         
   6 -10   2          0.22          0.00         2.32 o                         
  -4  -9   2         11.07         11.42         2.46 o                         
  -3  -9   2          5.42          4.50         1.10 o                         
  -2  -9   2          9.47          9.92         1.10 o                         
  -1  -9   2        182.13        197.34         5.84 o                         
   0  -9   2        121.59        123.28         3.75 o                         
   1  -9   2        164.69        170.71         4.39 o                         
   2  -9   2        507.19        526.68        23.09 o                         
   3  -9   2         47.00         48.24         2.32 o                         
   4  -9   2         28.28         28.26         1.65 o                         
   5  -9   2          7.80          3.86         2.32 o                         
   6  -9   2          0.48          3.09         2.32 o                         
  -5  -8   2          0.16          0.00         0.92 o                         
  -4  -8   2          2.76          4.21         1.01 o                         
  -3  -8   2          0.13          0.00         0.93 o                         
  -2  -8   2        159.83        173.86         3.19 o                         
  -1  -8   2         68.44         74.22         1.84 o                         
   0  -8   2          0.26          0.00         0.71 o                         
   1  -8   2         87.76         87.46         5.54 o                         
   2  -8   2        183.50        178.57         5.80 o                         
   3  -8   2          6.44          8.16         2.70 o                         
   4  -8   2         25.14         33.20         4.12 o                         
   5  -8   2          9.52          6.69         2.32 o                         
   6  -8   2          8.07          9.60         1.31 o                         
   7  -8   2         41.57         37.28         2.61 o                         
   8  -8   2          2.63          5.32         1.30 o                         
  -6  -7   2          0.55          0.00         0.95 o                         
  -5  -7   2         29.16         25.91         1.62 o                         
  -4  -7   2         20.32         21.23         1.52 o                         
  -3  -7   2        558.90        567.95         7.03 o                         
  -2  -7   2         26.85         29.52         1.34 o                         
  -1  -7   2          1.65          2.01         0.56 o                         
   0  -7   2         11.31          9.79         0.99 o                         
   1  -7   2         77.10         79.48         5.78 o                         
   2  -7   2          2.31          3.79         1.93 o                         
   3  -7   2        288.15        284.52         3.37 o                         
   4  -7   2         20.44         20.13         1.19 o                         
   5  -7   2         35.62         31.45         1.50 o                         
   6  -7   2         10.10          8.60         1.85 o                         
   7  -7   2          9.67          7.78         1.93 o                         
   8  -7   2          0.60          0.50         0.81 o                         
  -6  -6   2          4.18          5.05         0.75 o                         
  -5  -6   2         29.56         33.59         1.33 o                         
  -4  -6   2          7.62          7.08         0.79 o                         
  -3  -6   2          6.81          6.27         0.80 o                         
  -2  -6   2          7.06          7.13         0.71 o                         
  -1  -6   2          0.01          0.00         0.33 o                         
   0  -6   2          0.05          0.38         0.31 o                         
   1  -6   2          2.49          1.39         0.48 o                         
   2  -6   2        108.78        117.81         1.61 o                         
   3  -6   2        282.98        294.31         3.77 o                         
   4  -6   2         18.63         14.51         0.98 o                         
   5  -6   2        332.63        343.46         4.80 o                         
   6  -6   2        429.42        424.89         8.08 o                         
   7  -6   2        224.26        225.95         5.09 o                         
   8  -6   2         53.12         56.10         2.90 o                         
   9  -6   2          4.30          1.37         1.67 o                         
  -7  -5   2          1.65          1.61         1.09 o                         
  -6  -5   2         17.86         17.12         0.93 o                         
  -5  -5   2        314.41        325.81         3.72 o                         
  -4  -5   2        122.90        122.09         1.82 o                         
  -3  -5   2         28.87         26.18         0.74 o                         
  -2  -5   2       1365.66       1463.02        11.05 o                         
  -1  -5   2        347.32        357.19         3.62 o                         
   0  -5   2         41.87         58.51         0.91 o                         
   1  -5   2       1620.12       1676.18        15.51 o                         
   2  -5   2       1193.74       1279.05        12.05 o                         
   3  -5   2          0.05          0.14         0.48 o                         
   4  -5   2       1050.14       1033.38        10.60 o                         
   5  -5   2        127.63        122.83         2.47 o                         
   6  -5   2         43.44         47.86         1.93 o                         
   7  -5   2         33.30         30.71         1.58 o                         
   8  -5   2         11.62          9.98         1.24 o                         
   9  -5   2          0.68          2.95         1.48 o                         
  -7  -4   2         44.77         44.41         1.52 o                         
  -6  -4   2         93.67        109.00         2.14 o                         
  -5  -4   2         27.56         29.23         0.89 o                         
  -4  -4   2        308.13        334.14         3.05 o                         
  -3  -4   2        155.86        160.81         1.65 o                         
  -2  -4   2         28.56         33.51         0.70 o                         
  -1  -4   2        135.57        144.80         1.87 o                         
   0  -4   2         11.82         12.14         0.66 o                         
   1  -4   2        109.04        123.37         1.42 o                         
   2  -4   2       1587.61       1676.90        16.88 o                         
   3  -4   2         97.94         76.37         1.63 o                         
   4  -4   2        552.70        507.80         6.53 o                         
   5  -4   2        469.99        447.29         5.52 o                         
   6  -4   2         51.12         58.69         2.19 o                         
   7  -4   2         89.55         94.41         2.69 o                         
   8  -4   2          1.06          1.88         0.90 o                         
   9  -4   2         37.13         43.33         3.33 o                         
  -8  -3   2         13.98         15.78         1.90 o                         
  -7  -3   2         23.82         29.27         1.08 o                         
  -6  -3   2         34.82         35.31         1.00 o                         
  -5  -3   2         24.78         24.12         0.69 o                         
  -4  -3   2         95.82         91.13         1.39 o                         
  -3  -3   2         11.75          6.38         0.39 o                         
  -2  -3   2        156.94        155.38         1.65 o                         
  -1  -3   2         70.09         65.07         0.93 o                         
   0  -3   2        663.46        603.37         6.43 o                         
   1  -3   2       1638.74       1616.93        16.04 o                         
   2  -3   2       3589.74       3564.62        39.62 o                         
   3  -3   2          6.44          7.78         0.54 o                         
   4  -3   2        956.31       1036.08        10.54 o                         
   5  -3   2        249.77        236.17         3.19 o                         
   6  -3   2        246.30        228.98         3.54 o                         
   7  -3   2        243.06        231.29         5.20 o                         
   8  -3   2          9.95          9.07         1.47 o                         
   9  -3   2          6.42          3.60         1.85 o                         
  -8  -2   2          0.46          1.01         0.68 o                         
  -7  -2   2          1.78          0.00         0.44 o                         
  -6  -2   2        166.23        161.33         2.34 o                         
  -5  -2   2        170.95        164.65         2.01 o                         
  -4  -2   2          0.60          0.07         0.20 o                         
  -3  -2   2          0.05          0.00         0.23 o                         
  -2  -2   2        511.94        517.22         4.73 o                         
  -1  -2   2        631.45        575.62         6.00 o                         
   0  -2   2         44.64         44.05         0.91 o                         
   1  -2   2      18583.52      20297.74       262.87 o                         
   2  -2   2       9228.40       9080.27        99.22 o                         
   3  -2   2       1106.78       1101.51        11.86 o                         
   4  -2   2         13.69         17.17         0.97 o                         
   5  -2   2        286.90        311.55         5.04 o                         
   6  -2   2        126.96        131.27         2.57 o                         
   7  -2   2         41.00         39.57         2.21 o                         
   8  -2   2          0.08          0.00         1.17 o                         
   9  -2   2         16.07         17.98         2.57 o                         
  -9  -1   2          7.58          7.45         1.09 o                         
  -8  -1   2          1.53          0.00         0.63 o                         
  -7  -1   2         69.78         70.89         1.68 o                         
  -6  -1   2         32.74         30.81         1.05 o                         
  -5  -1   2         28.96         20.90         1.02 o                         
  -4  -1   2         12.47          6.61         0.46 o                         
  -3  -1   2       3434.26       3450.80        26.68 o                         
  -2  -1   2        549.37        481.36         4.47 o                         
  -1  -1   2      12571.33      12986.15       339.65 o                         
   0  -1   2       4910.54       4533.70        86.84 o                         
   1  -1   2          4.45          0.15         0.19 o                         
   2  -1   2        286.29        270.60         3.89 o                         
   3  -1   2          6.82          5.98         0.55 o                         
   4  -1   2        530.39        545.29         5.69 o                         
   5  -1   2         31.91         40.43         1.01 o                         
   6  -1   2          4.68          6.08         0.74 o                         
   7  -1   2         24.41         24.14         1.72 o                         
   8  -1   2          5.80          4.20         1.92 o                         
   9  -1   2          5.24          5.18         1.85 o                         
  -9   0   2         17.95         17.48         1.40 o                         
  -8   0   2          5.87          7.76         0.97 o                         
  -7   0   2          5.56          3.26         0.72 o                         
  -6   0   2         57.83         59.71         1.47 o                         
  -5   0   2        144.66        139.59         2.08 o                         
  -4   0   2        754.71        758.51         7.23 o                         
  -3   0   2        651.86        628.69         5.94 o                         
  -2   0   2        668.93        671.52         6.49 o                         
  -1   0   2       2394.38       2448.29        18.02 o                         
   0   0   2         48.05         49.22         0.73 o                         
   1   0   2        171.50        161.14         1.60 o                         
   2   0   2         51.69         60.21         1.12 o                         
   3   0   2        541.13        496.91         6.60 o                         
   4   0   2         67.49         70.15         1.37 o                         
   5   0   2        146.65        154.35         2.25 o                         
   6   0   2        130.52        138.90         2.38 o                         
   7   0   2         79.18         76.34         2.11 o                         
   8   0   2        110.36        118.24         2.92 o                         
   9   0   2          6.76         13.79         4.89 o                         
  -9   1   2         20.14         14.57         1.50 o                         
  -8   1   2         36.54         35.28         2.19 o                         
  -7   1   2          9.13          9.22         1.05 o                         
  -6   1   2         23.40         23.62         1.29 o                         
  -5   1   2       1206.82       1244.54        10.30 o                         
  -4   1   2          0.65          0.00         0.38 o                         
  -3   1   2       1035.19        963.95        10.43 o                         
  -2   1   2       1092.20       1053.93        11.14 o                         
  -1   1   2        557.13        509.42         6.06 o                         
   0   1   2          8.83          5.89         0.36 o                         
   1   1   2      24115.99      23443.43       440.93 o                         
   2   1   2       2119.70       2160.92        18.10 o                         
   3   1   2        153.07        169.79         1.95 o                         
   4   1   2        291.97        276.28         3.51 o                         
   5   1   2        120.98        116.02         1.55 o                         
   6   1   2         84.73         83.04         1.69 o                         
   7   1   2        292.64        286.39         3.75 o                         
   8   1   2         17.06         19.96         1.27 o                         
  -9   2   2          4.40          4.23         1.49 o                         
  -8   2   2          0.87          1.65         0.91 o                         
  -7   2   2          6.18          2.99         0.94 o                         
  -6   2   2         11.65          9.01         1.24 o                         
  -5   2   2         42.69         39.09         1.63 o                         
  -4   2   2          7.62          7.14         0.71 o                         
  -3   2   2        271.70        267.77         3.17 o                         
  -2   2   2        536.22        488.31         4.78 o                         
  -1   2   2         76.07         87.41         1.53 o                         
   0   2   2         69.16         70.11         1.12 o                         
   1   2   2          6.83         12.26         0.58 o                         
   2   2   2        436.20        428.03         4.18 o                         
   3   2   2        777.77        806.76         6.54 o                         
   4   2   2         19.00         20.60         0.70 o                         
   5   2   2         42.14         38.31         1.00 o                         
   6   2   2       1266.82       1316.16        10.87 o                         
   7   2   2         24.70         28.81         1.13 o                         
   8   2   2          0.65          0.00         0.86 o                         
  -9   3   2         64.58         68.84         4.46 o                         
  -8   3   2         62.25         61.56         2.25 o                         
  -7   3   2          5.85          7.36         0.94 o                         
  -6   3   2         19.22         18.69         1.15 o                         
  -5   3   2        126.10        122.84         2.06 o                         
  -4   3   2        596.02        615.01         6.84 o                         
  -3   3   2        131.72        121.76         2.03 o                         
  -2   3   2        497.97        492.43         5.26 o                         
  -1   3   2       2546.38       2420.65        31.83 o                         
   0   3   2        128.94        137.56         1.73 o                         
   1   3   2        143.88        135.08         1.64 o                         
   2   3   2         10.29         14.61         0.59 o                         
   3   3   2        216.92        202.38         2.00 o                         
   4   3   2        110.16        100.67         1.34 o                         
   5   3   2        432.08        421.31         3.67 o                         
   6   3   2         55.21         48.69         2.09 o                         
   7   3   2          3.36          3.72         0.72 o                         
   8   3   2          7.41          7.94         1.42 o                         
  -9   4   2          0.78          1.37         1.01 o                         
  -8   4   2         15.49         20.45         1.49 o                         
  -7   4   2        299.36        305.96         4.76 o                         
  -6   4   2         70.19         68.11         1.92 o                         
  -5   4   2          0.14          0.26         0.34 o                         
  -4   4   2        217.10        206.42         3.42 o                         
  -3   4   2       1743.63       1933.78        16.92 o                         
  -2   4   2        469.27        511.91         5.42 o                         
  -1   4   2         16.89         12.40         0.69 o                         
   0   4   2         65.42         85.04         1.83 o                         
   1   4   2        447.67        464.13         4.12 o                         
   2   4   2        743.04        775.18         5.87 o                         
   3   4   2         48.95         48.98         0.89 o                         
   4   4   2        303.86        315.76         3.01 o                         
   5   4   2         43.18         44.26         1.50 o                         
   6   4   2         67.15         72.52         1.87 o                         
   7   4   2          4.08          4.92         1.16 o                         
  -9   5   2          0.44          2.08         1.42 o                         
  -8   5   2         18.10         20.00         1.40 o                         
  -7   5   2         52.84         49.68         2.68 o                         
  -6   5   2         81.90         75.62         1.85 o                         
  -5   5   2        267.10        269.49         4.65 o                         
  -4   5   2          5.76          5.91         0.63 o                         
  -3   5   2        196.42        199.54         2.70 o                         
  -2   5   2        356.50        370.55         5.36 o                         
  -1   5   2         44.65         43.17         1.24 o                         
   0   5   2        119.31        144.73         1.99 o                         
   1   5   2          2.04          1.64         0.34 o                         
   2   5   2          0.00          0.07         0.25 o                         
   3   5   2          4.98          2.36         0.39 o                         
   4   5   2         38.95         35.42         2.43 o                         
   5   5   2         14.37         13.52         1.02 o                         
   6   5   2         19.26         20.52         1.07 o                         
   7   5   2          0.53          0.00         0.73 o                         
  -9   6   2          0.31          0.29         1.32 o                         
  -8   6   2         38.84         43.13         1.88 o                         
  -7   6   2          5.98          5.75         0.86 o                         
  -6   6   2        170.90        173.86         4.80 o                         
  -5   6   2          0.02          0.00         0.55 o                         
  -4   6   2        162.54        155.78         2.89 o                         
  -3   6   2         56.47         49.95         1.19 o                         
  -2   6   2          0.01          0.00         0.32 o                         
  -1   6   2        373.37        387.42         4.77 o                         
   0   6   2        243.02        253.35         3.12 o                         
   1   6   2          2.05          1.88         0.43 o                         
   2   6   2        171.98        161.70         2.28 o                         
   3   6   2         13.39         12.43         0.81 o                         
   4   6   2        150.14        143.99         2.98 o                         
   5   6   2          3.11          0.67         0.55 o                         
   6   6   2          6.09          4.29         0.74 o                         
  -8   7   2          3.94          3.82         1.29 o                         
  -7   7   2         93.93        103.38         2.33 o                         
  -6   7   2         96.26         85.09         2.82 o                         
  -5   7   2          0.24          0.00         0.61 o                         
  -4   7   2        152.06        155.79         2.95 o                         
  -3   7   2        221.53        233.58         3.65 o                         
  -2   7   2         64.93         63.50         1.69 o                         
  -1   7   2          0.81          1.49         0.61 o                         
   0   7   2         20.53         18.46         0.99 o                         
   1   7   2         14.57         13.62         0.81 o                         
   2   7   2        137.52        140.30         2.65 o                         
   3   7   2        168.23        168.82         3.11 o                         
   4   7   2         10.71          9.77         0.97 o                         
   5   7   2          7.78          5.92         0.90 o                         
  -8   8   2          0.05          0.00         0.75 o                         
  -7   8   2          5.25          4.74         1.20 o                         
  -6   8   2         94.27         82.73         2.79 o                         
  -5   8   2          1.97          0.00         0.68 o                         
  -4   8   2          8.97         10.87         0.81 o                         
  -3   8   2         69.44         74.23         2.63 o                         
  -2   8   2         13.19         17.14         1.67 o                         
  -1   8   2        348.41        356.81         6.59 o                         
   0   8   2          0.02          0.00         0.89 o                         
   1   8   2         51.55         47.94         1.71 o                         
   2   8   2         53.35         54.81         1.80 o                         
   3   8   2          2.95          1.73         0.80 o                         
   4   8   2          0.07          0.16         1.72 o                         
  -7   9   2          6.17          3.95         1.34 o                         
  -6   9   2          1.49          0.77         2.06 o                         
  -5   9   2          7.70          4.89         1.03 o                         
  -4   9   2          0.45          1.10         0.89 o                         
  -3   9   2          0.24          0.00         1.05 o                         
  -2   9   2          3.99          5.50         1.28 o                         
  -1   9   2          3.58          2.01         2.19 o                         
   0   9   2         60.86         66.59         5.48 o                         
   1   9   2         33.19         31.36         1.63 o                         
   2   9   2          7.40          6.19         0.93 o                         
   3   9   2          8.70          9.47         1.43 o                         
  -6  10   2          0.05          0.19         1.54 o                         
  -5  10   2          1.43          1.80         1.03 o                         
  -4  10   2          6.51          9.52         2.83 o                         
  -3  10   2         18.13         19.71         1.90 o                         
  -2  10   2          2.98          2.19         1.42 o                         
  -1  10   2          2.95          2.37         1.28 o                         
   0  10   2          5.08          3.72         1.29 o                         
   1  10   2         53.62         55.02         3.31 o                         
   2  10   2          8.68          8.25         1.31 o                         
  -5  11   2          0.20          1.03         1.29 o                         
  -4  11   2         12.05         17.31         2.32 o                         
  -3  11   2          0.04          0.00         1.09 o                         
  -2  11   2          1.87          2.36         1.42 o                         
  -1  11   2          0.08          0.00         1.27 o                         
   0  11   2          2.98          2.44         1.42 o                         
  -1 -11   3         28.08         37.12         2.80 o                         
   0 -11   3         23.74         26.67         2.35 o                         
   1 -11   3          0.06          0.17         1.17 o                         
   2 -11   3         48.64         57.94         3.60 o                         
   3 -11   3         23.47         24.56         3.35 o                         
   4 -11   3          0.01          0.00         0.92 o                         
   5 -11   3          7.52         10.38         1.56 o                         
  -2 -10   3         20.51         22.32         1.70 o                         
  -1 -10   3        133.75        135.23         7.81 o                         
   0 -10   3         61.15         67.89         4.65 o                         
   1 -10   3          2.69          1.57         1.11 o                         
   2 -10   3          4.09          5.29         1.52 o                         
   3 -10   3          0.04          1.01         1.42 o                         
   4 -10   3          2.46          4.29         1.15 o                         
   5 -10   3          0.08          0.21         0.89 o                         
   6 -10   3         17.25         23.16         4.38 o                         
  -4  -9   3          9.86          9.80         1.47 o                         
  -3  -9   3          2.34          2.03         0.98 o                         
  -2  -9   3         87.17         87.59         2.34 o                         
  -1  -9   3         76.04         80.86         2.54 o                         
   0  -9   3          9.87         10.53         1.53 o                         
   1  -9   3         40.11         41.63         2.40 o                         
   2  -9   3         19.49         22.35         2.32 o                         
   3  -9   3         21.68         23.82         1.99 o                         
   4  -9   3          4.40          4.19         0.94 o                         
   5  -9   3         18.74         19.05         3.60 o                         
   6  -9   3          1.63          2.83         2.06 o                         
  -5  -8   3          3.32          3.11         1.13 o                         
  -4  -8   3         18.04         16.84         1.42 o                         
  -3  -8   3          2.90          4.43         1.00 o                         
  -2  -8   3         70.57         73.03         2.00 o                         
  -1  -8   3         60.47         65.86         1.75 o                         
   0  -8   3          0.01          0.00         0.71 o                         
   1  -8   3         92.73         91.72         3.32 o                         
   2  -8   3        105.76        108.90         3.03 o                         
   3  -8   3        243.57        225.50         5.41 o                         
   4  -8   3         12.04         11.58         2.83 o                         
   5  -8   3          0.32          1.54         1.80 o                         
   6  -8   3         11.19         13.63         1.88 o                         
   7  -8   3         19.40         17.60         1.68 o                         
   8  -8   3          0.80          0.34         0.78 o                         
  -6  -7   3          0.02          0.00         0.77 o                         
  -5  -7   3         35.45         36.21         1.72 o                         
  -4  -7   3         47.82         39.47         1.78 o                         
  -3  -7   3        510.00        501.60         6.35 o                         
  -2  -7   3         11.92         15.91         1.01 o                         
  -1  -7   3          0.11          0.00         0.45 o                         
   0  -7   3          0.04          0.10         0.49 o                         
   1  -7   3         12.33         13.87         1.28 o                         
   2  -7   3         20.06         18.00         1.22 o                         
   3  -7   3        136.22        129.01         2.54 o                         
   4  -7   3         99.09         93.88         2.60 o                         
   5  -7   3         12.83         16.71         1.86 o                         
   6  -7   3        214.82        222.74         5.44 o                         
   7  -7   3          6.89          9.46         1.63 o                         
   8  -7   3          8.44          9.48         1.15 o                         
  -6  -6   3         10.59         15.24         0.93 o                         
  -5  -6   3         29.27         25.66         1.06 o                         
  -4  -6   3          3.75          3.28         0.61 o                         
  -3  -6   3        128.07        133.01         2.51 o                         
  -2  -6   3         21.76         26.47         1.07 o                         
  -1  -6   3         24.09         17.31         0.89 o                         
   0  -6   3         17.75         21.56         0.91 o                         
   1  -6   3          3.29          4.96         0.52 o                         
   2  -6   3         63.29         57.81         1.00 o                         
   3  -6   3          0.15          1.22         0.47 o                         
   4  -6   3          7.25          5.92         1.04 o                         
   5  -6   3        506.51        503.73         6.28 o                         
   6  -6   3         41.54         45.55         2.61 o                         
   7  -6   3         29.88         26.44         1.45 o                         
   8  -6   3          0.01          0.00         0.76 o                         
  -7  -5   3        151.39        183.99         3.74 o                         
  -6  -5   3          4.32          7.37         0.75 o                         
  -5  -5   3         20.62         17.68         0.89 o                         
  -4  -5   3         97.11         92.32         1.78 o                         
  -3  -5   3         51.65         52.08         1.00 o                         
  -2  -5   3         19.45         20.58         0.71 o                         
  -1  -5   3        206.51        217.49         2.78 o                         
   0  -5   3         23.58         28.27         0.90 o                         
   1  -5   3         39.44         38.16         0.73 o                         
   2  -5   3         32.66         27.07         0.87 o                         
   3  -5   3       2164.03       2211.54        20.81 o                         
   4  -5   3        196.46        197.64         3.21 o                         
   5  -5   3         23.92         32.49         1.48 o                         
   6  -5   3          9.26          8.60         0.83 o                         
   7  -5   3          0.15          0.00         0.70 o                         
   8  -5   3          0.55          0.00         0.82 o                         
   9  -5   3          3.42          3.24         1.48 o                         
  -7  -4   3         27.99         28.41         1.37 o                         
  -6  -4   3          2.96          1.52         0.61 o                         
  -5  -4   3          0.82          0.35         0.36 o                         
  -4  -4   3        235.47        234.53         2.48 o                         
  -3  -4   3         25.99         21.94         0.59 o                         
  -2  -4   3        212.33        223.75         2.32 o                         
  -1  -4   3        685.01        691.11         7.67 o                         
   0  -4   3        667.41        698.24         7.55 o                         
   1  -4   3         17.65         15.78         0.49 o                         
   2  -4   3         43.76         49.00         1.72 o                         
   3  -4   3       2575.03       2562.18        29.34 o                         
   4  -4   3         25.28         26.38         1.21 o                         
   5  -4   3         90.66         97.75         1.88 o                         
   6  -4   3          0.73          0.55         0.59 o                         
   7  -4   3          3.94          2.41         0.89 o                         
   8  -4   3          0.58          0.00         0.83 o                         
   9  -4   3         17.67         17.44         2.33 o                         
  -8  -3   3          2.37          4.50         1.42 o                         
  -7  -3   3          8.22         13.20         1.24 o                         
  -6  -3   3          0.09          0.00         0.37 o                         
  -5  -3   3         57.05         56.52         1.12 o                         
  -4  -3   3         12.64         15.92         0.55 o                         
  -3  -3   3          7.88          8.16         0.40 o                         
  -2  -3   3       1736.53       1812.05        14.40 o                         
  -1  -3   3        971.66        952.87         7.07 o                         
   0  -3   3        261.95        236.24         2.44 o                         
   1  -3   3       7583.29       7915.67        79.27 o                         
   2  -3   3       1212.89       1229.99        14.36 o                         
   3  -3   3        176.58        159.67         2.66 o                         
   4  -3   3         16.16         18.71         0.94 o                         
   5  -3   3        166.88        180.79         3.45 o                         
   6  -3   3         80.81         83.84         2.28 o                         
   7  -3   3         60.57         63.71         3.16 o                         
   8  -3   3          0.34          2.51         0.95 o                         
   9  -3   3          0.69          0.51         2.32 o                         
  -8  -2   3         37.33         37.20         1.44 o                         
  -7  -2   3          1.16          0.00         0.45 o                         
  -6  -2   3         65.61         64.82         1.22 o                         
  -5  -2   3         41.25         45.34         0.88 o                         
  -4  -2   3         95.69         91.24         1.27 o                         
  -3  -2   3          0.23          0.00         0.26 o                         
  -2  -2   3       1487.65       1576.62        11.74 o                         
  -1  -2   3       1827.19       1932.15        17.22 o                         
   0  -2   3       6805.03       6477.71        83.55 o                         
   1  -2   3       5673.22       5677.79        62.47 o                         
   2  -2   3       2755.94       2738.10        27.25 o                         
   3  -2   3         14.12         17.66         0.89 o                         
   4  -2   3       2126.21       2136.30        19.29 o                         
   5  -2   3        141.25        147.33         2.37 o                         
   6  -2   3          4.12          4.97         0.85 o                         
   7  -2   3        128.82        116.95         3.09 o                         
   8  -2   3          2.99          1.79         0.90 o                         
   9  -2   3         91.00         91.89         6.31 o                         
  -9  -1   3          0.64          0.47         0.80 o                         
  -8  -1   3          5.53          4.73         0.75 o                         
  -7  -1   3          1.45          1.24         0.59 o                         
  -6  -1   3         13.72         10.34         0.51 o                         
  -5  -1   3         97.87        118.81         1.51 o                         
  -4  -1   3        977.12       1050.20         7.82 o                         
  -3  -1   3       1107.66       1105.38         8.49 o                         
  -2  -1   3       4649.82       4429.61        42.53 o                         
  -1  -1   3       3158.46       3135.45        25.99 o                         
   0  -1   3          5.62          0.66         0.21 o                         
   1  -1   3       1654.53       1572.91        17.61 o                         
   2  -1   3        613.64        580.39         6.46 o                         
   3  -1   3       1054.85       1052.35        11.43 o                         
   4  -1   3         13.65          5.26         0.48 o                         
   5  -1   3        212.61        218.88         2.72 o                         
   6  -1   3          0.30          0.00         0.52 o                         
   7  -1   3         11.34          9.94         1.24 o                         
   8  -1   3         25.79         23.95         1.83 o                         
   9  -1   3         17.60         17.32         2.70 o                         
  -9   0   3          0.18          0.00         0.68 o                         
  -8   0   3         15.55         12.95         1.09 o                         
  -7   0   3          6.04          5.74         0.81 o                         
  -6   0   3          1.37          1.00         0.39 o                         
  -5   0   3        477.02        478.93         4.65 o                         
  -4   0   3        971.13       1091.94        10.00 o                         
  -3   0   3         17.59         17.39         0.61 o                         
  -2   0   3       1737.19       1651.29        14.10 o                         
  -1   0   3       4676.00       4694.20        41.61 o                         
   0   0   3       1886.32       1845.80        20.96 o                         
   1   0   3       9449.19       8972.65        86.83 o                         
   2   0   3      12221.91      12206.46       157.41 o                         
   3   0   3        531.20        560.98         5.91 o                         
   4   0   3         49.10         53.03         1.10 o                         
   5   0   3          8.17          9.16         0.64 o                         
   6   0   3         33.82         32.94         1.08 o                         
   7   0   3         77.82         81.63         2.22 o                         
   8   0   3        231.99        237.53         5.75 o                         
  -9   1   3          0.38          0.55         0.92 o                         
  -8   1   3         10.18         12.46         1.30 o                         
  -7   1   3         45.81         46.92         1.84 o                         
  -6   1   3         14.38         14.49         1.07 o                         
  -5   1   3         14.27         17.77         0.71 o                         
  -4   1   3        261.43        269.57         3.12 o                         
  -3   1   3        351.81        352.80         3.88 o                         
  -2   1   3       5762.35       5653.28        50.67 o                         
  -1   1   3       1046.88       1055.05        14.26 o                         
   0   1   3       1648.06       1567.40        17.83 o                         
   1   1   3       2301.69       2343.51        23.33 o                         
   2   1   3          0.10          0.28         0.24 o                         
   3   1   3          4.07          4.71         0.32 o                         
   4   1   3        173.22        156.14         2.19 o                         
   5   1   3         19.08         17.45         0.67 o                         
   6   1   3          0.25          0.00         0.48 o                         
   7   1   3         74.69         71.53         2.20 o                         
   8   1   3         97.19        100.67         2.40 o                         
  -9   2   3         22.55         25.14         1.77 o                         
  -8   2   3        244.58        259.75         4.61 o                         
  -7   2   3        124.38        117.33         2.70 o                         
  -6   2   3        375.98        371.23         5.17 o                         
  -5   2   3         12.60         12.44         0.69 o                         
  -4   2   3         25.36         19.38         1.09 o                         
  -3   2   3        286.59        309.80         3.56 o                         
  -2   2   3        252.31        242.83         2.76 o                         
  -1   2   3        987.69       1038.79        14.23 o                         
   0   2   3       2098.25       1986.51        19.81 o                         
   1   2   3         14.89         14.14         0.48 o                         
   2   2   3       2732.40       2789.30        21.87 o                         
   3   2   3       2078.43       2117.57        16.64 o                         
   4   2   3        629.26        630.44         5.30 o                         
   5   2   3         36.48         37.44         1.06 o                         
   6   2   3        805.67        822.25         7.70 o                         
   7   2   3          3.35          3.99         0.79 o                         
   8   2   3         23.66         30.94         1.83 o                         
  -9   3   3         25.41         25.64         1.76 o                         
  -8   3   3         86.29         83.94         2.47 o                         
  -7   3   3         66.07         71.22         2.17 o                         
  -6   3   3        100.31        100.29         3.00 o                         
  -5   3   3        111.62        104.84         1.88 o                         
  -4   3   3         15.54         14.44         0.91 o                         
  -3   3   3       3609.72       3837.18        32.50 o                         
  -2   3   3        968.76        989.97        10.52 o                         
  -1   3   3        510.55        562.14         8.26 o                         
   0   3   3        589.37        611.20         6.06 o                         
   1   3   3        676.61        641.84         5.45 o                         
   2   3   3       1726.95       1904.15        14.26 o                         
   3   3   3       1015.67       1084.50         7.87 o                         
   4   3   3          0.69          0.00         0.30 o                         
   5   3   3        247.67        241.31         2.47 o                         
   6   3   3        159.51        156.80         2.57 o                         
   7   3   3         74.64         70.01         1.84 o                         
   8   3   3         31.07         33.80         2.08 o                         
  -9   4   3         21.30         21.09         1.61 o                         
  -8   4   3         47.92         43.72         1.93 o                         
  -7   4   3        208.64        226.74         3.92 o                         
  -6   4   3         76.15         77.63         2.05 o                         
  -5   4   3          4.98          4.28         0.73 o                         
  -4   4   3        266.94        272.00         3.64 o                         
  -3   4   3         24.97         28.91         0.91 o                         
  -2   4   3       4891.66       5096.36        69.97 o                         
  -1   4   3        709.89        694.56         8.66 o                         
   0   4   3          1.32          1.16         0.28 o                         
   1   4   3       5853.91       6175.98        47.19 o                         
   2   4   3        343.81        399.85         3.54 o                         
   3   4   3          2.80          5.94         0.44 o                         
   4   4   3          3.56          2.89         0.71 o                         
   5   4   3         31.21         29.89         1.42 o                         
   6   4   3          7.72          8.70         0.87 o                         
   7   4   3         24.59         27.65         1.50 o                         
  -9   5   3          0.00          0.00         1.09 o                         
  -8   5   3         18.18         18.40         1.35 o                         
  -7   5   3        111.51        124.01         2.71 o                         
  -6   5   3        726.42        756.44         8.69 o                         
  -5   5   3        140.41        124.21         2.05 o                         
  -4   5   3          2.85          2.12         0.49 o                         
  -3   5   3         47.80         55.59         1.47 o                         
  -2   5   3        270.37        340.34         4.21 o                         
  -1   5   3          0.41          0.00         0.28 o                         
   0   5   3          8.54          7.68         0.44 o                         
   1   5   3          0.31          1.68         0.29 o                         
   2   5   3         21.82         23.16         0.64 o                         
   3   5   3        107.42        105.67         1.38 o                         
   4   5   3         10.48          7.30         0.80 o                         
   5   5   3         15.69         14.64         0.90 o                         
   6   5   3          7.73          7.84         0.91 o                         
   7   5   3          2.83          1.91         0.94 o                         
  -9   6   3          3.05          4.69         2.06 o                         
  -8   6   3          1.14          0.24         0.80 o                         
  -7   6   3         27.15         25.07         1.97 o                         
  -6   6   3         64.89         60.85         1.66 o                         
  -5   6   3         41.76         39.26         1.92 o                         
  -4   6   3          6.55          6.22         0.70 o                         
  -3   6   3        124.51        149.89         2.61 o                         
  -2   6   3         18.47         18.58         1.00 o                         
  -1   6   3         14.84         11.68         0.81 o                         
   0   6   3          0.15          0.00         0.32 o                         
   1   6   3         31.18         30.34         1.04 o                         
   2   6   3        101.55         98.51         1.58 o                         
   3   6   3          4.89          4.17         0.60 o                         
   4   6   3          5.25          5.82         0.73 o                         
   5   6   3         17.14         15.40         0.89 o                         
   6   6   3          7.46          7.56         1.22 o                         
  -8   7   3          9.14          8.99         1.70 o                         
  -7   7   3         40.78         34.95         1.58 o                         
  -6   7   3          0.43          0.11         0.83 o                         
  -5   7   3         12.80         15.61         1.37 o                         
  -4   7   3          2.20          2.75         0.65 o                         
  -3   7   3        132.14        129.68         2.94 o                         
  -2   7   3         22.58         24.66         1.12 o                         
  -1   7   3        130.63        126.61         2.51 o                         
   0   7   3        211.14        207.30         3.29 o                         
   1   7   3         41.61         42.34         1.29 o                         
   2   7   3          2.29          1.69         0.60 o                         
   3   7   3          0.26          0.00         0.65 o                         
   4   7   3          0.08          0.00         0.64 o                         
   5   7   3         21.87         25.85         1.41 o                         
  -8   8   3         10.06          9.59         1.07 o                         
  -7   8   3          3.52          3.19         0.66 o                         
  -6   8   3         43.34         45.25         2.37 o                         
  -5   8   3        155.83        143.83         2.56 o                         
  -4   8   3         24.32         21.66         1.23 o                         
  -3   8   3        119.35        113.48         5.81 o                         
  -2   8   3          8.08          9.14         1.09 o                         
  -1   8   3         50.95         49.70         2.22 o                         
   0   8   3        328.53        342.46         6.61 o                         
   1   8   3         76.95         73.34         1.94 o                         
   2   8   3          5.84          4.15         0.83 o                         
   3   8   3          0.01          0.00         0.72 o                         
   4   8   3          1.28          1.36         1.07 o                         
  -7   9   3          6.34         12.13         1.50 o                         
  -6   9   3          7.24          8.75         2.83 o                         
  -5   9   3          1.49          2.77         0.94 o                         
  -4   9   3        261.49        235.72         5.38 o                         
  -3   9   3          9.46          9.03         2.19 o                         
  -2   9   3         35.75         39.36         2.70 o                         
  -1   9   3         52.71         61.92         3.03 o                         
   0   9   3        137.41        142.87         4.16 o                         
   1   9   3          0.97          1.16         1.33 o                         
   2   9   3          1.66          1.14         0.76 o                         
   3   9   3         11.65         12.53         1.62 o                         
  -6  10   3         10.78         10.00         1.93 o                         
  -5  10   3         21.63         20.85         2.06 o                         
  -4  10   3          6.96          6.43         1.29 o                         
  -3  10   3          5.30          1.64         1.09 o                         
  -2  10   3         15.92         18.60         3.47 o                         
  -1  10   3         28.67         35.19         2.84 o                         
   0  10   3          0.02          1.71         1.16 o                         
   1  10   3         15.41         17.72         1.32 o                         
   2  10   3         17.56         15.63         1.57 o                         
  -4  11   3          0.95          2.02         2.83 o                         
  -3  11   3          0.34          1.70         1.28 o                         
  -2  11   3         28.29         29.55         3.22 o                         
  -1  11   3          5.67          6.41         1.72 o                         
   0  11   3          6.77          5.53         1.82 o                         
  -1 -11   4          1.14          1.16         1.40 o                         
   0 -11   4          0.07          0.38         1.32 o                         
   1 -11   4         23.08         26.24         3.03 o                         
   2 -11   4         18.02         19.99         2.33 o                         
   3 -11   4         16.12         17.76         2.32 o                         
   4 -11   4          2.48          1.62         1.54 o                         
   5 -11   4          3.23          3.89         1.29 o                         
  -2 -10   4          6.32          7.51         1.52 o                         
  -1 -10   4        186.48        209.51         5.87 o                         
   0 -10   4         31.58         31.20         2.38 o                         
   1 -10   4         37.29         37.46         2.43 o                         
   2 -10   4        132.96        142.41         4.62 o                         
   3 -10   4         18.10         26.51         3.22 o                         
   4 -10   4          1.33          0.86         0.92 o                         
   5 -10   4          6.46          9.00         1.67 o                         
   6 -10   4          0.03          0.77         2.06 o                         
  -4  -9   4          4.92          7.11         1.48 o                         
  -3  -9   4         19.59         19.94         1.60 o                         
  -2  -9   4         69.53         60.47         1.98 o                         
  -1  -9   4         29.56         27.36         1.67 o                         
   0  -9   4         29.94         35.36         3.72 o                         
   1  -9   4          3.79          4.03         1.12 o                         
   2  -9   4          4.19          5.18         1.15 o                         
   3  -9   4         42.68         46.06         2.70 o                         
   4  -9   4          1.00          0.00         0.69 o                         
   5  -9   4         61.34         65.39         5.66 o                         
   6  -9   4          5.52          5.66         2.57 o                         
   7  -9   4         23.85         22.91         4.38 o                         
  -5  -8   4          2.25          1.66         1.12 o                         
  -4  -8   4          0.00          0.00         0.78 o                         
  -3  -8   4         40.72         47.73         2.00 o                         
  -2  -8   4          0.66          1.33         0.73 o                         
  -1  -8   4          0.54          0.00         0.56 o                         
   0  -8   4         10.15         12.20         1.40 o                         
   1  -8   4        112.81        112.69         3.18 o                         
   2  -8   4        194.95        190.01         4.19 o                         
   3  -8   4        444.07        464.42         8.68 o                         
   4  -8   4         62.73         55.16         2.57 o                         
   5  -8   4        129.41        121.03         6.95 o                         
   6  -8   4         50.87         46.24         3.63 o                         
   7  -8   4         13.99          9.53         1.67 o                         
   8  -8   4         10.87         13.00         1.24 o                         
  -6  -7   4          8.96         10.29         1.25 o                         
  -5  -7   4          7.05          6.48         1.05 o                         
  -4  -7   4          0.48          0.00         0.66 o                         
  -3  -7   4        209.51        195.07         3.38 o                         
  -2  -7   4          8.75         10.07         0.93 o                         
  -1  -7   4         26.30         27.10         1.14 o                         
   0  -7   4          1.23          0.64         0.56 o                         
   1  -7   4         31.07         38.19         1.83 o                         
   2  -7   4         54.85         56.52         1.90 o                         
   3  -7   4         34.87         30.66         1.63 o                         
   4  -7   4         61.53         55.56         2.04 o                         
   5  -7   4        876.64        870.56        13.07 o                         
   6  -7   4         36.79         43.05         2.67 o                         
   7  -7   4         36.52         34.00         2.04 o                         
   8  -7   4          5.66          5.54         1.00 o                         
  -6  -6   4          4.29          3.29         0.70 o                         
  -5  -6   4         15.47         19.60         0.98 o                         
  -4  -6   4         18.41         19.92         1.05 o                         
  -3  -6   4          2.39          0.00         0.85 o                         
  -2  -6   4         20.36         23.46         1.10 o                         
  -1  -6   4        182.21        175.57         3.15 o                         
   0  -6   4        101.91         95.74         1.70 o                         
   1  -6   4          1.46          0.18         0.34 o                         
   2  -6   4        163.22        149.98         1.81 o                         
   3  -6   4         77.39         78.16         1.45 o                         
   4  -6   4          2.20          2.16         0.64 o                         
   5  -6   4          2.99          1.90         0.75 o                         
   6  -6   4         12.96         11.48         0.86 o                         
   7  -6   4          0.76          0.00         1.23 o                         
   8  -6   4          0.11          1.18         1.75 o                         
  -7  -5   4          0.01          0.90         1.23 o                         
  -6  -5   4         10.36         11.19         0.80 o                         
  -5  -5   4          8.63          6.76         0.61 o                         
  -4  -5   4         23.32         27.62         1.08 o                         
  -3  -5   4         16.09         13.72         0.66 o                         
  -2  -5   4          0.07          0.51         0.29 o                         
  -1  -5   4        541.77        578.78         6.02 o                         
   0  -5   4         27.28         28.60         0.65 o                         
   1  -5   4        172.33        156.05         1.65 o                         
   2  -5   4        335.06        354.86         4.02 o                         
   3  -5   4        638.02        638.68         7.68 o                         
   4  -5   4        351.69        369.24         5.71 o                         
   5  -5   4          2.42          1.21         0.67 o                         
   6  -5   4        294.12        294.08         5.25 o                         
   7  -5   4          5.15          4.12         0.99 o                         
   8  -5   4          4.78          4.36         1.07 o                         
   9  -5   4          5.36          5.30         1.71 o                         
  -7  -4   4         55.09         54.91         1.74 o                         
  -6  -4   4         38.83         42.99         1.36 o                         
  -5  -4   4          4.68          4.63         0.49 o                         
  -4  -4   4         34.53         34.30         0.82 o                         
  -3  -4   4         24.28         19.11         0.54 o                         
  -2  -4   4         18.52         20.89         0.61 o                         
  -1  -4   4        793.15        842.13         9.12 o                         
   0  -4   4          2.10          2.11         0.66 o                         
   1  -4   4          2.40          1.08         0.23 o                         
   2  -4   4        251.57        259.83         3.45 o                         
   3  -4   4       1164.43       1119.78        13.77 o                         
   4  -4   4        169.34        189.48         2.58 o                         
   5  -4   4        394.13        415.48         5.38 o                         
   6  -4   4          0.18          0.71         0.71 o                         
   7  -4   4         17.79         15.92         1.86 o                         
   8  -4   4          6.68          8.98         1.25 o                         
   9  -4   4          0.80          0.03         1.42 o                         
  -8  -3   4          3.60          4.85         1.52 o                         
  -7  -3   4          8.60          5.09         0.76 o                         
  -6  -3   4         11.35         14.66         0.69 o                         
  -5  -3   4         78.73         63.87         1.15 o                         
  -4  -3   4        114.60        115.38         1.34 o                         
  -3  -3   4          0.57          0.00         0.18 o                         
  -2  -3   4        991.28       1043.63         7.99 o                         
  -1  -3   4          0.09          0.18         0.14 o                         
   0  -3   4          2.31          4.24         0.20 o                         
   1  -3   4        661.51        672.19         7.83 o                         
   2  -3   4       1324.86       1285.84        15.03 o                         
   3  -3   4          4.08          7.87         0.66 o                         
   4  -3   4         94.60         98.01         1.66 o                         
   5  -3   4         41.45         41.25         1.46 o                         
   6  -3   4         98.81        116.76         3.87 o                         
   7  -3   4          8.73          8.92         1.14 o                         
   8  -3   4          3.83          3.68         1.02 o                         
   9  -3   4          4.89          1.67         1.67 o                         
  -8  -2   4          1.03          1.23         0.78 o                         
  -7  -2   4        117.81        113.90         1.79 o                         
  -6  -2   4          0.19          0.00         0.53 o                         
  -5  -2   4         73.48         67.86         1.17 o                         
  -4  -2   4        274.28        272.41         2.33 o                         
  -3  -2   4        514.23        466.01         3.70 o                         
  -2  -2   4        686.82        695.78         5.80 o                         
  -1  -2   4       9207.84       9948.29        88.61 o                         
   0  -2   4       6152.75       6061.59       160.97 o                         
   1  -2   4       1689.63       1714.83        19.18 o                         
   2  -2   4        953.27        922.38         9.85 o                         
   3  -2   4        910.37        949.21        10.48 o                         
   4  -2   4         14.19         19.96         0.96 o                         
   5  -2   4        189.74        189.00         2.82 o                         
   6  -2   4         36.28         41.51         1.84 o                         
   7  -2   4         59.89         55.09         2.21 o                         
   8  -2   4         22.19         27.47         1.97 o                         
   9  -2   4         72.70         79.13         4.43 o                         
  -9  -1   4          1.79          0.35         0.77 o                         
  -8  -1   4         55.94         59.98         1.64 o                         
  -7  -1   4         14.92         17.94         0.94 o                         
  -6  -1   4         57.94         59.59         1.10 o                         
  -5  -1   4        825.68        805.94         5.86 o                         
  -4  -1   4        182.70        213.88         1.91 o                         
  -3  -1   4       1506.66       1619.51        12.11 o                         
  -2  -1   4        498.96        523.25         4.74 o                         
  -1  -1   4       3610.46       3817.61        34.76 o                         
   0  -1   4       4315.97       4095.45        53.64 o                         
   1  -1   4        266.27        256.26         2.61 o                         
   2  -1   4        686.17        682.01         6.69 o                         
   3  -1   4        775.84        766.92         7.74 o                         
   4  -1   4        107.38        120.85         1.89 o                         
   5  -1   4          1.34          0.89         0.40 o                         
   6  -1   4        123.37        120.61         2.99 o                         
   7  -1   4         70.10         68.57         2.42 o                         
   8  -1   4          0.08          0.64         0.96 o                         
   9  -1   4         10.33         11.39         2.34 o                         
  -9   0   4          9.23         10.53         1.07 o                         
  -8   0   4          1.02          0.88         0.74 o                         
  -7   0   4         16.88         15.69         0.97 o                         
  -6   0   4         25.37         30.58         1.05 o                         
  -5   0   4         90.87         92.09         1.41 o                         
  -4   0   4        368.19        427.51         4.07 o                         
  -3   0   4       1091.27       1023.51         9.16 o                         
  -2   0   4       4244.05       4331.93        29.99 o                         
  -1   0   4       2877.36       2787.26        27.64 o                         
   0   0   4       1540.49       1559.97        17.78 o                         
   1   0   4       4983.01       4798.41        47.47 o                         
   2   0   4       2337.07       2363.86        18.50 o                         
   3   0   4         70.97         84.54         1.52 o                         
   4   0   4        401.04        363.11         3.49 o                         
   5   0   4        169.48        174.03         2.49 o                         
   6   0   4          0.20          0.71         0.43 o                         
   7   0   4        526.30        540.57         6.24 o                         
   8   0   4         38.72         44.65         2.03 o                         
  -9   1   4          7.49          7.51         1.10 o                         
  -8   1   4         21.37         20.26         1.33 o                         
  -7   1   4          0.24          0.23         0.65 o                         
  -6   1   4        106.87        101.34         2.34 o                         
  -5   1   4         37.46         39.36         1.07 o                         
  -4   1   4        206.42        207.74         2.82 o                         
  -3   1   4        181.79        187.76         2.16 o                         
  -2   1   4        567.24        549.17         4.82 o                         
  -1   1   4        135.39        134.16         3.17 o                         
   0   1   4          0.07          0.43         0.33 o                         
   1   1   4        582.74        544.02         5.89 o                         
   2   1   4        633.35        644.85         5.95 o                         
   3   1   4          8.54          7.27         0.44 o                         
   4   1   4          8.18          6.75         0.49 o                         
   5   1   4         27.15         25.49         0.79 o                         
   6   1   4          0.10          0.39         0.50 o                         
   7   1   4          0.57          0.18         0.68 o                         
   8   1   4          1.55          2.64         0.79 o                         
  -9   2   4         16.57         22.51         1.49 o                         
  -8   2   4         40.94         32.83         1.87 o                         
  -7   2   4        210.61        201.38         4.73 o                         
  -6   2   4         87.65         98.60         2.31 o                         
  -5   2   4        209.48        198.55         2.80 o                         
  -4   2   4          6.32          6.07         0.52 o                         
  -3   2   4        269.07        277.58         3.51 o                         
  -2   2   4        128.87        132.73         1.96 o                         
  -1   2   4         67.78         80.15         1.85 o                         
   0   2   4        130.80        145.40         3.50 o                         
   1   2   4       3277.93       3275.91        30.54 o                         
   2   2   4        265.14        330.37         3.24 o                         
   3   2   4         47.00         46.14         0.86 o                         
   4   2   4         39.17         35.03         0.73 o                         
   5   2   4        407.78        404.11         4.42 o                         
   6   2   4          0.51          0.00         0.98 o                         
   7   2   4          0.76          0.45         0.64 o                         
   8   2   4         36.73         43.62         2.30 o                         
  -9   3   4          1.92          3.58         0.92 o                         
  -8   3   4          8.61          8.93         1.16 o                         
  -7   3   4         17.24         16.98         1.30 o                         
  -6   3   4          0.29          0.00         0.55 o                         
  -5   3   4         13.79         11.57         0.74 o                         
  -4   3   4        116.84        108.29         1.90 o                         
  -3   3   4       2001.93       2274.86        21.96 o                         
  -2   3   4        215.43        238.98         6.04 o                         
  -1   3   4        413.49        395.28         6.24 o                         
   0   3   4        209.33        223.97         2.66 o                         
   1   3   4        853.63        909.39         8.08 o                         
   2   3   4         29.85         30.21         0.72 o                         
   3   3   4        175.26        148.09         1.66 o                         
   4   3   4         21.96         23.69         0.82 o                         
   5   3   4          4.44          2.37         0.50 o                         
   6   3   4         10.64          9.09         0.83 o                         
   7   3   4         10.78         10.84         0.97 o                         
  -9   4   4          0.20          0.00         0.76 o                         
  -8   4   4         27.02         26.25         1.61 o                         
  -7   4   4        283.03        280.89         4.53 o                         
  -6   4   4         33.59         27.53         1.32 o                         
  -5   4   4        276.65        272.36         3.65 o                         
  -4   4   4          8.42          9.01         0.84 o                         
  -3   4   4        239.28        219.90         2.96 o                         
  -2   4   4          0.12          0.10         0.63 o                         
  -1   4   4        703.73        677.98         8.51 o                         
   0   4   4        132.46        161.09         2.57 o                         
   1   4   4        104.42         82.10         1.54 o                         
   2   4   4        138.91        140.42         1.55 o                         
   3   4   4        768.22        773.66         5.97 o                         
   4   4   4          9.35          8.97         0.66 o                         
   5   4   4          1.12          1.59         0.46 o                         
   6   4   4         12.52         13.78         1.05 o                         
   7   4   4          0.07          0.00         0.67 o                         
  -9   5   4          0.56          0.77         0.91 o                         
  -8   5   4          0.05          0.81         0.80 o                         
  -7   5   4          3.26          4.19         0.81 o                         
  -6   5   4        104.01         98.98         2.28 o                         
  -5   5   4          0.71          0.57         0.45 o                         
  -4   5   4         23.17         30.99         1.21 o                         
  -3   5   4          4.60          2.59         0.41 o                         
  -2   5   4         91.53         94.31         1.90 o                         
  -1   5   4        329.55        376.64         4.64 o                         
   0   5   4          3.94          0.82         0.29 o                         
   1   5   4        234.66        253.86         2.83 o                         
   2   5   4         30.95         30.76         0.72 o                         
   3   5   4          9.40          9.76         0.52 o                         
   4   5   4         17.00         17.38         0.83 o                         
   5   5   4         42.84         47.59         1.28 o                         
   6   5   4          0.54          0.20         0.67 o                         
  -9   6   4          6.79          7.03         1.16 o                         
  -8   6   4          1.73          1.94         0.71 o                         
  -7   6   4          3.11          3.36         0.62 o                         
  -6   6   4         28.62         23.16         1.14 o                         
  -5   6   4         18.78         20.23         1.56 o                         
  -4   6   4         32.97         32.20         1.00 o                         
  -3   6   4        105.08         91.96         1.91 o                         
  -2   6   4         46.91         45.35         1.35 o                         
  -1   6   4         19.14         13.50         0.87 o                         
   0   6   4         12.84          9.00         0.60 o                         
   1   6   4         36.17         36.35         1.11 o                         
   2   6   4         29.15         26.91         0.94 o                         
   3   6   4         23.55         24.83         1.28 o                         
   4   6   4         60.33         52.76         1.65 o                         
   5   6   4        147.31        148.13         2.57 o                         
   6   6   4          2.13          1.74         0.74 o                         
  -8   7   4          4.91          8.24         1.05 o                         
  -7   7   4         15.95         20.58         1.25 o                         
  -6   7   4         49.05         48.17         1.53 o                         
  -5   7   4         34.32         30.52         1.16 o                         
  -4   7   4          0.01          0.30         0.59 o                         
  -3   7   4        178.01        175.72         3.11 o                         
  -2   7   4        359.78        370.75         5.34 o                         
  -1   7   4        145.53        138.33         2.78 o                         
   0   7   4        169.27        168.06         3.15 o                         
   1   7   4         31.22         36.33         1.65 o                         
   2   7   4         19.36         23.36         1.27 o                         
   3   7   4         17.64         15.98         1.26 o                         
   4   7   4         73.17         77.03         2.08 o                         
   5   7   4          3.48          2.73         1.42 o                         
  -8   8   4          0.13          0.44         0.75 o                         
  -7   8   4          0.00          0.92         0.71 o                         
  -6   8   4          1.25          0.41         0.58 o                         
  -5   8   4        150.86        127.56         3.00 o                         
  -4   8   4          1.09          2.50         0.89 o                         
  -3   8   4         77.44         90.81         2.86 o                         
  -2   8   4         51.74         53.81         2.11 o                         
  -1   8   4        120.25        111.01         3.22 o                         
   0   8   4        260.11        240.62         5.23 o                         
   1   8   4          0.96          0.00         0.73 o                         
   2   8   4         33.22         30.12         1.52 o                         
   3   8   4          0.04          0.72         0.77 o                         
   4   8   4          2.79          1.13         1.05 o                         
  -7   9   4          3.91          0.97         0.71 o                         
  -6   9   4          4.72          3.28         2.70 o                         
  -5   9   4          4.36          3.93         1.09 o                         
  -4   9   4          3.72          4.77         1.12 o                         
  -3   9   4          0.81          0.32         1.16 o                         
  -2   9   4          4.47          4.67         1.36 o                         
  -1   9   4         21.26         23.25         3.47 o                         
   0   9   4          2.96          2.83         1.20 o                         
   1   9   4        123.51        120.67         2.68 o                         
   2   9   4         16.09         16.19         1.36 o                         
   3   9   4          2.23          5.38         1.35 o                         
  -6  10   4          0.31          0.00         0.92 o                         
  -5  10   4          0.67          0.77         1.03 o                         
  -4  10   4         12.81         14.88         1.71 o                         
  -3  10   4          0.13          0.00         0.99 o                         
  -2  10   4         31.18         29.42         2.41 o                         
  -1  10   4          0.07          0.18         1.42 o                         
   0  10   4         10.60         11.11         1.98 o                         
   1  10   4         41.76         39.54         1.85 o                         
  -4  11   4          5.13          7.72         2.06 o                         
  -3  11   4         17.98         23.26         2.41 o                         
  -2  11   4         23.58         32.66         2.78 o                         
  -1  11   4          6.52         13.89         2.16 o                         
   0 -11   5         78.15         73.91         3.41 o                         
   1 -11   5          4.74         10.26         1.68 o                         
   2 -11   5          4.38          1.77         1.42 o                         
   3 -11   5          0.36          0.00         1.12 o                         
   4 -11   5         12.61         10.71         1.56 o                         
  -2 -10   5         45.14         43.57         2.16 o                         
  -1 -10   5          0.09          0.00         0.95 o                         
   0 -10   5         16.50         21.24         2.15 o                         
   1 -10   5          0.07          1.37         1.35 o                         
   2 -10   5         35.19         36.88         2.40 o                         
   3 -10   5         33.89         30.72         4.50 o                         
   4 -10   5          9.58          9.25         2.83 o                         
   5 -10   5          2.49          1.46         2.06 o                         
   6 -10   5          0.01          0.00         0.72 o                         
  -4  -9   5          1.36          0.41         1.13 o                         
  -3  -9   5          2.86          4.79         1.08 o                         
  -2  -9   5         90.22         80.44         2.23 o                         
  -1  -9   5         31.95         30.78         1.75 o                         
   0  -9   5         17.87         19.53         1.78 o                         
   1  -9   5          3.04          1.71         1.62 o                         
   2  -9   5        189.48        193.49         4.53 o                         
   3  -9   5         13.27         13.12         3.35 o                         
   4  -9   5          0.00          0.00         0.86 o                         
   5  -9   5         17.73         13.08         1.67 o                         
   6  -9   5          5.75          6.43         2.83 o                         
   7  -9   5         38.22         49.16         5.92 o                         
  -5  -8   5          3.82          5.89         1.36 o                         
  -4  -8   5          2.58          1.85         1.38 o                         
  -3  -8   5         27.01         25.99         1.42 o                         
  -2  -8   5          1.24          1.36         0.70 o                         
  -1  -8   5         22.41         22.98         1.18 o                         
   0  -8   5          1.15          0.00         0.86 o                         
   1  -8   5          1.39          2.39         0.87 o                         
   2  -8   5          6.80          6.14         1.12 o                         
   3  -8   5        150.82        148.06         3.98 o                         
   4  -8   5          0.24          0.00         3.86 o                         
   5  -8   5         41.25         40.41         4.89 o                         
   6  -8   5          0.19          5.15         2.57 o                         
   7  -8   5          9.20          7.02         1.93 o                         
  -6  -7   5          0.01          0.37         0.97 o                         
  -5  -7   5         23.15         23.45         1.83 o                         
  -4  -7   5        135.92        132.68         3.62 o                         
  -3  -7   5          0.87          0.00         1.00 o                         
  -2  -7   5          8.21          9.78         1.00 o                         
  -1  -7   5         27.90         24.30         1.11 o                         
   0  -7   5          2.56          4.34         0.66 o                         
   1  -7   5         63.55         57.94         3.33 o                         
   2  -7   5          0.30          0.00         0.61 o                         
   3  -7   5        301.41        297.35         6.05 o                         
   4  -7   5        265.43        245.60         3.84 o                         
   5  -7   5       1031.62       1040.86        15.94 o                         
   6  -7   5         50.70         56.24         1.68 o                         
   7  -7   5          1.10          0.72         0.93 o                         
   8  -7   5          0.01          0.36         0.78 o                         
  -6  -6   5         17.94         15.38         1.03 o                         
  -5  -6   5          4.35          5.60         0.66 o                         
  -4  -6   5         68.02         74.36         2.12 o                         
  -3  -6   5        148.46        152.87         2.74 o                         
  -2  -6   5          0.00          0.00         0.40 o                         
  -1  -6   5         22.89         25.87         1.41 o                         
   0  -6   5          4.21          2.32         1.08 o                         
   1  -6   5        185.49        218.51         4.17 o                         
   2  -6   5        627.02        682.30         6.61 o                         
   3  -6   5         21.55         20.94         0.85 o                         
   4  -6   5        169.43        168.77         3.08 o                         
   5  -6   5        144.59        135.56         2.42 o                         
   6  -6   5         37.64         36.67         1.44 o                         
   7  -6   5          4.68          3.86         0.81 o                         
   8  -6   5         11.33         16.03         2.06 o                         
  -7  -5   5         67.95         77.83         3.20 o                         
  -6  -5   5         38.11         44.31         1.28 o                         
  -5  -5   5         69.73         76.30         1.43 o                         
  -4  -5   5         11.81          9.41         0.71 o                         
  -3  -5   5         42.99         41.39         1.16 o                         
  -2  -5   5          1.97          1.57         0.29 o                         
  -1  -5   5       1270.24       1316.46        12.47 o                         
   0  -5   5        282.63        309.51         4.31 o                         
   1  -5   5          0.37          0.19         0.21 o                         
   2  -5   5        260.03        258.10         3.03 o                         
   3  -5   5       1865.79       1822.23        16.94 o                         
   4  -5   5        156.60        156.18         2.69 o                         
   5  -5   5          0.34          0.09         0.43 o                         
   6  -5   5        235.75        234.68         4.64 o                         
   7  -5   5         76.75         76.71         2.56 o                         
   8  -5   5          0.88          0.61         0.94 o                         
  -7  -4   5          2.82          1.27         1.08 o                         
  -6  -4   5        131.02        142.53         2.68 o                         
  -5  -4   5         28.08         33.80         0.91 o                         
  -4  -4   5          7.82          7.44         0.47 o                         
  -3  -4   5         96.16         99.40         1.18 o                         
  -2  -4   5        227.14        244.01         2.27 o                         
  -1  -4   5        212.89        229.07         2.93 o                         
   0  -4   5         45.28         45.90         1.38 o                         
   1  -4   5        108.87        103.41         1.64 o                         
   2  -4   5        197.95        182.09         2.96 o                         
   3  -4   5        509.50        517.94         7.20 o                         
   4  -4   5         11.53         16.73         0.72 o                         
   5  -4   5         15.45         13.42         1.08 o                         
   6  -4   5          3.28          2.45         0.72 o                         
   7  -4   5          2.19          2.04         0.83 o                         
   8  -4   5          2.76          1.01         1.33 o                         
   9  -4   5          0.68          4.00         1.67 o                         
  -8  -3   5          3.87          3.19         1.52 o                         
  -7  -3   5         21.83         21.44         1.15 o                         
  -6  -3   5          0.23          0.20         0.52 o                         
  -5  -3   5        111.76        113.09         1.31 o                         
  -4  -3   5         14.19         13.69         0.69 o                         
  -3  -3   5        298.16        264.81         2.17 o                         
  -2  -3   5        720.17        760.67         5.98 o                         
  -1  -3   5       1706.85       1718.59        13.67 o                         
   0  -3   5       1005.59        951.20        10.61 o                         
   1  -3   5         59.31         56.80         1.12 o                         
   2  -3   5          6.43          4.52         0.51 o                         
   3  -3   5         44.16         39.51         1.53 o                         
   4  -3   5        166.85        158.11         2.77 o                         
   5  -3   5        254.10        223.66         3.54 o                         
   6  -3   5         25.52         25.93         1.50 o                         
   7  -3   5         76.83         75.85         2.52 o                         
   8  -3   5          2.29          1.26         0.92 o                         
   9  -3   5         14.97         15.06         2.41 o                         
  -8  -2   5          0.01          0.00         0.73 o                         
  -7  -2   5          4.29          4.94         0.60 o                         
  -6  -2   5         10.70         10.02         0.65 o                         
  -5  -2   5          0.03          0.00         0.29 o                         
  -4  -2   5         15.54         18.31         0.56 o                         
  -3  -2   5         24.68         21.88         0.59 o                         
  -2  -2   5        217.60        214.19         2.08 o                         
  -1  -2   5        904.99        850.28         7.98 o                         
   0  -2   5        461.62        504.77         5.19 o                         
   1  -2   5        410.71        406.84         4.57 o                         
   2  -2   5       1084.94       1051.34        11.12 o                         
   3  -2   5        655.72        694.90         8.09 o                         
   4  -2   5        301.85        325.46         4.35 o                         
   5  -2   5         11.83         17.72         1.09 o                         
   6  -2   5          0.03          0.00         0.59 o                         
   7  -2   5          2.03          1.62         0.94 o                         
   8  -2   5        162.55        156.83         4.01 o                         
   9  -2   5         49.35         58.62         3.10 o                         
  -8  -1   5          5.76          5.12         0.76 o                         
  -7  -1   5         25.57         23.00         1.05 o                         
  -6  -1   5          0.65          0.19         0.31 o                         
  -5  -1   5        559.37        552.45         4.30 o                         
  -4  -1   5         32.04         48.08         0.79 o                         
  -3  -1   5          5.23          7.46         0.36 o                         
  -2  -1   5        139.66        132.44         1.50 o                         
  -1  -1   5      29300.38      32534.85       580.31 o                         
   0  -1   5      18559.79      16707.26       530.71 o                         
   1  -1   5        256.10        256.47         3.42 o                         
   2  -1   5         64.44         56.61         1.05 o                         
   3  -1   5         14.31         12.89         0.66 o                         
   4  -1   5        546.27        509.11         5.50 o                         
   5  -1   5         90.66         93.37         1.85 o                         
   6  -1   5          0.83          0.05         0.49 o                         
   7  -1   5         87.24         95.76         2.92 o                         
   8  -1   5         14.83         15.63         1.66 o                         
  -9   0   5          0.31          1.23         0.92 o                         
  -8   0   5         37.44         36.96         1.56 o                         
  -7   0   5         67.01         69.25         1.77 o                         
  -6   0   5         10.54          7.66         0.59 o                         
  -5   0   5        398.17        383.99         3.97 o                         
  -4   0   5        582.60        599.11         5.26 o                         
  -3   0   5       2877.73       2903.77        21.43 o                         
  -2   0   5        185.13        174.16         1.76 o                         
  -1   0   5       1545.48       1527.11        15.40 o                         
   0   0   5       3561.24       3443.86        47.68 o                         
   1   0   5       2494.55       2439.21        24.23 o                         
   2   0   5        852.73        846.42         7.56 o                         
   3   0   5        134.62        129.99         2.21 o                         
   4   0   5       1210.53       1267.36        11.15 o                         
   5   0   5        105.61         97.20         1.68 o                         
   6   0   5         28.29         25.69         1.09 o                         
   7   0   5        243.55        253.97         4.34 o                         
   8   0   5         46.27         47.29         1.72 o                         
  -9   1   5         44.75         38.11         1.93 o                         
  -8   1   5         24.82         29.98         1.60 o                         
  -7   1   5          1.25          0.34         0.64 o                         
  -6   1   5          8.82          8.69         0.67 o                         
  -5   1   5         32.01         24.08         0.99 o                         
  -4   1   5          7.06          9.10         0.61 o                         
  -3   1   5        261.38        275.80         3.08 o                         
  -2   1   5        160.76        163.54         2.10 o                         
  -1   1   5       1434.89       1402.25        12.85 o                         
   0   1   5        234.51        244.25         4.15 o                         
   1   1   5        317.00        324.93         3.48 o                         
   2   1   5       3985.25       4016.73        33.32 o                         
   3   1   5       7246.61       7405.96        62.66 o                         
   4   1   5        573.30        512.87         4.48 o                         
   5   1   5        331.19        329.45         3.74 o                         
   6   1   5        108.94        107.95         2.27 o                         
   7   1   5         80.96         69.95         1.89 o                         
   8   1   5          4.38          9.48         1.20 o                         
  -9   2   5          1.12          3.16         0.93 o                         
  -8   2   5         36.77         42.02         1.81 o                         
  -7   2   5          0.27          0.38         0.68 o                         
  -6   2   5        231.20        236.05         3.40 o                         
  -5   2   5          7.07          7.36         0.61 o                         
  -4   2   5         31.65         30.70         0.99 o                         
  -3   2   5         24.83         24.18         0.84 o                         
  -2   2   5         57.01         56.21         1.49 o                         
  -1   2   5          1.85          0.26         0.30 o                         
   0   2   5       1889.02       1973.21        20.02 o                         
   1   2   5        511.14        506.28         6.18 o                         
   2   2   5       2249.55       2581.57        19.01 o                         
   3   2   5         15.51         14.78         0.51 o                         
   4   2   5          3.30          5.09         0.58 o                         
   5   2   5        230.43        215.22         2.69 o                         
   6   2   5          4.95          4.00         0.66 o                         
   7   2   5         57.61         59.36         1.85 o                         
   8   2   5         13.87         17.13         1.65 o                         
  -9   3   5         27.37         29.43         1.92 o                         
  -8   3   5        158.98        169.69         3.17 o                         
  -7   3   5        397.55        434.39         5.46 o                         
  -6   3   5          4.49          2.90         0.64 o                         
  -5   3   5         11.36          9.80         0.64 o                         
  -4   3   5        757.53        794.87        10.06 o                         
  -3   3   5        244.93        280.54         3.44 o                         
  -2   3   5        911.88        942.22        13.62 o                         
  -1   3   5         65.67         59.39         1.09 o                         
   0   3   5        146.67        146.48         1.87 o                         
   1   3   5         39.84         37.26         0.76 o                         
   2   3   5         44.10         50.31         0.83 o                         
   3   3   5        421.45        432.35         3.64 o                         
   4   3   5        435.46        442.82         3.85 o                         
   5   3   5          2.38          1.81         0.71 o                         
   6   3   5          0.27          0.00         0.56 o                         
   7   3   5         23.43         23.96         1.29 o                         
  -9   4   5          0.01          0.00         0.89 o                         
  -8   4   5          0.54          0.00         0.65 o                         
  -7   4   5         23.67         24.95         1.31 o                         
  -6   4   5        581.49        596.53         6.47 o                         
  -5   4   5          1.06          0.00         0.43 o                         
  -4   4   5         97.16         96.08         1.80 o                         
  -3   4   5         50.45         39.66         0.97 o                         
  -2   4   5       1710.41       1863.16        21.66 o                         
  -1   4   5         22.96         32.09         0.85 o                         
   0   4   5        982.45       1087.37         9.94 o                         
   1   4   5        116.95        116.80         1.58 o                         
   2   4   5         55.44         61.80         0.97 o                         
   3   4   5        149.40        144.40         1.75 o                         
   4   4   5        341.30        339.76         3.37 o                         
   5   4   5         18.21         16.69         0.84 o                         
   6   4   5          2.70          2.74         0.70 o                         
   7   4   5          2.55          1.52         0.78 o                         
  -9   5   5         22.85         35.78         2.43 o                         
  -8   5   5         59.67         61.30         2.22 o                         
  -7   5   5          8.83          6.68         0.95 o                         
  -6   5   5        178.77        174.05         4.94 o                         
  -5   5   5         12.85         15.68         0.93 o                         
  -4   5   5        676.87        700.93         7.32 o                         
  -3   5   5         72.96         77.92         1.86 o                         
  -2   5   5         41.42         35.38         1.14 o                         
  -1   5   5       1135.13       1141.18        11.58 o                         
   0   5   5       1091.89       1054.48        10.08 o                         
   1   5   5        186.37        176.98         2.25 o                         
   2   5   5          0.83          1.40         0.28 o                         
   3   5   5         93.12         84.88         1.34 o                         
   4   5   5         42.65         37.37         1.06 o                         
   5   5   5         86.01         92.94         1.68 o                         
   6   5   5         16.00         17.69         1.23 o                         
  -8   6   5          8.93         11.15         1.33 o                         
  -7   6   5          8.03          6.15         0.93 o                         
  -6   6   5         82.58         69.51         1.88 o                         
  -5   6   5         93.17         83.78         1.91 o                         
  -4   6   5        201.33        196.77         3.11 o                         
  -3   6   5          5.04          4.98         0.64 o                         
  -2   6   5         13.57         18.21         1.02 o                         
  -1   6   5         97.24        107.77         2.25 o                         
   0   6   5        105.10        107.83         1.90 o                         
   1   6   5          6.25          5.61         0.53 o                         
   2   6   5          0.00          0.00         0.38 o                         
   3   6   5         99.33         86.17         2.02 o                         
   4   6   5         28.26         23.79         1.09 o                         
   5   6   5          4.29          6.19         0.74 o                         
   6   6   5          6.27          9.88         0.99 o                         
  -8   7   5          3.09          4.22         0.98 o                         
  -7   7   5          6.82          6.34         1.35 o                         
  -6   7   5        147.69        128.49         2.65 o                         
  -5   7   5         11.19         10.32         0.88 o                         
  -4   7   5         19.95         20.73         2.83 o                         
  -3   7   5        320.21        326.66         5.69 o                         
  -2   7   5         26.89         21.88         1.23 o                         
  -1   7   5        590.60        601.66         7.88 o                         
   0   7   5        346.77        351.10         4.34 o                         
   1   7   5         11.29         10.02         0.82 o                         
   2   7   5          1.23          1.08         0.64 o                         
   3   7   5         49.94         42.32         1.56 o                         
   4   7   5          5.02          5.88         1.08 o                         
   5   7   5         19.88         21.03         1.57 o                         
  -8   8   5          4.26          4.36         0.90 o                         
  -7   8   5          0.03          0.48         0.69 o                         
  -6   8   5          5.06          4.83         0.73 o                         
  -5   8   5         88.36         67.08         2.39 o                         
  -4   8   5         23.73         17.56         1.48 o                         
  -3   8   5        129.00        132.37         3.16 o                         
  -2   8   5        566.75        608.44        11.20 o                         
  -1   8   5        175.98        187.45        10.82 o                         
   0   8   5         42.51         44.18         1.90 o                         
   1   8   5         97.26         94.74         2.75 o                         
   2   8   5         15.96         14.66         1.15 o                         
   3   8   5          0.20          2.06         0.80 o                         
   4   8   5          1.48          0.00         0.77 o                         
  -7   9   5          8.89         11.61         1.08 o                         
  -6   9   5          8.27         10.85         1.23 o                         
  -5   9   5         15.50         16.78         1.61 o                         
  -4   9   5         20.86         17.50         2.06 o                         
  -3   9   5         41.52         43.61         2.42 o                         
  -2   9   5          2.62          3.35         1.93 o                         
  -1   9   5          4.60          5.37         2.19 o                         
   0   9   5          6.21          1.51         2.96 o                         
   1   9   5         73.43         70.32         2.08 o                         
   2   9   5          9.09         10.93         1.34 o                         
   3   9   5          3.44          2.63         1.29 o                         
  -6  10   5          7.57          9.30         1.42 o                         
  -5  10   5          0.79          2.83         1.15 o                         
  -4  10   5          1.84          1.80         1.54 o                         
  -3  10   5         18.06         16.38         1.90 o                         
  -2  10   5          2.36          1.21         1.42 o                         
  -1  10   5          2.95          3.86         1.54 o                         
   0  10   5         72.05         75.36         3.70 o                         
   1  10   5          6.96          7.63         1.21 o                         
  -3  11   5          4.16          3.51         1.48 o                         
  -2  11   5         16.13         23.09         2.60 o                         
   0 -11   6         11.22         10.77         1.78 o                         
   1 -11   6          0.33          2.08         1.39 o                         
   2 -11   6          1.79          1.07         1.48 o                         
   3 -11   6          0.00          0.00         1.05 o                         
   4 -11   6          0.28          0.06         1.09 o                         
  -2 -10   6         12.55         13.70         1.41 o                         
  -1 -10   6          2.95          3.17         1.04 o                         
   0 -10   6          4.91          4.65         1.32 o                         
   1 -10   6          6.99          8.51         1.38 o                         
   2 -10   6         44.10         45.98         2.51 o                         
   3 -10   6         39.54         44.32         2.71 o                         
   4 -10   6          4.65          4.09         1.17 o                         
   5 -10   6          1.07          2.04         0.94 o                         
   6 -10   6          3.12          0.00         2.32 o                         
  -4  -9   6          0.76          0.91         1.01 o                         
  -3  -9   6         17.31         18.40         1.56 o                         
  -2  -9   6         33.11         27.04         1.46 o                         
  -1  -9   6         43.33         40.52         2.35 o                         
   0  -9   6          0.58          0.00         0.93 o                         
   1  -9   6          0.69          1.12         0.93 o                         
   2  -9   6         81.57         81.50         2.89 o                         
   3  -9   6          1.51          0.32         1.09 o                         
   4  -9   6          0.00          0.00         1.03 o                         
   5  -9   6          0.06          0.00         0.72 o                         
   6  -9   6         19.40         13.29         1.20 o                         
   7  -9   6          1.50          1.07         1.29 o                         
  -5  -8   6          1.27          0.97         1.14 o                         
  -4  -8   6         10.68         11.50         1.43 o                         
  -3  -8   6          9.11          5.13         0.87 o                         
  -2  -8   6         15.00         18.23         1.91 o                         
  -1  -8   6         27.16         28.68         1.28 o                         
   0  -8   6          1.88          2.06         1.09 o                         
   1  -8   6          2.57          3.92         0.96 o                         
   2  -8   6         82.32         84.33         3.37 o                         
   3  -8   6         43.95         39.06         2.09 o                         
   4  -8   6        136.82        139.17         3.84 o                         
   5  -8   6         43.61         41.85         1.91 o                         
   6  -8   6          0.29          0.77         0.77 o                         
   7  -8   6         10.17          9.34         1.19 o                         
  -5  -7   6          2.71          1.99         0.81 o                         
  -4  -7   6         20.33         20.64         1.41 o                         
  -3  -7   6         19.01         19.97         1.18 o                         
  -2  -7   6          7.02          5.17         0.93 o                         
  -1  -7   6          0.10          2.12         0.65 o                         
   0  -7   6          6.28          7.01         0.75 o                         
   1  -7   6         72.15         85.44         2.60 o                         
   2  -7   6         66.81         68.12         4.94 o                         
   3  -7   6        529.00        542.27         9.69 o                         
   4  -7   6        134.06        127.11         3.28 o                         
   5  -7   6        100.24        120.62         3.01 o                         
   6  -7   6         19.69         21.52         1.23 o                         
   7  -7   6          1.02          0.51         0.74 o                         
   8  -7   6          0.07          0.00         1.00 o                         
  -6  -6   6         24.64         23.83         1.24 o                         
  -5  -6   6         69.38         85.92         1.67 o                         
  -4  -6   6         97.84         94.62         3.35 o                         
  -3  -6   6         89.46         88.95         3.13 o                         
  -2  -6   6          4.27          4.37         0.61 o                         
  -1  -6   6          7.30          7.13         0.69 o                         
   0  -6   6        837.11        906.95        10.87 o                         
   1  -6   6         52.45         53.66         1.96 o                         
   2  -6   6         38.65         35.53         1.47 o                         
   3  -6   6         14.28         15.12         1.00 o                         
   4  -6   6          0.88          2.57         0.54 o                         
   5  -6   6        201.18        195.26         3.48 o                         
   6  -6   6          3.62          3.65         0.90 o                         
   7  -6   6          2.47          3.06         0.86 o                         
   8  -6   6          0.53          0.00         0.85 o                         
  -7  -5   6         18.38         18.67         1.48 o                         
  -6  -5   6         34.89         38.23         1.42 o                         
  -5  -5   6          0.25          0.27         0.47 o                         
  -4  -5   6        121.71        118.49         2.12 o                         
  -3  -5   6         61.61         51.57         1.25 o                         
  -2  -5   6         32.25         35.16         1.09 o                         
  -1  -5   6        111.43        116.30         2.34 o                         
   0  -5   6        209.98        224.52         3.43 o                         
   1  -5   6        442.05        437.07         4.79 o                         
   2  -5   6         28.85         30.68         0.83 o                         
   3  -5   6        740.38        746.54         8.20 o                         
   4  -5   6         78.95         76.87         1.85 o                         
   5  -5   6        152.30        152.42         3.04 o                         
   6  -5   6        212.35        213.01         4.45 o                         
   7  -5   6         19.43         17.81         1.46 o                         
   8  -5   6          6.99          7.62         1.25 o                         
  -7  -4   6         18.25         16.57         1.14 o                         
  -6  -4   6         59.23         57.33         1.92 o                         
  -5  -4   6         10.20         11.50         1.09 o                         
  -4  -4   6          0.90          0.85         0.33 o                         
  -3  -4   6          9.35          6.94         0.37 o                         
  -2  -4   6        176.43        172.32         1.88 o                         
  -1  -4   6        244.77        217.84         2.18 o                         
   0  -4   6       1057.88       1118.86        11.11 o                         
   1  -4   6         24.40         27.68         0.71 o                         
   2  -4   6         47.01         46.73         1.28 o                         
   3  -4   6          1.50          0.00         0.31 o                         
   4  -4   6         29.63         27.96         1.12 o                         
   5  -4   6         18.23         21.94         1.20 o                         
   6  -4   6         17.83         19.22         1.31 o                         
   7  -4   6         21.58         20.51         1.61 o                         
   8  -4   6         17.93         18.40         2.12 o                         
  -8  -3   6         10.05          8.67         1.71 o                         
  -7  -3   6         18.92         17.87         1.11 o                         
  -6  -3   6          5.44          4.87         0.56 o                         
  -5  -3   6         23.30         22.68         0.64 o                         
  -4  -3   6        827.80        851.92         5.65 o                         
  -3  -3   6        262.12        320.26         2.64 o                         
  -2  -3   6        756.15        899.38         7.02 o                         
  -1  -3   6        159.60        140.90         1.46 o                         
   0  -3   6        266.40        254.84         4.37 o                         
   1  -3   6         24.19         23.89         1.00 o                         
   2  -3   6         15.27         18.24         0.80 o                         
   3  -3   6        504.00        519.49         5.58 o                         
   4  -3   6          4.60          5.63         0.63 o                         
   5  -3   6         44.64         40.65         1.49 o                         
   6  -3   6        206.56        212.77         4.15 o                         
   7  -3   6         98.48         93.50         2.82 o                         
   8  -3   6         22.64         21.67         1.82 o                         
  -8  -2   6         13.12         15.41         1.32 o                         
  -7  -2   6          6.36          2.80         0.55 o                         
  -6  -2   6         19.24         15.37         0.77 o                         
  -5  -2   6        195.30        192.53         2.13 o                         
  -4  -2   6         17.16         22.73         0.55 o                         
  -3  -2   6        520.32        538.69         3.92 o                         
  -2  -2   6         10.71         10.01         0.71 o                         
  -1  -2   6       1071.26        994.11         9.32 o                         
   0  -2   6        264.01        281.48         3.12 o                         
   1  -2   6          2.14          0.41         0.30 o                         
   2  -2   6       1403.02       1348.27        14.04 o                         
   3  -2   6         94.89        103.57         2.11 o                         
   4  -2   6          0.03          0.18         0.40 o                         
   5  -2   6         15.60         16.97         1.08 o                         
   6  -2   6        187.99        177.48         3.75 o                         
   7  -2   6          2.54          1.05         0.83 o                         
   8  -2   6          9.82         12.16         1.52 o                         
  -8  -1   6          5.80          5.87         0.84 o                         
  -7  -1   6         60.35         56.70         2.38 o                         
  -6  -1   6          4.69          4.29         0.83 o                         
  -5  -1   6        252.40        261.60         2.73 o                         
  -4  -1   6        101.35        138.74         1.94 o                         
  -3  -1   6        485.90        476.38         3.91 o                         
  -2  -1   6          0.60          1.15         0.21 o                         
  -1  -1   6       4160.64       4389.14        43.46 o                         
   0  -1   6       9162.04       8997.94       153.15 o                         
   1  -1   6        464.40        469.84         6.87 o                         
   2  -1   6         90.50         75.77         1.38 o                         
   3  -1   6         49.51         51.79         1.16 o                         
   4  -1   6        621.79        614.78         6.47 o                         
   5  -1   6        133.50        140.41         2.61 o                         
   6  -1   6         10.94         10.10         1.47 o                         
   7  -1   6          9.42          8.84         1.59 o                         
   8  -1   6          2.99          3.25         1.08 o                         
  -9   0   6         64.40         74.40         3.06 o                         
  -8   0   6        141.63        140.25         2.88 o                         
  -7   0   6         26.21         26.64         1.40 o                         
  -6   0   6        132.24        133.92         2.12 o                         
  -5   0   6        477.65        472.10         5.05 o                         
  -4   0   6        125.51        130.96         1.61 o                         
  -3   0   6         35.59         37.37         1.24 o                         
  -2   0   6         70.36         76.30         1.08 o                         
  -1   0   6        499.55        471.63         5.18 o                         
   0   0   6         34.62         38.74         0.79 o                         
   1   0   6        429.03        470.29         4.77 o                         
   2   0   6         17.48         18.42         1.13 o                         
   3   0   6        273.38        288.82         5.14 o                         
   4   0   6         63.55         61.87         1.28 o                         
   5   0   6          1.13          2.33         0.48 o                         
   6   0   6         22.98         23.90         1.09 o                         
   7   0   6         31.86         29.95         1.36 o                         
   8   0   6          6.54          6.83         0.92 o                         
  -9   1   6         42.94         46.84         2.36 o                         
  -8   1   6        100.18        108.55         2.95 o                         
  -7   1   6          1.84          2.07         0.79 o                         
  -6   1   6         65.77         61.25         1.57 o                         
  -5   1   6         37.53         33.07         1.09 o                         
  -4   1   6         47.07         43.68         0.99 o                         
  -3   1   6        405.56        369.01         3.74 o                         
  -2   1   6        203.96        190.11         2.94 o                         
  -1   1   6        743.79        743.00         8.01 o                         
   0   1   6        217.06        237.44         3.33 o                         
   1   1   6       1004.78        964.97        10.23 o                         
   2   1   6        169.77        179.91         2.21 o                         
   3   1   6        188.87        172.65         2.22 o                         
   4   1   6         76.12         72.80         1.21 o                         
   5   1   6          2.01          1.58         0.52 o                         
   6   1   6        143.32        148.44         2.62 o                         
   7   1   6         16.08         16.36         1.07 o                         
   8   1   6         20.64         23.13         1.77 o                         
  -9   2   6          4.14          3.06         1.09 o                         
  -8   2   6          0.80          0.00         0.87 o                         
  -7   2   6        321.33        327.02         5.09 o                         
  -6   2   6          0.89          0.69         0.60 o                         
  -5   2   6         10.20          9.72         0.76 o                         
  -4   2   6         50.16         60.63         1.40 o                         
  -3   2   6        172.19        174.71         2.49 o                         
  -2   2   6        242.02        232.86         3.49 o                         
  -1   2   6         11.47         12.22         0.57 o                         
   0   2   6        112.89        127.03         3.17 o                         
   1   2   6        978.20       1007.52         8.28 o                         
   2   2   6        906.41       1075.04         8.83 o                         
   3   2   6        246.57        257.12         2.41 o                         
   4   2   6        260.70        257.08         2.38 o                         
   5   2   6        302.23        293.74         3.90 o                         
   6   2   6         22.78         21.89         1.40 o                         
   7   2   6         13.70          9.76         1.00 o                         
   8   2   6          0.32          0.88         1.18 o                         
  -9   3   6          0.18          0.00         1.11 o                         
  -8   3   6          0.02          0.00         0.97 o                         
  -7   3   6        396.53        389.29         6.42 o                         
  -6   3   6        288.75        260.92         4.15 o                         
  -5   3   6        224.92        199.67         3.03 o                         
  -4   3   6        580.00        590.21         6.33 o                         
  -3   3   6          0.74          1.02         0.38 o                         
  -2   3   6       1173.82       1237.82        15.12 o                         
  -1   3   6        402.74        386.69         4.56 o                         
   0   3   6        464.95        482.59         4.50 o                         
   1   3   6         70.79         80.49         1.23 o                         
   2   3   6        117.06        117.42         1.37 o                         
   3   3   6         77.09         82.08         1.41 o                         
   4   3   6          4.71          5.22         0.48 o                         
   5   3   6         19.37         21.11         0.90 o                         
   6   3   6        116.45        107.47         2.50 o                         
   7   3   6          0.92          0.66         0.61 o                         
  -9   4   6         12.95         17.00         1.89 o                         
  -8   4   6          2.00          1.87         0.93 o                         
  -7   4   6        305.47        289.86         4.73 o                         
  -6   4   6         67.77         66.08         2.03 o                         
  -5   4   6        115.01        118.80         2.50 o                         
  -4   4   6         46.22         49.08         1.62 o                         
  -3   4   6         82.22         97.43         1.79 o                         
  -2   4   6         73.60         85.19         2.14 o                         
  -1   4   6         15.05         13.55         0.63 o                         
   0   4   6        243.50        225.25         2.90 o                         
   1   4   6         31.15         26.40         0.69 o                         
   2   4   6          8.43          8.25         0.45 o                         
   3   4   6         28.37         25.86         0.78 o                         
   4   4   6        452.00        449.02         4.18 o                         
   5   4   6         48.59         44.28         1.11 o                         
   6   4   6         52.72         64.86         2.40 o                         
   7   4   6          4.28          2.80         1.11 o                         
  -9   5   6          2.80          5.22         1.47 o                         
  -8   5   6         61.29         68.09         3.44 o                         
  -7   5   6         48.11         56.46         2.86 o                         
  -6   5   6         54.71         51.18         1.77 o                         
  -5   5   6        281.87        268.68         4.00 o                         
  -4   5   6       1416.86       1433.14        13.58 o                         
  -3   5   6          7.05          7.19         1.23 o                         
  -2   5   6         81.52         69.00         1.66 o                         
  -1   5   6        347.05        361.18         4.34 o                         
   0   5   6        123.89        132.45         2.20 o                         
   1   5   6          2.09          1.81         0.36 o                         
   2   5   6         48.78         51.52         0.88 o                         
   3   5   6          2.82          5.17         0.47 o                         
   4   5   6         20.74         26.32         0.99 o                         
   5   5   6         12.55         12.75         0.78 o                         
   6   5   6          0.45          0.00         0.67 o                         
  -8   6   6         31.09         39.34         1.93 o                         
  -7   6   6         61.78         52.78         1.90 o                         
  -6   6   6          9.70          8.17         0.94 o                         
  -5   6   6         11.07         11.64         0.88 o                         
  -4   6   6         89.16         81.03         2.29 o                         
  -3   6   6        213.95        205.38         3.45 o                         
  -2   6   6        281.28        268.20         4.11 o                         
  -1   6   6          0.39          0.12         0.66 o                         
   0   6   6        180.49        184.58         2.52 o                         
   1   6   6        141.97        140.34         2.03 o                         
   2   6   6        196.26        182.39         2.53 o                         
   3   6   6         67.77         68.29         1.67 o                         
   4   6   6          9.67          9.06         0.79 o                         
   5   6   6          0.22          0.06         0.54 o                         
  -8   7   6         14.08         16.63         1.37 o                         
  -7   7   6          0.99          0.13         0.69 o                         
  -6   7   6          0.51          0.94         0.69 o                         
  -5   7   6          0.40          1.15         0.82 o                         
  -4   7   6          2.64          0.54         0.71 o                         
  -3   7   6         13.57         18.41         2.03 o                         
  -2   7   6        230.58        217.14         3.79 o                         
  -1   7   6        343.08        348.72         5.29 o                         
   0   7   6        612.25        609.10         7.78 o                         
   1   7   6         88.00         91.96         2.07 o                         
   2   7   6         20.52         17.05         0.96 o                         
   3   7   6          8.41          6.84         0.89 o                         
   4   7   6         16.76         11.16         1.05 o                         
   5   7   6          2.18          2.79         0.95 o                         
  -7   8   6         23.07         30.25         2.28 o                         
  -6   8   6          0.73          0.67         1.01 o                         
  -5   8   6         37.61         28.87         2.48 o                         
  -4   8   6         46.68         41.88         3.09 o                         
  -3   8   6        221.68        218.81         4.30 o                         
  -2   8   6         32.03         38.48         1.84 o                         
  -1   8   6        217.53        217.80         5.61 o                         
   0   8   6        276.68        285.84         6.90 o                         
   1   8   6         35.57         34.91         1.51 o                         
   2   8   6         27.91         25.76         1.45 o                         
   3   8   6          0.82          0.37         0.96 o                         
   4   8   6          9.39          7.99         1.15 o                         
  -7   9   6          0.64          1.52         0.87 o                         
  -6   9   6          2.60          2.82         0.87 o                         
  -5   9   6          5.70          6.35         1.54 o                         
  -4   9   6         72.94         64.36         3.35 o                         
  -3   9   6         14.67         22.44         2.04 o                         
  -2   9   6          0.98          2.79         1.24 o                         
  -1   9   6          8.87         10.04         1.72 o                         
   0   9   6          0.01          0.86         0.82 o                         
   1   9   6          9.96          5.84         0.95 o                         
   2   9   6         19.00         18.25         2.04 o                         
  -5  10   6          0.51          1.97         1.15 o                         
  -4  10   6          0.53          1.29         1.54 o                         
  -3  10   6          7.51          9.36         2.32 o                         
  -2  10   6          8.35          4.38         2.32 o                         
  -1  10   6         21.84         25.86         2.53 o                         
   0  10   6          3.40          2.06         1.46 o                         
   1  10   6          2.53          7.28         1.40 o                         
   0 -11   7          0.03          0.00         1.13 o                         
   1 -11   7          0.00          0.08         1.08 o                         
   2 -11   7          0.71          0.85         1.19 o                         
   3 -11   7          5.55          5.86         1.52 o                         
   4 -11   7          0.00          0.00         1.09 o                         
  -2 -10   7          1.05          1.60         0.97 o                         
  -1 -10   7         50.46         55.89         2.28 o                         
   0 -10   7          6.88          6.05         1.44 o                         
   1 -10   7         13.94         13.15         1.62 o                         
   2 -10   7         29.62         29.05         2.37 o                         
   3 -10   7         39.45         47.70         4.89 o                         
   4 -10   7          1.94          0.00         0.92 o                         
   5 -10   7          1.39          1.11         0.94 o                         
   6 -10   7         42.84         47.61         7.72 o                         
  -3  -9   7          2.38          2.26         1.07 o                         
  -2  -9   7          0.46          0.07         0.84 o                         
  -1  -9   7          8.54          7.64         1.17 o                         
   0  -9   7          8.68          8.59         1.32 o                         
   1  -9   7          7.24          9.18         1.35 o                         
   2  -9   7          1.60          2.67         0.96 o                         
   3  -9   7         56.87         55.13         2.76 o                         
   4  -9   7         18.01         13.96         1.59 o                         
   5  -9   7          0.02          1.58         0.94 o                         
   6  -9   7        101.00         81.11         7.47 o                         
   7  -9   7         22.55         19.29         1.65 o                         
  -5  -8   7          5.40          2.71         1.07 o                         
  -4  -8   7         35.33         36.75         3.02 o                         
  -3  -8   7          7.40          6.77         0.94 o                         
  -2  -8   7          0.00          0.00         0.61 o                         
  -1  -8   7          0.80          0.21         0.59 o                         
   0  -8   7          1.90          0.92         0.87 o                         
   1  -8   7         14.91         15.64         2.02 o                         
   2  -8   7          2.85          1.04         0.87 o                         
   3  -8   7         89.62         79.48         3.35 o                         
   4  -8   7        360.63        371.33        11.86 o                         
   5  -8   7         24.65         27.54         2.06 o                         
   6  -8   7         43.89         36.30         2.06 o                         
   7  -8   7          2.32          3.15         1.93 o                         
  -5  -7   7         12.79         17.42         1.48 o                         
  -4  -7   7         18.94         25.29         1.54 o                         
  -3  -7   7          6.87          7.54         0.88 o                         
  -2  -7   7         45.52         40.09         1.87 o                         
  -1  -7   7          1.55          0.72         0.50 o                         
   0  -7   7         31.08         33.15         1.62 o                         
   1  -7   7         28.25         30.79         1.78 o                         
   2  -7   7         29.88         37.98         2.58 o                         
   3  -7   7         41.47         43.15         2.07 o                         
   4  -7   7        443.25        409.97         7.67 o                         
   5  -7   7          3.57          6.13         0.88 o                         
   6  -7   7         41.27         38.86         2.23 o                         
   7  -7   7          0.01          0.15         0.75 o                         
   8  -7   7         10.32         11.75         1.35 o                         
  -6  -6   7          2.25          3.16         0.73 o                         
  -5  -6   7         46.73         49.66         1.34 o                         
  -4  -6   7         42.99         48.69         1.57 o                         
  -3  -6   7          1.54          1.28         0.60 o                         
  -2  -6   7         35.18         30.82         1.25 o                         
  -1  -6   7         29.49         32.71         1.21 o                         
   0  -6   7        213.16        224.88         3.62 o                         
   1  -6   7         17.53         15.59         2.64 o                         
   2  -6   7          3.80          5.32         0.66 o                         
   3  -6   7        232.66        233.69         4.67 o                         
   4  -6   7         78.72         96.40         5.12 o                         
   5  -6   7         41.18         48.05         2.27 o                         
   6  -6   7        104.07        106.79         2.87 o                         
   7  -6   7          0.03          0.00         0.79 o                         
   8  -6   7          0.01          0.00         0.89 o                         
  -7  -5   7         21.39         25.63         1.82 o                         
  -6  -5   7         61.59         74.66         1.83 o                         
  -5  -5   7         65.02         68.02         1.53 o                         
  -4  -5   7         37.80         32.65         1.03 o                         
  -3  -5   7          5.50          4.64         0.54 o                         
  -2  -5   7        277.59        303.00         3.18 o                         
  -1  -5   7         76.39         67.31         1.73 o                         
   0  -5   7          0.62          0.00         0.48 o                         
   1  -5   7          2.76          1.75         0.36 o                         
   2  -5   7        115.53        132.86         1.93 o                         
   3  -5   7         14.61         14.20         0.80 o                         
   4  -5   7          4.30          4.94         1.19 o                         
   5  -5   7          0.17          0.93         0.55 o                         
   6  -5   7         85.29         98.79         2.66 o                         
   7  -5   7          3.34          2.49         1.19 o                         
   8  -5   7          0.24          0.59         1.19 o                         
  -7  -4   7         45.02         49.22         1.89 o                         
  -6  -4   7         14.61         13.12         1.02 o                         
  -5  -4   7         65.26         60.08         1.41 o                         
  -4  -4   7          1.61          1.59         0.55 o                         
  -3  -4   7          4.42          2.68         0.49 o                         
  -2  -4   7          2.78          1.71         0.25 o                         
  -1  -4   7         19.40         24.41         0.62 o                         
   0  -4   7       1803.51       1914.19        23.87 o                         
   1  -4   7        168.05        184.53         2.11 o                         
   2  -4   7        285.87        326.13         3.97 o                         
   3  -4   7        516.01        533.86         6.95 o                         
   4  -4   7          6.38          7.82         1.34 o                         
   5  -4   7         28.75         33.40         1.39 o                         
   6  -4   7        146.28        139.56         3.21 o                         
   7  -4   7         61.41         48.98         2.36 o                         
   8  -4   7         32.14         29.39         2.00 o                         
  -8  -3   7          0.00          0.00         1.24 o                         
  -7  -3   7         17.11         15.64         1.02 o                         
  -6  -3   7          1.67          1.11         0.52 o                         
  -5  -3   7        116.88        110.40         1.47 o                         
  -4  -3   7         15.82         13.70         0.53 o                         
  -3  -3   7         11.29          7.48         0.39 o                         
  -2  -3   7        229.63        240.25         2.37 o                         
  -1  -3   7        143.43        146.07         1.67 o                         
   0  -3   7         20.76         15.86         0.53 o                         
   1  -3   7          2.69          3.48         0.37 o                         
   2  -3   7        597.56        627.41         7.17 o                         
   3  -3   7        574.28        638.51         6.68 o                         
   4  -3   7         33.22         40.35         1.29 o                         
   5  -3   7         23.71         23.11         1.28 o                         
   6  -3   7        110.53        100.56         2.82 o                         
   7  -3   7         14.63         15.65         1.45 o                         
   8  -3   7         29.83         33.74         2.22 o                         
  -8  -2   7         15.74         14.85         1.35 o                         
  -7  -2   7        134.68        125.15         2.98 o                         
  -6  -2   7         19.25         23.36         0.91 o                         
  -5  -2   7         42.13         31.16         0.84 o                         
  -4  -2   7        392.82        410.40         3.02 o                         
  -3  -2   7        107.53        103.41         1.10 o                         
  -2  -2   7       2183.22       2217.28        18.80 o                         
  -1  -2   7        328.00        338.09         3.34 o                         
   0  -2   7         29.72         24.79         0.65 o                         
   1  -2   7        400.12        399.45         4.59 o                         
   2  -2   7         91.95         90.00         1.46 o                         
   3  -2   7          1.91          1.76         0.46 o                         
   4  -2   7        103.19         89.86         1.64 o                         
   5  -2   7          5.76          6.29         0.77 o                         
   6  -2   7         72.57         66.63         2.32 o                         
   7  -2   7         44.52         41.53         2.25 o                         
   8  -2   7          0.53          0.34         0.88 o                         
  -8  -1   7          0.04          0.49         0.64 o                         
  -7  -1   7         87.17         97.15         2.01 o                         
  -6  -1   7         53.30         53.08         1.34 o                         
  -5  -1   7         80.89         73.00         1.23 o                         
  -4  -1   7        139.40        143.24         1.47 o                         
  -3  -1   7         70.20         67.39         1.02 o                         
  -2  -1   7          0.86          1.96         0.28 o                         
  -1  -1   7        569.83        564.42         5.59 o                         
   0  -1   7       1189.85       1149.16        10.70 o                         
   1  -1   7        418.30        464.43         5.59 o                         
   2  -1   7        663.68        631.41         6.48 o                         
   3  -1   7         36.25         36.32         1.01 o                         
   4  -1   7        602.47        628.93         6.70 o                         
   5  -1   7        190.08        184.65         2.90 o                         
   6  -1   7         15.84         14.91         1.08 o                         
   7  -1   7          2.39          2.31         0.93 o                         
   8  -1   7          3.78          1.92         1.08 o                         
  -9   0   7         61.53         61.79         2.16 o                         
  -8   0   7          0.01          0.00         0.67 o                         
  -7   0   7          5.82          4.49         0.74 o                         
  -6   0   7         31.32         27.81         1.05 o                         
  -5   0   7         87.91         92.12         1.50 o                         
  -4   0   7         66.71         78.14         1.25 o                         
  -3   0   7       2236.68       2163.66        16.01 o                         
  -2   0   7          5.45          4.45         0.68 o                         
  -1   0   7          1.92          1.65         0.25 o                         
   0   0   7        153.79        132.26         1.89 o                         
   1   0   7          0.07          0.47         0.21 o                         
   2   0   7       1520.83       1572.07        14.56 o                         
   3   0   7        106.18        104.08         2.02 o                         
   4   0   7         17.04         26.27         0.91 o                         
   5   0   7         26.17         25.53         1.02 o                         
   6   0   7         36.32         34.35         1.31 o                         
   7   0   7         33.86         29.31         1.36 o                         
   8   0   7         19.91         25.17         1.38 o                         
  -9   1   7          0.82          1.73         1.02 o                         
  -8   1   7          0.27          0.33         0.91 o                         
  -7   1   7         83.42         88.70         2.49 o                         
  -6   1   7         87.55         86.45         1.89 o                         
  -5   1   7        340.90        332.14         3.89 o                         
  -4   1   7        516.38        547.41         5.42 o                         
  -3   1   7        347.26        361.02         3.98 o                         
  -2   1   7       2454.11       2458.69        22.29 o                         
  -1   1   7       3981.40       3946.74        35.72 o                         
   0   1   7        127.90        136.51         1.79 o                         
   1   1   7       1803.39       1805.93        18.46 o                         
   2   1   7        491.84        457.66         4.98 o                         
   3   1   7         81.78         67.39         1.06 o                         
   4   1   7        121.51        110.24         1.68 o                         
   5   1   7        862.90        861.40         8.75 o                         
   6   1   7         34.09         29.69         1.01 o                         
   7   1   7          0.05          0.00         0.60 o                         
   8   1   7          0.70          1.07         0.95 o                         
  -9   2   7          5.05          5.65         1.31 o                         
  -8   2   7        189.31        196.82         4.01 o                         
  -7   2   7          0.62          0.89         0.83 o                         
  -6   2   7          1.63          0.61         0.64 o                         
  -5   2   7         75.42         77.29         1.80 o                         
  -4   2   7         91.32         89.51         1.59 o                         
  -3   2   7        189.72        182.79         2.69 o                         
  -2   2   7         52.59         68.18         1.41 o                         
  -1   2   7        657.61        639.07         7.03 o                         
   0   2   7        556.84        585.16         5.36 o                         
   1   2   7       3937.63       4050.10        33.34 o                         
   2   2   7         87.79         80.17         1.64 o                         
   3   2   7       1822.75       1757.88        12.38 o                         
   4   2   7          2.93          2.75         0.36 o                         
   5   2   7        887.06        830.53         8.53 o                         
   6   2   7         74.45         84.84         2.07 o                         
   7   2   7          2.37          2.49         0.78 o                         
  -9   3   7          1.74          3.09         1.38 o                         
  -8   3   7         26.59         24.73         2.06 o                         
  -7   3   7        468.17        461.96         6.48 o                         
  -6   3   7         53.66         52.67         1.78 o                         
  -5   3   7         72.28         63.24         1.63 o                         
  -4   3   7        184.26        192.47         2.86 o                         
  -3   3   7       2337.88       2455.37        26.90 o                         
  -2   3   7        656.73        697.81         8.65 o                         
  -1   3   7         10.96         19.02         0.76 o                         
   0   3   7        764.76        739.03         6.66 o                         
   1   3   7        490.99        481.92         4.67 o                         
   2   3   7          1.04          0.11         0.28 o                         
   3   3   7         32.83         34.67         0.82 o                         
   4   3   7         12.51         11.05         0.65 o                         
   5   3   7          3.97          2.53         0.58 o                         
   6   3   7          0.06          0.00         0.57 o                         
   7   3   7          0.05          0.00         0.60 o                         
  -9   4   7          3.90          5.68         1.47 o                         
  -8   4   7          1.39          1.88         0.89 o                         
  -7   4   7        422.13        456.54         6.40 o                         
  -6   4   7        600.16        630.41         7.80 o                         
  -5   4   7          6.88          5.44         0.74 o                         
  -4   4   7          0.35          0.00         0.41 o                         
  -3   4   7          0.01          0.53         0.35 o                         
  -2   4   7         69.16         79.08         1.38 o                         
  -1   4   7         16.50         15.19         0.75 o                         
   0   4   7        723.72        765.31         7.34 o                         
   1   4   7         68.47         58.31         0.95 o                         
   2   4   7          1.91          1.78         0.29 o                         
   3   4   7        304.60        285.43         2.89 o                         
   4   4   7         32.26         31.36         0.99 o                         
   5   4   7         14.39         13.33         0.85 o                         
   6   4   7          0.24          0.47         0.62 o                         
  -9   5   7          3.34          5.77         1.47 o                         
  -8   5   7         23.96         25.58         1.66 o                         
  -7   5   7         62.46         62.94         2.12 o                         
  -6   5   7          0.84          0.98         0.83 o                         
  -5   5   7          3.46          3.17         0.67 o                         
  -4   5   7         24.03         22.34         1.56 o                         
  -3   5   7          2.99          6.03         0.73 o                         
  -2   5   7         75.18         85.62         1.94 o                         
  -1   5   7         37.64         48.32         1.06 o                         
   0   5   7        560.22        567.70         5.73 o                         
   1   5   7          6.86          7.18         0.53 o                         
   2   5   7         58.68         58.38         1.00 o                         
   3   5   7          1.92          1.62         0.42 o                         
   4   5   7         51.06         39.25         1.26 o                         
   5   5   7         37.21         39.46         1.25 o                         
   6   5   7          1.45          0.30         0.91 o                         
  -8   6   7         62.94         75.74         3.33 o                         
  -7   6   7          3.31          1.36         0.72 o                         
  -6   6   7         78.99         61.43         1.92 o                         
  -5   6   7         22.96         15.88         1.32 o                         
  -4   6   7        248.35        232.04         4.48 o                         
  -3   6   7        204.42        203.64         3.51 o                         
  -2   6   7         13.05          9.64         0.89 o                         
  -1   6   7          0.35          0.00         0.40 o                         
   0   6   7        111.27        115.90         1.94 o                         
   1   6   7          3.50          2.36         0.43 o                         
   2   6   7         80.52         82.34         1.62 o                         
   3   6   7          1.18          1.01         0.59 o                         
   4   6   7         36.76         31.21         1.20 o                         
   5   6   7         19.44         19.26         1.44 o                         
  -8   7   7         24.76         29.54         1.76 o                         
  -7   7   7          0.12          0.00         0.77 o                         
  -6   7   7          2.44          0.28         0.82 o                         
  -5   7   7          6.35         10.75         1.83 o                         
  -4   7   7          4.07          5.53         0.95 o                         
  -3   7   7         71.60         73.27         2.20 o                         
  -2   7   7        316.66        322.56         5.53 o                         
  -1   7   7         47.15         46.16         1.92 o                         
   0   7   7          6.04          8.04         0.71 o                         
   1   7   7          1.88          0.74         0.58 o                         
   2   7   7         29.71         26.06         1.12 o                         
   3   7   7          9.69          9.74         0.93 o                         
   4   7   7          0.67          0.00         0.70 o                         
  -7   8   7          3.14          2.05         0.87 o                         
  -6   8   7          0.95          1.15         0.82 o                         
  -5   8   7         62.55         55.32         2.31 o                         
  -4   8   7          9.73          9.55         2.45 o                         
  -3   8   7        111.08        109.76         2.94 o                         
  -2   8   7         62.43         56.46         2.17 o                         
  -1   8   7         27.97         30.88         2.35 o                         
   0   8   7         69.60         73.03         3.08 o                         
   1   8   7          8.42          8.35         0.95 o                         
   2   8   7         81.01         70.67         2.10 o                         
   3   8   7          3.14          4.49         0.89 o                         
  -6   9   7          1.32          0.99         0.80 o                         
  -5   9   7          6.49          3.01         1.05 o                         
  -4   9   7          5.40          3.86         1.54 o                         
  -3   9   7        123.20        121.28         5.41 o                         
  -2   9   7         63.59         64.47         3.15 o                         
  -1   9   7          7.58         10.94         1.72 o                         
   0   9   7         32.68         32.46         3.21 o                         
   1   9   7          3.14          4.20         0.91 o                         
   2   9   7         52.01         56.74         2.45 o                         
  -5  10   7          0.48          0.00         1.93 o                         
  -4  10   7          0.09          1.29         1.54 o                         
  -3  10   7          9.92         10.30         2.32 o                         
  -2  10   7          3.75          6.69         1.54 o                         
  -1  10   7          2.91          1.94         1.80 o                         
   0  10   7         14.81         14.24         4.76 o                         
   0 -11   8         13.72         15.73         2.00 o                         
   1 -11   8          4.22          6.50         1.51 o                         
   2 -11   8          2.26          2.63         1.24 o                         
   3 -11   8          3.92          4.47         1.48 o                         
  -2 -10   8         12.26         12.43         2.30 o                         
  -1 -10   8          0.28          0.26         0.91 o                         
   0 -10   8         10.50         11.37         1.87 o                         
   1 -10   8          0.00          0.00         1.35 o                         
   2 -10   8         12.68         11.48         1.52 o                         
   3 -10   8          0.19          0.00         1.42 o                         
   4 -10   8          1.63          0.00         1.05 o                         
   5 -10   8         24.59         29.71         3.22 o                         
  -3  -9   8         10.51          9.24         1.45 o                         
  -2  -9   8         14.26         12.87         1.13 o                         
  -1  -9   8          0.43          0.20         0.78 o                         
   0  -9   8          0.09          0.12         0.89 o                         
   1  -9   8          2.75          2.64         1.02 o                         
   2  -9   8          3.16          3.80         1.09 o                         
   3  -9   8         53.08         49.04         3.99 o                         
   4  -9   8         21.50         20.73         2.45 o                         
   5  -9   8          6.64          5.45         2.70 o                         
   6  -9   8         22.27         19.11         1.65 o                         
  -4  -8   8          0.06          0.27         1.05 o                         
  -3  -8   8          2.57          1.34         0.78 o                         
  -2  -8   8          1.29          1.74         0.68 o                         
  -1  -8   8          4.47          4.05         0.69 o                         
   0  -8   8         12.87          5.77         1.17 o                         
   1  -8   8         39.57         42.51         2.21 o                         
   2  -8   8         97.06         97.37         5.28 o                         
   3  -8   8          0.08          0.80         0.89 o                         
   4  -8   8          0.02          0.00         1.09 o                         
   5  -8   8         42.75         43.25         2.32 o                         
   6  -8   8          8.36          8.49         1.29 o                         
   7  -8   8          0.88          0.00         0.94 o                         
  -5  -7   8          6.75          7.87         0.95 o                         
  -4  -7   8          0.29          0.00         0.65 o                         
  -3  -7   8          0.03          0.00         0.59 o                         
  -2  -7   8          9.59          7.93         0.82 o                         
  -1  -7   8          7.31          6.53         0.74 o                         
   0  -7   8          0.00          0.88         0.52 o                         
   1  -7   8        291.92        278.98         5.33 o                         
   2  -7   8         21.94         22.63         1.49 o                         
   3  -7   8          0.05          0.62         1.16 o                         
   4  -7   8        293.11        284.79         7.22 o                         
   5  -7   8        507.23        524.42        24.38 o                         
   6  -7   8          1.00          0.00         0.68 o                         
   7  -7   8          2.52          3.59         1.06 o                         
  -6  -6   8          5.26          8.45         1.03 o                         
  -5  -6   8          0.04          0.00         0.62 o                         
  -4  -6   8          5.11          1.29         0.67 o                         
  -3  -6   8          2.78          2.54         0.66 o                         
  -2  -6   8         96.89        111.22         2.19 o                         
  -1  -6   8        114.37        116.51         2.74 o                         
   0  -6   8         34.82         38.24         2.49 o                         
   1  -6   8         93.66         82.52         6.71 o                         
   2  -6   8          2.80          2.66         0.80 o                         
   3  -6   8          9.24          9.79         0.97 o                         
   4  -6   8         68.82         65.81         2.08 o                         
   5  -6   8         73.31         73.90         2.35 o                         
   6  -6   8         52.15         59.13         2.39 o                         
   7  -6   8          2.56          1.09         0.99 o                         
   8  -6   8          0.14          0.12         0.99 o                         
  -7  -5   8          0.08          0.06         0.99 o                         
  -6  -5   8         27.13         29.12         1.30 o                         
  -5  -5   8          8.79          8.34         0.91 o                         
  -4  -5   8          0.13          0.00         0.44 o                         
  -3  -5   8          0.41          1.26         0.39 o                         
  -2  -5   8         13.97         17.53         1.19 o                         
  -1  -5   8        200.05        219.08         3.08 o                         
   0  -5   8         42.91         49.19         1.42 o                         
   1  -5   8          2.66          4.11         0.38 o                         
   2  -5   8          0.01          0.10         0.35 o                         
   3  -5   8        144.35        147.97         3.60 o                         
   4  -5   8         16.84         20.21         1.78 o                         
   5  -5   8          1.40          2.50         0.80 o                         
   6  -5   8          6.10          8.29         1.04 o                         
   7  -5   8         60.37         63.46         2.49 o                         
   8  -5   8         19.99         23.51         1.97 o                         
  -7  -4   8          9.70         14.60         1.42 o                         
  -6  -4   8          4.09          1.69         0.75 o                         
  -5  -4   8          1.38          0.00         0.44 o                         
  -4  -4   8        149.70        158.41         2.11 o                         
  -3  -4   8        418.45        410.04         4.50 o                         
  -2  -4   8         45.75         53.45         0.86 o                         
  -1  -4   8         38.06         45.17         0.94 o                         
   0  -4   8        548.08        569.84         6.79 o                         
   1  -4   8          8.78          9.28         0.59 o                         
   2  -4   8        117.56        125.64         2.03 o                         
   3  -4   8          0.03          0.03         0.38 o                         
   4  -4   8          0.46          0.00         0.43 o                         
   5  -4   8         34.32         34.58         1.51 o                         
   6  -4   8        196.86        199.93         5.02 o                         
   7  -4   8         22.59         28.45         1.88 o                         
   8  -4   8         17.04         18.74         1.75 o                         
  -8  -3   8          0.62          1.56         1.42 o                         
  -7  -3   8          7.49          6.98         0.89 o                         
  -6  -3   8          9.55         12.64         0.96 o                         
  -5  -3   8        110.34        106.59         1.41 o                         
  -4  -3   8          4.60          3.73         0.34 o                         
  -3  -3   8        552.46        598.09         4.44 o                         
  -2  -3   8          7.02          4.00         0.34 o                         
  -1  -3   8       1227.25       1225.36        10.62 o                         
   0  -3   8        491.97        517.48         5.62 o                         
   1  -3   8        139.85        143.35         2.03 o                         
   2  -3   8        466.36        474.92         4.61 o                         
   3  -3   8        360.47        383.55         4.51 o                         
   4  -3   8          3.28          1.85         0.51 o                         
   5  -3   8         25.78         25.99         1.40 o                         
   6  -3   8         71.73         74.41         2.42 o                         
   7  -3   8         15.42         11.68         1.40 o                         
   8  -3   8          0.00          0.96         1.15 o                         
  -8  -2   8          0.94          0.45         1.09 o                         
  -7  -2   8        207.51        200.10         2.67 o                         
  -6  -2   8         14.45         11.75         0.67 o                         
  -5  -2   8          0.15          0.00         0.30 o                         
  -4  -2   8        211.19        214.05         1.97 o                         
  -3  -2   8        449.70        423.89         3.29 o                         
  -2  -2   8        217.78        203.85         2.17 o                         
  -1  -2   8        468.92        433.39         4.10 o                         
   0  -2   8       2327.62       2307.28        23.00 o                         
   1  -2   8         17.38         23.54         1.30 o                         
   2  -2   8         25.70         30.27         0.86 o                         
   3  -2   8          1.95          1.90         0.31 o                         
   4  -2   8        327.99        336.15         5.15 o                         
   5  -2   8          1.72          1.13         0.56 o                         
   6  -2   8          3.92          1.03         0.76 o                         
   7  -2   8         13.95         11.17         1.36 o                         
   8  -2   8         30.72         31.62         2.22 o                         
  -8  -1   8          3.91          3.85         0.78 o                         
  -7  -1   8         26.61         26.46         1.21 o                         
  -6  -1   8         38.07         35.98         1.12 o                         
  -5  -1   8          1.46          1.30         0.34 o                         
  -4  -1   8        659.88        630.47         4.91 o                         
  -3  -1   8        635.11        619.50         5.31 o                         
  -2  -1   8         60.91         63.16         1.10 o                         
  -1  -1   8        615.22        619.48         7.86 o                         
   0  -1   8        219.05        235.49         2.68 o                         
   1  -1   8         12.35         11.35         0.63 o                         
   2  -1   8         50.86         66.83         1.61 o                         
   3  -1   8        300.68        300.56         3.61 o                         
   4  -1   8         13.03         18.18         0.90 o                         
   5  -1   8         51.11         53.03         1.56 o                         
   6  -1   8         48.05         45.56         2.06 o                         
   7  -1   8         36.38         34.10         1.65 o                         
   8  -1   8          1.04          0.39         1.01 o                         
  -8   0   8         31.96         38.95         1.48 o                         
  -7   0   8         16.08         14.80         0.95 o                         
  -6   0   8         17.67         16.85         0.89 o                         
  -5   0   8        122.75        122.77         1.85 o                         
  -4   0   8        461.83        474.20         4.43 o                         
  -3   0   8        350.12        290.67         2.80 o                         
  -2   0   8       2038.69       2151.78        18.12 o                         
  -1   0   8         17.08         16.54         0.60 o                         
   0   0   8        692.05        725.30         7.09 o                         
   1   0   8        627.99        610.24         6.26 o                         
   2   0   8         16.92         21.19         0.70 o                         
   3   0   8         58.12         72.53         1.59 o                         
   4   0   8         13.79         17.28         0.79 o                         
   5   0   8         56.28         55.94         1.45 o                         
   6   0   8          8.58          9.67         1.06 o                         
   7   0   8         21.18         19.48         1.16 o                         
   8   0   8          3.14          3.78         1.09 o                         
  -9   1   8          0.58          0.17         1.26 o                         
  -8   1   8          2.26          1.46         0.91 o                         
  -7   1   8        129.98        130.42         3.88 o                         
  -6   1   8        113.68        110.08         2.32 o                         
  -5   1   8        243.03        236.80         3.12 o                         
  -4   1   8        129.57        124.74         1.93 o                         
  -3   1   8        345.10        329.65         3.59 o                         
  -2   1   8        406.96        383.14         4.61 o                         
  -1   1   8       1758.64       1812.45        15.33 o                         
   0   1   8         80.70         83.43         1.13 o                         
   1   1   8         20.22         17.28         1.01 o                         
   2   1   8        167.00        180.15         2.14 o                         
   3   1   8        153.76        160.88         1.83 o                         
   4   1   8        492.16        505.27         4.85 o                         
   5   1   8        267.29        263.52         3.67 o                         
   6   1   8         28.16         28.80         1.32 o                         
   7   1   8          8.21          8.20         1.21 o                         
   8   1   8          1.67          0.00         0.90 o                         
  -9   2   8          0.93          1.71         1.27 o                         
  -8   2   8          3.23          4.83         1.09 o                         
  -7   2   8         82.20         90.18         2.57 o                         
  -6   2   8        121.38        130.75         2.82 o                         
  -5   2   8         48.99         46.13         1.47 o                         
  -4   2   8        190.88        171.56         2.34 o                         
  -3   2   8        376.54        351.98         4.37 o                         
  -2   2   8       1452.67       1500.89        16.13 o                         
  -1   2   8       1172.56       1161.97         8.82 o                         
   0   2   8        218.90        212.29         2.39 o                         
   1   2   8       2438.27       2541.05        20.67 o                         
   2   2   8        137.90        158.28         1.77 o                         
   3   2   8         31.10         33.53         0.78 o                         
   4   2   8          2.51          2.35         0.46 o                         
   5   2   8        216.18        206.95         2.93 o                         
   6   2   8         88.65         82.14         2.51 o                         
   7   2   8          4.57          4.35         1.04 o                         
  -9   3   8          7.36         11.20         1.70 o                         
  -8   3   8          7.62          5.77         1.10 o                         
  -7   3   8        256.33        261.82         4.54 o                         
  -6   3   8        469.02        474.99         6.37 o                         
  -5   3   8        367.52        385.93         5.19 o                         
  -4   3   8         49.62         49.26         1.50 o                         
  -3   3   8       1640.84       1746.17        17.47 o                         
  -2   3   8        117.51        112.83         1.89 o                         
  -1   3   8         74.46         75.93         1.57 o                         
   0   3   8        377.83        444.67         4.58 o                         
   1   3   8        499.45        559.03         5.20 o                         
   2   3   8        215.80        216.89         2.42 o                         
   3   3   8        263.08        252.36         2.53 o                         
   4   3   8         16.88         19.63         1.07 o                         
   5   3   8         87.86         98.56         2.12 o                         
   6   3   8         34.75         39.12         1.73 o                         
   7   3   8          7.84          5.28         0.82 o                         
  -9   4   8          6.21          4.94         1.47 o                         
  -8   4   8         10.96         14.46         1.64 o                         
  -7   4   8        231.26        245.75         4.33 o                         
  -6   4   8        129.79        127.14         2.83 o                         
  -5   4   8        357.53        354.16         4.92 o                         
  -4   4   8        264.36        248.16         4.18 o                         
  -3   4   8          0.03          1.23         0.85 o                         
  -2   4   8         17.41         19.32         0.75 o                         
  -1   4   8        854.92        871.20         8.35 o                         
   0   4   8         57.05         48.24         1.06 o                         
   1   4   8        163.72        168.58         1.96 o                         
   2   4   8         24.01         22.05         0.69 o                         
   3   4   8         50.44         54.07         1.35 o                         
   4   4   8        131.49        121.39         1.76 o                         
   5   4   8          6.99          6.48         0.69 o                         
   6   4   8         12.82         11.74         1.15 o                         
  -8   5   8         25.45         26.62         1.71 o                         
  -7   5   8         52.31         56.31         3.11 o                         
  -6   5   8        197.97        200.69         3.61 o                         
  -5   5   8          0.08          0.00         0.62 o                         
  -4   5   8         96.57         93.97         4.37 o                         
  -3   5   8         33.91         30.97         1.82 o                         
  -2   5   8         55.78         58.12         1.59 o                         
  -1   5   8         42.91         40.74         1.15 o                         
   0   5   8         16.11         19.64         0.74 o                         
   1   5   8         82.05         75.38         1.40 o                         
   2   5   8        328.61        289.25         2.92 o                         
   3   5   8          0.66          0.12         0.37 o                         
   4   5   8         51.57         48.19         1.34 o                         
   5   5   8          0.44          0.74         0.55 o                         
   6   5   8          1.08          2.21         1.06 o                         
  -8   6   8          2.05          1.43         0.94 o                         
  -7   6   8          2.86          3.73         1.15 o                         
  -6   6   8         68.82         68.46         2.50 o                         
  -5   6   8         12.51          6.84         0.99 o                         
  -4   6   8        294.78        293.96         5.35 o                         
  -3   6   8         52.21         50.05         2.23 o                         
  -2   6   8        433.44        427.89         6.63 o                         
  -1   6   8        585.84        566.08         6.61 o                         
   0   6   8         29.99         26.65         1.10 o                         
   1   6   8         13.86         14.38         0.79 o                         
   2   6   8         71.60         76.63         1.56 o                         
   3   6   8        192.31        177.44         2.87 o                         
   4   6   8         18.18         17.03         1.16 o                         
   5   6   8          0.97          0.47         0.63 o                         
  -8   7   8          0.97          0.00         0.96 o                         
  -7   7   8          1.04          0.11         0.85 o                         
  -6   7   8          5.31          5.05         0.95 o                         
  -5   7   8          1.31          0.65         1.43 o                         
  -4   7   8         47.09         35.78         1.85 o                         
  -3   7   8         11.63         13.57         1.36 o                         
  -2   7   8         11.56         13.94         1.27 o                         
  -1   7   8        291.14        295.48         5.34 o                         
   0   7   8        145.67        134.04         2.40 o                         
   1   7   8        166.78        163.10         3.01 o                         
   2   7   8         98.57         97.77         2.00 o                         
   3   7   8         14.38         14.08         1.09 o                         
   4   7   8          3.26          1.13         0.81 o                         
  -7   8   8          1.71          0.25         0.95 o                         
  -6   8   8          0.75          0.00         0.77 o                         
  -5   8   8         13.96         13.32         1.86 o                         
  -4   8   8         15.44         11.11         1.29 o                         
  -3   8   8         65.77         69.91         2.96 o                         
  -2   8   8         53.43         61.19         2.32 o                         
  -1   8   8        101.59        105.10         3.81 o                         
   0   8   8          0.61          0.55         0.62 o                         
   1   8   8         49.28         41.98         1.80 o                         
   2   8   8          3.88          3.65         0.87 o                         
   3   8   8          0.16          0.08         0.70 o                         
  -6   9   8          5.03          5.89         1.17 o                         
  -5   9   8         10.97         12.66         1.35 o                         
  -4   9   8         35.72         31.15         3.09 o                         
  -3   9   8        209.44        208.39         7.21 o                         
  -2   9   8         86.40         86.51         3.52 o                         
  -1   9   8          7.31          8.62         1.64 o                         
   0   9   8          2.59          1.31         1.04 o                         
   1   9   8          0.95          0.88         0.80 o                         
   2   9   8         13.53         12.08         1.65 o                         
  -5  10   8          3.83          3.35         3.47 o                         
  -4  10   8         37.36         46.85         3.60 o                         
  -3  10   8         32.68         25.23         3.09 o                         
  -2  10   8          0.10          0.81         1.54 o                         
  -1  10   8          5.83          7.78         3.09 o                         
   0  10   8          0.23          1.00         1.36 o                         
   1 -11   9         11.13          9.45         1.62 o                         
   2 -11   9         18.22         18.87         2.96 o                         
   3 -11   9          0.00          1.08         1.28 o                         
  -2 -10   9          1.08          0.00         1.15 o                         
  -1 -10   9          0.81          0.00         0.86 o                         
   0 -10   9          6.50          6.05         1.43 o                         
   1 -10   9          0.01          0.00         1.02 o                         
   2 -10   9         20.08         24.19         2.33 o                         
   3 -10   9         11.32         10.35         1.75 o                         
   4 -10   9          2.08          0.63         1.67 o                         
   5 -10   9         26.94         30.90         2.28 o                         
  -3  -9   9          0.33          0.85         1.02 o                         
  -2  -9   9         29.78         30.05         1.55 o                         
  -1  -9   9          0.00          0.00         0.61 o                         
   0  -9   9          0.11          0.00         0.93 o                         
   1  -9   9          1.50          1.56         0.95 o                         
   2  -9   9          1.79          1.16         1.12 o                         
   3  -9   9          1.80          2.39         1.24 o                         
   4  -9   9         45.41         35.81         3.22 o                         
   5  -9   9         98.54         77.97         5.15 o                         
   6  -9   9          5.08          2.06         1.15 o                         
  -4  -8   9          1.47          1.85         0.93 o                         
  -3  -8   9          0.36          0.22         0.76 o                         
  -2  -8   9         31.56         33.07         1.47 o                         
  -1  -8   9          3.62          3.04         0.73 o                         
   0  -8   9        111.17        112.63         4.03 o                         
   1  -8   9         84.25         81.52         2.78 o                         
   2  -8   9         44.12         46.27         2.65 o                         
   3  -8   9          2.99          3.01         1.09 o                         
   4  -8   9        260.61        286.56         9.28 o                         
   5  -8   9         51.88         57.15         2.83 o                         
   6  -8   9          9.42          9.52         1.54 o                         
   7  -8   9          0.00          1.03         1.03 o                         
  -5  -7   9          0.16          1.35         1.05 o                         
  -4  -7   9          9.89          9.69         1.06 o                         
  -3  -7   9         29.87         28.53         1.53 o                         
  -2  -7   9          9.18         10.07         1.89 o                         
  -1  -7   9          7.17          4.39         0.68 o                         
   0  -7   9          6.81          4.96         0.80 o                         
   1  -7   9         21.63         22.07         1.90 o                         
   2  -7   9          6.63         14.18         2.45 o                         
   3  -7   9         34.69         41.19         2.57 o                         
   4  -7   9          6.67          7.98         1.54 o                         
   5  -7   9        242.94        252.84         5.77 o                         
   6  -7   9          6.55          6.54         1.20 o                         
   7  -7   9          4.32          4.28         1.15 o                         
  -6  -6   9         14.52         15.77         1.53 o                         
  -5  -6   9          5.46          4.98         0.89 o                         
  -4  -6   9         10.12         12.46         0.97 o                         
  -3  -6   9         29.93         28.14         1.15 o                         
  -2  -6   9          0.35          0.00         0.51 o                         
  -1  -6   9          0.05          0.08         0.51 o                         
   0  -6   9         15.29         18.73         1.05 o                         
   1  -6   9         42.70         39.34         1.76 o                         
   2  -6   9         27.76         37.58         2.32 o                         
   3  -6   9          1.13          1.15         0.68 o                         
   4  -6   9          0.42          5.10         2.54 o                         
   5  -6   9         47.11         49.58         2.02 o                         
   6  -6   9         16.15         19.81         1.60 o                         
   7  -6   9          3.88          5.89         1.51 o                         
   8  -6   9         15.98         13.04         1.71 o                         
  -7  -5   9          2.70          2.01         1.20 o                         
  -6  -5   9         16.54         18.69         1.14 o                         
  -5  -5   9        178.90        178.40         2.59 o                         
  -4  -5   9          2.47          1.06         0.46 o                         
  -3  -5   9          0.30          0.00         0.42 o                         
  -2  -5   9         42.82         45.57         1.18 o                         
  -1  -5   9         35.43         42.37         1.40 o                         
   0  -5   9         11.12         10.67         0.99 o                         
   1  -5   9        147.15        141.95         2.12 o                         
   2  -5   9         86.29         87.73         2.16 o                         
   3  -5   9         84.94         80.49         1.98 o                         
   4  -5   9          0.00          2.13         1.06 o                         
   5  -5   9          8.61          7.24         0.81 o                         
   6  -5   9         21.15         24.37         1.62 o                         
   7  -5   9          2.35          4.64         1.10 o                         
   8  -5   9          1.14          0.64         1.02 o                         
  -7  -4   9          2.58          0.82         0.91 o                         
  -6  -4   9         58.28         48.13         1.80 o                         
  -5  -4   9        147.41        147.70         2.25 o                         
  -4  -4   9          0.00          0.07         0.40 o                         
  -3  -4   9          1.35          0.00         0.38 o                         
  -2  -4   9         27.24         23.18         0.66 o                         
  -1  -4   9        126.16        133.89         1.40 o                         
   0  -4   9         91.32         99.66         1.55 o                         
   1  -4   9         33.54         46.34         0.88 o                         
   2  -4   9        246.58        243.61         2.88 o                         
   3  -4   9          6.53          7.94         0.69 o                         
   4  -4   9          6.90          6.63         0.74 o                         
   5  -4   9          4.20          4.07         0.69 o                         
   6  -4   9         34.22         30.13         2.75 o                         
   7  -4   9          6.23          3.11         1.04 o                         
   8  -4   9          0.87          2.09         1.10 o                         
  -8  -3   9         22.42         23.81         2.83 o                         
  -7  -3   9         19.41         18.97         2.15 o                         
  -6  -3   9          0.00          0.00         0.59 o                         
  -5  -3   9         26.60         24.56         0.81 o                         
  -4  -3   9          3.34          2.52         0.35 o                         
  -3  -3   9        207.06        247.37         2.50 o                         
  -2  -3   9       1329.96       1344.19        10.17 o                         
  -1  -3   9       3725.89       3834.06        30.15 o                         
   0  -3   9       1719.31       1664.13        16.86 o                         
   1  -3   9        855.50        899.77        10.70 o                         
   2  -3   9        133.57        144.64         1.93 o                         
   3  -3   9        176.73        194.69         2.46 o                         
   4  -3   9        248.16        257.80         3.99 o                         
   5  -3   9        136.28        117.05         2.67 o                         
   6  -3   9         18.55         19.01         1.89 o                         
   7  -3   9        128.67        126.14         3.50 o                         
   8  -3   9          0.03          0.00         0.93 o                         
  -8  -2   9         32.38         34.59         2.71 o                         
  -7  -2   9         69.54         70.60         1.51 o                         
  -6  -2   9         85.46         80.64         1.52 o                         
  -5  -2   9         19.54         22.94         0.81 o                         
  -4  -2   9         11.96         16.78         0.58 o                         
  -3  -2   9        346.02        366.26         3.11 o                         
  -2  -2   9       1516.04       1591.16        11.86 o                         
  -1  -2   9        576.81        550.66         9.13 o                         
   0  -2   9        162.39        163.66         2.20 o                         
   1  -2   9        667.04        713.35         7.86 o                         
   2  -2   9         28.70         28.27         0.80 o                         
   3  -2   9        205.30        247.21         3.20 o                         
   4  -2   9          4.05          4.23         0.51 o                         
   5  -2   9          0.01          0.00         0.71 o                         
   6  -2   9          0.11          0.00         0.67 o                         
   7  -2   9          3.81          3.83         1.04 o                         
   8  -2   9          1.28          0.00         1.08 o                         
  -8  -1   9          4.50          4.83         0.85 o                         
  -7  -1   9          9.14         11.16         0.87 o                         
  -6  -1   9         27.75         26.33         0.90 o                         
  -5  -1   9        169.88        178.47         2.04 o                         
  -4  -1   9        942.30        902.28         7.07 o                         
  -3  -1   9          2.27          7.14         0.44 o                         
  -2  -1   9          0.03          0.27         0.23 o                         
  -1  -1   9        797.69        789.17         7.01 o                         
   0  -1   9       1631.92       1658.92        15.37 o                         
   1  -1   9        277.43        272.78         3.57 o                         
   2  -1   9       1307.49       1292.27        12.49 o                         
   3  -1   9         90.48         97.30         1.77 o                         
   4  -1   9         24.20         30.75         1.11 o                         
   5  -1   9          7.08          4.83         0.57 o                         
   6  -1   9         80.59         82.79         2.19 o                         
   7  -1   9          0.04          0.07         0.71 o                         
   8  -1   9          5.87          3.45         0.95 o                         
  -8   0   9          0.68          0.00         0.82 o                         
  -7   0   9        113.19        115.61         2.20 o                         
  -6   0   9         48.27         42.82         1.27 o                         
  -5   0   9          3.68          1.13         0.33 o                         
  -4   0   9        162.58        153.10         1.90 o                         
  -3   0   9        681.16        733.05         6.46 o                         
  -2   0   9        400.80        392.70         3.94 o                         
  -1   0   9       1256.64       1290.03        17.97 o                         
   0   0   9          1.26          2.84         0.30 o                         
   1   0   9          0.05          0.64         0.32 o                         
   2   0   9       1010.27        980.28        10.42 o                         
   3   0   9        996.44       1010.54         8.36 o                         
   4   0   9        145.67        130.91         2.04 o                         
   5   0   9          0.04          1.66         1.36 o                         
   6   0   9         46.71         47.55         2.07 o                         
   7   0   9          5.60          4.72         0.80 o                         
   8   0   9         14.72         14.95         1.51 o                         
  -9   1   9          3.31          4.91         1.58 o                         
  -8   1   9         93.44         90.91         2.74 o                         
  -7   1   9         82.96         90.98         2.24 o                         
  -6   1   9         35.67         37.10         1.39 o                         
  -5   1   9          8.32          8.30         0.67 o                         
  -4   1   9          9.13         10.01         0.69 o                         
  -3   1   9         25.04         17.72         1.04 o                         
  -2   1   9        130.38        123.79         1.77 o                         
  -1   1   9        305.50        346.75         3.52 o                         
   0   1   9        418.61        430.93         3.96 o                         
   1   1   9         55.34         56.01         0.95 o                         
   2   1   9         76.42         79.03         1.19 o                         
   3   1   9         54.81         52.63         1.27 o                         
   4   1   9        111.91         98.03         1.94 o                         
   5   1   9        330.81        318.28         4.21 o                         
   6   1   9          8.31          9.33         0.89 o                         
   7   1   9          0.82          0.76         0.66 o                         
  -9   2   9          0.36          0.00         1.20 o                         
  -8   2   9          0.23          0.00         0.91 o                         
  -7   2   9         20.46         21.53         1.52 o                         
  -6   2   9        187.72        193.46         3.51 o                         
  -5   2   9        337.94        331.79         3.95 o                         
  -4   2   9        402.29        425.95         4.89 o                         
  -3   2   9       2704.48       2839.07        27.75 o                         
  -2   2   9         61.70         63.06         1.34 o                         
  -1   2   9         32.90         35.38         0.77 o                         
   0   2   9          0.09          0.58         0.23 o                         
   1   2   9         98.41         89.79         1.39 o                         
   2   2   9        391.80        397.53         3.70 o                         
   3   2   9          2.04          2.57         0.37 o                         
   4   2   9        100.36         95.29         1.46 o                         
   5   2   9         20.40         17.34         0.98 o                         
   6   2   9         26.36         31.36         2.65 o                         
   7   2   9          1.70          1.29         0.93 o                         
  -9   3   9          7.71          5.07         1.55 o                         
  -8   3   9          4.24          4.79         1.00 o                         
  -7   3   9        267.81        292.14         4.87 o                         
  -6   3   9         12.42         14.13         1.36 o                         
  -5   3   9          0.02          0.00         0.56 o                         
  -4   3   9        305.21        296.84         4.73 o                         
  -3   3   9        119.99        127.89         2.17 o                         
  -2   3   9        162.86        181.31         2.59 o                         
  -1   3   9        154.59        155.59         1.86 o                         
   0   3   9        473.41        493.94         4.61 o                         
   1   3   9         89.86        101.14         1.39 o                         
   2   3   9         10.43         13.48         0.58 o                         
   3   3   9        134.04        145.58         1.85 o                         
   4   3   9        194.90        185.63         2.36 o                         
   5   3   9        147.73        130.28         2.47 o                         
   6   3   9         45.36         37.90         1.58 o                         
   7   3   9          7.39          8.51         1.18 o                         
  -8   4   9         70.34         74.26         2.53 o                         
  -7   4   9        169.81        178.39         3.83 o                         
  -6   4   9          1.57          3.26         1.23 o                         
  -5   4   9        207.73        191.04         7.25 o                         
  -4   4   9         27.30         23.83         1.85 o                         
  -3   4   9          1.19          0.97         0.47 o                         
  -2   4   9        393.74        391.84         4.40 o                         
  -1   4   9          9.60         14.25         1.97 o                         
   0   4   9         10.18         13.44         0.70 o                         
   1   4   9         33.20         32.03         0.84 o                         
   2   4   9          0.30          0.00         0.31 o                         
   3   4   9          3.66          2.03         0.44 o                         
   4   4   9         73.18         72.55         1.47 o                         
   5   4   9         41.61         40.93         1.31 o                         
   6   4   9          1.67          1.74         0.84 o                         
  -8   5   9         86.60         85.58         2.63 o                         
  -7   5   9         50.11         48.44         2.06 o                         
  -6   5   9         37.43         36.63         2.27 o                         
  -5   5   9        119.84        112.15         3.12 o                         
  -4   5   9        179.83        174.27         3.85 o                         
  -3   5   9         22.53         17.82         1.27 o                         
  -2   5   9        169.29        160.38         3.59 o                         
  -1   5   9          9.13         12.91         0.77 o                         
   0   5   9        177.33        165.87         2.11 o                         
   1   5   9          5.71          5.02         0.53 o                         
   2   5   9         19.71         21.88         0.81 o                         
   3   5   9         41.66         35.00         0.99 o                         
   4   5   9        235.33        218.96         2.76 o                         
   5   5   9         22.13         19.92         1.42 o                         
  -8   6   9          0.90          1.15         1.18 o                         
  -7   6   9          1.57          0.80         0.90 o                         
  -6   6   9          4.48          2.50         0.96 o                         
  -5   6   9          0.57          0.47         0.77 o                         
  -4   6   9         11.52          9.52         1.13 o                         
  -3   6   9        274.43        275.88         5.16 o                         
  -2   6   9         16.20         17.32         2.20 o                         
  -1   6   9         57.31         48.31         1.78 o                         
   0   6   9        330.65        336.92         4.34 o                         
   1   6   9          0.21          0.44         0.67 o                         
   2   6   9         41.07         34.11         1.17 o                         
   3   6   9        116.62         97.63         2.55 o                         
   4   6   9          0.28          0.34         0.76 o                         
   5   6   9         13.93         14.53         1.37 o                         
  -7   7   9          6.53          7.79         1.31 o                         
  -6   7   9          2.08          1.74         0.96 o                         
  -5   7   9        143.52        128.62         3.45 o                         
  -4   7   9          1.56          0.00         0.71 o                         
  -3   7   9          9.49          8.58         1.54 o                         
  -2   7   9        115.59        119.81         3.12 o                         
  -1   7   9        503.65        510.68         6.92 o                         
   0   7   9         60.32         55.46         1.58 o                         
   1   7   9          3.29          1.61         0.65 o                         
   2   7   9         88.74         83.97         1.98 o                         
   3   7   9          0.27          0.16         0.66 o                         
   4   7   9          0.16          0.00         0.81 o                         
  -7   8   9          0.06          1.65         1.00 o                         
  -6   8   9          0.19          0.00         0.79 o                         
  -5   8   9         74.58         70.40         2.70 o                         
  -4   8   9         47.25         44.69         2.25 o                         
  -3   8   9          1.39          1.03         0.99 o                         
  -2   8   9         25.79         27.14         1.83 o                         
  -1   8   9         11.95          8.15         1.19 o                         
   0   8   9         10.49          7.92         1.30 o                         
   1   8   9          0.80          0.99         0.80 o                         
   2   8   9          7.81          7.29         1.54 o                         
   3   8   9          1.42          0.33         0.73 o                         
  -6   9   9          0.81          1.35         0.99 o                         
  -5   9   9         16.60         17.80         2.01 o                         
  -4   9   9         40.34         46.42         2.31 o                         
  -3   9   9         39.03         26.77         3.09 o                         
  -2   9   9         22.24         17.03         2.00 o                         
  -1   9   9          0.50          1.91         1.24 o                         
   0   9   9          2.93          3.00         0.93 o                         
   1   9   9          0.00          0.00         0.89 o                         
  -4  10   9          1.82          1.03         1.54 o                         
  -3  10   9          0.05          0.00         1.54 o                         
  -2  10   9          7.30          9.01         2.57 o                         
  -1  10   9         11.96         10.75         1.98 o                         
  -1 -10  10          1.59          2.08         0.97 o                         
   0 -10  10          0.63          0.64         1.06 o                         
   1 -10  10         15.08         15.82         1.80 o                         
   2 -10  10          8.90          7.45         1.75 o                         
   3 -10  10          2.01          0.04         1.24 o                         
   4 -10  10         12.36         12.60         1.82 o                         
   5 -10  10          0.88          0.51         1.15 o                         
  -3  -9  10          4.77          4.69         1.27 o                         
  -2  -9  10          2.98          2.33         0.81 o                         
  -1  -9  10         60.87         55.38         1.84 o                         
   0  -9  10          4.02          5.14         1.28 o                         
   1  -9  10          3.13          1.19         1.05 o                         
   2  -9  10          5.93          3.22         1.54 o                         
   3  -9  10          5.24          5.83         1.52 o                         
   4  -9  10         15.64         17.01         1.99 o                         
   5  -9  10          0.00          2.80         1.32 o                         
   6  -9  10         25.90         27.54         2.32 o                         
  -4  -8  10         57.99         69.82         2.49 o                         
  -3  -8  10          1.55          0.78         0.78 o                         
  -2  -8  10          0.13          0.41         0.67 o                         
  -1  -8  10          0.08          0.00         0.59 o                         
   0  -8  10         10.39          9.18         1.02 o                         
   1  -8  10         14.65         14.41         3.99 o                         
   2  -8  10          1.88          1.82         1.09 o                         
   3  -8  10         21.39         19.88         1.99 o                         
   4  -8  10         39.67         29.86         2.57 o                         
   5  -8  10         34.92         37.32         2.83 o                         
   6  -8  10          2.31          2.32         1.29 o                         
  -5  -7  10          4.57          5.35         1.22 o                         
  -4  -7  10         11.42          9.50         0.98 o                         
  -3  -7  10         56.34         47.38         2.06 o                         
  -2  -7  10         30.81         32.59         1.39 o                         
  -1  -7  10          0.72          3.11         0.65 o                         
   0  -7  10         11.85         12.41         1.02 o                         
   1  -7  10        112.74        105.42         3.06 o                         
   2  -7  10         26.05         21.87         1.90 o                         
   3  -7  10         46.18         45.05         2.83 o                         
   4  -7  10         14.90         15.70         1.80 o                         
   5  -7  10          1.55          0.86         1.93 o                         
   6  -7  10          0.24          0.11         1.42 o                         
   7  -7  10          1.50          0.00         1.87 o                         
  -6  -6  10          2.90          1.87         1.20 o                         
  -5  -6  10         16.87         16.93         1.23 o                         
  -4  -6  10        116.75        122.22         2.52 o                         
  -3  -6  10          8.56          9.12         0.86 o                         
  -2  -6  10        198.43        183.96         4.82 o                         
  -1  -6  10        161.19        162.90         2.90 o                         
   0  -6  10          1.14          2.49         0.52 o                         
   1  -6  10          0.04          0.71         0.66 o                         
   2  -6  10        114.64        110.22         4.38 o                         
   3  -6  10         94.97         96.71         4.89 o                         
   4  -6  10         48.74         55.73         2.09 o                         
   5  -6  10         21.05         24.70         1.71 o                         
   6  -6  10        245.66        247.38         5.28 o                         
   7  -6  10         26.52         30.04         2.14 o                         
  -6  -5  10          0.06          0.00         0.60 o                         
  -5  -5  10          3.71          3.81         0.71 o                         
  -4  -5  10         77.61         72.56         1.93 o                         
  -3  -5  10         14.93         13.71         0.78 o                         
  -2  -5  10        154.40        160.61         2.43 o                         
  -1  -5  10          1.06          1.91         0.47 o                         
   0  -5  10         16.31         16.42         0.96 o                         
   1  -5  10          5.12         10.32         0.64 o                         
   2  -5  10         16.62         17.19         1.17 o                         
   3  -5  10          0.00          0.00         0.53 o                         
   4  -5  10         15.07         16.23         2.01 o                         
   5  -5  10         13.85         14.56         1.60 o                         
   6  -5  10          5.68          6.28         1.12 o                         
   7  -5  10         97.23         95.46         3.03 o                         
   8  -5  10          9.97         10.65         1.90 o                         
  -7  -4  10          4.46          6.50         1.08 o                         
  -6  -4  10        122.72        117.27         2.73 o                         
  -5  -4  10         94.13         87.30         1.69 o                         
  -4  -4  10        130.04        142.29         2.59 o                         
  -3  -4  10          9.52          7.86         0.62 o                         
  -2  -4  10         79.86         77.13         1.27 o                         
  -1  -4  10        173.00        171.17         1.87 o                         
   0  -4  10         10.20         13.25         0.60 o                         
   1  -4  10         28.82         26.26         0.71 o                         
   2  -4  10        147.59        164.61         2.26 o                         
   3  -4  10         91.01         91.80         1.86 o                         
   4  -4  10          0.01          0.10         0.45 o                         
   5  -4  10          3.51          2.93         0.66 o                         
   6  -4  10          5.51          4.67         0.99 o                         
   7  -4  10         29.02         27.46         1.92 o                         
   8  -4  10          7.11          6.65         1.45 o                         
  -7  -3  10         33.01         33.17         2.01 o                         
  -6  -3  10          2.39          4.58         0.74 o                         
  -5  -3  10          5.39          3.39         0.63 o                         
  -4  -3  10         44.31         44.63         1.02 o                         
  -3  -3  10        470.05        470.55         4.13 o                         
  -2  -3  10        698.97        674.49         5.48 o                         
  -1  -3  10        434.72        424.68         5.28 o                         
   0  -3  10          0.03          0.28         0.31 o                         
   1  -3  10        292.16        300.81         3.69 o                         
   2  -3  10         48.00         51.54         1.07 o                         
   3  -3  10         67.30         82.25         1.59 o                         
   4  -3  10         12.83         13.87         1.05 o                         
   5  -3  10         42.65         37.20         1.83 o                         
   6  -3  10          4.37          6.21         1.03 o                         
   7  -3  10          7.17          7.74         1.30 o                         
   8  -3  10          7.31          4.36         1.38 o                         
  -8  -2  10          0.60          0.00         2.83 o                         
  -7  -2  10         13.79         13.38         0.92 o                         
  -6  -2  10          1.71          2.98         0.53 o                         
  -5  -2  10         76.26         68.49         1.37 o                         
  -4  -2  10         21.56         22.97         0.73 o                         
  -3  -2  10         94.10         88.24         1.25 o                         
  -2  -2  10        242.65        239.34         2.25 o                         
  -1  -2  10        318.59        337.49         3.34 o                         
   0  -2  10       1389.59       1405.72        13.14 o                         
   1  -2  10       1115.25       1134.19        12.04 o                         
   2  -2  10        377.58        395.90         4.16 o                         
   3  -2  10        665.61        671.13         7.04 o                         
   4  -2  10         43.98         51.56         1.38 o                         
   5  -2  10         54.81         56.23         1.60 o                         
   6  -2  10         52.10         49.33         3.79 o                         
   7  -2  10          3.00          0.65         0.89 o                         
   8  -2  10          0.11          0.00         1.44 o                         
  -8  -1  10          0.02          0.90         0.82 o                         
  -7  -1  10         14.17         11.85         0.93 o                         
  -6  -1  10         68.38         61.59         1.50 o                         
  -5  -1  10         24.11         25.78         0.91 o                         
  -4  -1  10        102.86        101.99         1.38 o                         
  -3  -1  10          0.05          1.26         0.55 o                         
  -2  -1  10         76.13         85.17         1.22 o                         
  -1  -1  10          0.43          0.20         0.29 o                         
   0  -1  10        682.61        676.45         6.20 o                         
   1  -1  10        830.65        845.80         8.37 o                         
   2  -1  10        183.08        183.20         2.40 o                         
   3  -1  10          3.85          6.28         0.52 o                         
   4  -1  10         33.45         37.29         1.40 o                         
   5  -1  10         65.51         69.17         1.80 o                         
   6  -1  10          1.60          0.93         0.66 o                         
   7  -1  10          0.30          1.78         0.78 o                         
   8  -1  10         38.09         34.24         2.71 o                         
  -8   0  10         58.44         60.13         2.38 o                         
  -7   0  10         11.02          9.87         1.22 o                         
  -6   0  10        111.86        132.72         2.82 o                         
  -5   0  10        180.09        163.84         2.24 o                         
  -4   0  10        297.36        285.97         3.16 o                         
  -3   0  10         11.06          6.59         0.53 o                         
  -2   0  10       1596.81       1628.56        14.03 o                         
  -1   0  10       2495.13       2583.18        20.16 o                         
   0   0  10          6.38          7.71         0.43 o                         
   1   0  10        250.44        239.05         3.10 o                         
   2   0  10        318.64        320.66         3.33 o                         
   3   0  10        281.89        236.71         2.67 o                         
   4   0  10        716.46        716.48         7.41 o                         
   5   0  10        408.63        401.66         4.92 o                         
   6   0  10        160.65        151.15         2.76 o                         
   7   0  10          1.78          3.26         0.73 o                         
  -8   1  10          2.88          2.71         0.87 o                         
  -7   1  10        198.45        198.82         3.37 o                         
  -6   1  10          1.79          3.23         0.71 o                         
  -5   1  10         30.48         31.82         1.36 o                         
  -4   1  10         18.87         18.56         0.95 o                         
  -3   1  10        235.43        231.08         2.87 o                         
  -2   1  10        729.27        792.11         7.68 o                         
  -1   1  10       1911.57       2137.77        16.99 o                         
   0   1  10        487.26        545.62         4.55 o                         
   1   1  10        106.71         78.96         1.16 o                         
   2   1  10         35.69         36.24         0.81 o                         
   3   1  10          0.01          0.16         0.27 o                         
   4   1  10        883.36        834.32         7.77 o                         
   5   1  10          1.44          1.98         0.67 o                         
   6   1  10         15.32         11.31         0.97 o                         
   7   1  10          6.68          4.86         0.95 o                         
  -8   2  10         17.38         17.14         1.49 o                         
  -7   2  10         19.02         18.89         1.44 o                         
  -6   2  10        466.40        461.99         6.33 o                         
  -5   2  10        382.82        374.62         4.95 o                         
  -4   2  10        189.32        210.50         3.99 o                         
  -3   2  10         12.86         12.26         0.86 o                         
  -2   2  10         82.35         79.91         1.48 o                         
  -1   2  10          5.66         10.96         0.44 o                         
   0   2  10        328.42        336.10         3.41 o                         
   1   2  10        232.96        221.40         2.33 o                         
   2   2  10          5.92          5.33         0.43 o                         
   3   2  10        114.99        106.98         1.59 o                         
   4   2  10        447.52        419.64         4.17 o                         
   5   2  10        109.90         98.70         2.11 o                         
   6   2  10         92.03         76.86         2.24 o                         
   7   2  10         39.23         41.98         3.01 o                         
  -8   3  10         51.88         46.99         2.20 o                         
  -7   3  10         15.38         21.56         1.56 o                         
  -6   3  10         83.32         84.49         2.36 o                         
  -5   3  10         19.89         15.54         1.40 o                         
  -4   3  10         50.86         53.22         1.42 o                         
  -3   3  10        105.95         99.50         2.38 o                         
  -2   3  10        103.00         82.41         1.57 o                         
  -1   3  10         14.46         15.73         0.77 o                         
   0   3  10        308.84        340.60         3.23 o                         
   1   3  10        365.26        373.64         3.51 o                         
   2   3  10         85.45         95.08         1.45 o                         
   3   3  10        259.76        259.23         2.89 o                         
   4   3  10          8.02          6.58         0.61 o                         
   5   3  10        213.06        210.57         3.34 o                         
   6   3  10          0.09          0.00         0.71 o                         
  -8   4  10         65.34         59.96         2.52 o                         
  -7   4  10         27.03         25.69         1.61 o                         
  -6   4  10        330.90        327.96         5.48 o                         
  -5   4  10        814.26        828.67        12.03 o                         
  -4   4  10        177.65        175.47         7.34 o                         
  -3   4  10          3.17          6.53         0.62 o                         
  -2   4  10        486.27        484.32         5.30 o                         
  -1   4  10         24.86         23.97         0.78 o                         
   0   4  10         15.81         18.21         0.74 o                         
   1   4  10         30.59         28.22         0.75 o                         
   2   4  10         36.90         43.63         1.03 o                         
   3   4  10          0.25          0.23         0.42 o                         
   4   4  10          0.11          0.00         0.42 o                         
   5   4  10         21.26         18.36         1.14 o                         
   6   4  10         12.29         10.80         1.31 o                         
  -8   5  10         13.81         12.40         1.31 o                         
  -7   5  10         46.40         47.48         2.60 o                         
  -6   5  10         47.14         38.88         4.00 o                         
  -5   5  10         10.90          8.47         1.15 o                         
  -4   5  10        354.75        343.86         6.14 o                         
  -3   5  10         58.26         70.46         2.37 o                         
  -2   5  10        149.28        154.77         2.69 o                         
  -1   5  10        486.20        491.55         6.44 o                         
   0   5  10        982.88        988.48         9.17 o                         
   1   5  10        170.09        162.33         2.40 o                         
   2   5  10         55.08         42.61         1.39 o                         
   3   5  10        458.43        418.13         4.31 o                         
   4   5  10          0.03          0.00         0.45 o                         
   5   5  10         14.82         15.82         1.01 o                         
  -8   6  10          1.25          3.24         1.48 o                         
  -7   6  10         12.22         10.45         1.39 o                         
  -6   6  10          1.03          2.02         0.93 o                         
  -5   6  10         40.66         45.08         2.36 o                         
  -4   6  10         25.94         20.54         1.61 o                         
  -3   6  10        206.02        205.13         4.44 o                         
  -2   6  10         39.22         44.56         1.83 o                         
  -1   6  10       1105.35       1134.79        13.21 o                         
   0   6  10         79.05         73.66         1.81 o                         
   1   6  10         37.76         36.42         2.20 o                         
   2   6  10          0.80          0.43         0.60 o                         
   3   6  10         47.67         46.41         1.53 o                         
   4   6  10         17.42         18.42         1.20 o                         
  -7   7  10          0.00          1.09         0.93 o                         
  -6   7  10         44.69         33.96         2.36 o                         
  -5   7  10         65.20         61.53         2.52 o                         
  -4   7  10         14.58         13.44         1.38 o                         
  -3   7  10        323.06        339.68         7.26 o                         
  -2   7  10       1094.18       1112.48        15.01 o                         
  -1   7  10          4.34          2.86         1.03 o                         
   0   7  10         79.61         73.78         1.83 o                         
   1   7  10         26.08         20.24         1.54 o                         
   2   7  10         24.26         23.71         1.71 o                         
   3   7  10          1.93          0.83         0.80 o                         
  -6   8  10         20.72         18.46         1.69 o                         
  -5   8  10          5.87          8.75         1.29 o                         
  -4   8  10         20.01         14.67         1.48 o                         
  -3   8  10         27.46         24.96         2.16 o                         
  -2   8  10          0.86          2.04         1.17 o                         
  -1   8  10          1.19          2.94         0.98 o                         
   0   8  10          2.37          0.87         0.71 o                         
   1   8  10          3.31          1.89         0.77 o                         
   2   8  10          0.19          0.77         1.17 o                         
  -5   9  10          3.07          4.78         1.27 o                         
  -4   9  10         57.42         57.27         2.62 o                         
  -3   9  10         24.40         21.62         2.83 o                         
  -2   9  10         20.69         21.36         3.09 o                         
  -1   9  10         19.49         20.16         5.02 o                         
   0   9  10          0.02          0.00         0.74 o                         
   1   9  10         14.30         16.85         2.88 o                         
  -3  10  10         34.31         39.90         4.12 o                         
  -2  10  10         78.47        102.98         5.92 o                         
  -1 -10  11          5.99          6.68         1.16 o                         
   0 -10  11          0.20          0.09         1.08 o                         
   1 -10  11          8.53          5.30         1.67 o                         
   2 -10  11         11.26         15.96         3.86 o                         
   3 -10  11         15.94         13.56         2.04 o                         
   4 -10  11          0.02          0.00         1.16 o                         
  -3  -9  11          2.98          1.57         1.17 o                         
  -2  -9  11          4.75          4.67         1.10 o                         
  -1  -9  11          0.07          0.09         0.81 o                         
   0  -9  11          0.00          0.48         0.93 o                         
   1  -9  11          0.99          1.44         1.28 o                         
   2  -9  11          0.73          0.46         1.28 o                         
   3  -9  11         21.53         19.31         2.83 o                         
   4  -9  11         24.10         23.29         2.22 o                         
   5  -9  11          1.74          0.94         1.42 o                         
  -4  -8  11          2.73          2.08         1.08 o                         
  -3  -8  11          8.74          8.16         1.28 o                         
  -2  -8  11         30.32         34.40         1.87 o                         
  -1  -8  11          1.20          0.67         0.64 o                         
   0  -8  11         96.37         90.16         2.51 o                         
   1  -8  11         17.45         15.08         2.06 o                         
   2  -8  11          4.69          3.60         1.28 o                         
   3  -8  11         94.08        101.54         3.70 o                         
   4  -8  11         50.48         57.66         3.35 o                         
   5  -8  11         41.06         37.84         2.83 o                         
   6  -8  11          0.00          1.54         1.29 o                         
  -5  -7  11         14.81         15.76         2.78 o                         
  -4  -7  11        108.32        115.80         3.78 o                         
  -3  -7  11          3.90          5.09         0.83 o                         
  -2  -7  11          2.65          2.38         0.70 o                         
  -1  -7  11         68.41         73.88         1.85 o                         
   0  -7  11          8.60          5.58         1.30 o                         
   1  -7  11         68.82         75.17         3.33 o                         
   2  -7  11          8.76          9.68         1.52 o                         
   3  -7  11         13.43         15.44         2.06 o                         
   4  -7  11          9.62          8.49         1.80 o                         
   5  -7  11         36.78         36.04         4.38 o                         
   6  -7  11         31.30         30.77         2.42 o                         
   7  -7  11          0.20          1.07         1.12 o                         
  -6  -6  11          1.97          0.35         0.98 o                         
  -5  -6  11          0.01          1.49         1.21 o                         
  -4  -6  11         27.30         29.53         2.71 o                         
  -3  -6  11         31.60         40.27         1.49 o                         
  -2  -6  11          1.65          0.00         0.60 o                         
  -1  -6  11          2.86          2.50         0.57 o                         
   0  -6  11          0.12          0.37         0.42 o                         
   1  -6  11         38.65         44.75         2.31 o                         
   2  -6  11         11.00         10.55         1.80 o                         
   3  -6  11          1.19          3.29         0.90 o                         
   4  -6  11          0.06          0.00         0.71 o                         
   5  -6  11          2.81          2.04         0.91 o                         
   6  -6  11        266.17        278.41         5.84 o                         
   7  -6  11          5.38          5.11         1.35 o                         
  -6  -5  11         14.59         13.30         1.10 o                         
  -5  -5  11         18.79         20.71         1.11 o                         
  -4  -5  11         60.29         62.59         1.66 o                         
  -3  -5  11          5.86          3.56         0.76 o                         
  -2  -5  11        186.31        185.78         2.70 o                         
  -1  -5  11          1.01          0.00         0.40 o                         
   0  -5  11          1.25          5.34         0.56 o                         
   1  -5  11         17.29         20.65         1.99 o                         
   2  -5  11        155.91        159.33         3.36 o                         
   3  -5  11         11.72          8.41         1.02 o                         
   4  -5  11          0.00          0.00         0.59 o                         
   5  -5  11          2.24          3.43         1.04 o                         
   6  -5  11          1.29          1.43         0.85 o                         
   7  -5  11         14.08         12.67         1.51 o                         
  -7  -4  11          1.24          4.38         1.14 o                         
  -6  -4  11         14.68         11.68         1.10 o                         
  -5  -4  11         11.71          8.71         0.82 o                         
  -4  -4  11        221.72        210.52         3.13 o                         
  -3  -4  11         21.56         21.91         0.99 o                         
  -2  -4  11          0.35          0.00         0.30 o                         
  -1  -4  11         19.34         16.55         0.92 o                         
   0  -4  11        298.31        307.93         3.65 o                         
   1  -4  11         10.52          9.70         0.97 o                         
   2  -4  11         13.49         16.41         0.85 o                         
   3  -4  11         97.02        108.84         2.31 o                         
   4  -4  11         84.50         83.24         2.16 o                         
   5  -4  11          0.04          0.12         0.65 o                         
   6  -4  11          0.93          0.13         0.78 o                         
   7  -4  11         10.17         12.25         1.64 o                         
  -7  -3  11         12.05         12.63         1.26 o                         
  -6  -3  11          0.37          0.00         0.78 o                         
  -5  -3  11          0.64          0.54         0.47 o                         
  -4  -3  11         44.11         39.25         1.27 o                         
  -3  -3  11         69.76         72.05         1.32 o                         
  -2  -3  11         79.25         76.51         1.10 o                         
  -1  -3  11        196.98        187.50         2.15 o                         
   0  -3  11         14.54          9.98         0.51 o                         
   1  -3  11          0.63          1.66         0.58 o                         
   2  -3  11         19.81         21.85         1.16 o                         
   3  -3  11         65.91         63.90         1.67 o                         
   4  -3  11          1.52          1.74         0.55 o                         
   5  -3  11         29.80         33.31         2.08 o                         
   6  -3  11          0.10          0.00         0.72 o                         
   7  -3  11         17.65         21.29         2.23 o                         
  -8  -2  11          0.23          0.00         1.32 o                         
  -7  -2  11          9.08         12.54         0.94 o                         
  -6  -2  11         69.47         67.85         1.87 o                         
  -5  -2  11        191.36        183.89         2.44 o                         
  -4  -2  11         14.86         18.92         0.98 o                         
  -3  -2  11        232.63        217.54         2.43 o                         
  -2  -2  11         72.06         67.35         1.17 o                         
  -1  -2  11       2375.30       2263.30        17.33 o                         
   0  -2  11        135.61        131.26         1.55 o                         
   1  -2  11        604.30        634.13         6.52 o                         
   2  -2  11         21.16         20.68         0.95 o                         
   3  -2  11         18.00         14.80         0.81 o                         
   4  -2  11         63.34         63.50         1.58 o                         
   5  -2  11          4.40          3.84         0.68 o                         
   6  -2  11          0.75          1.28         0.83 o                         
   7  -2  11         23.28         20.98         1.77 o                         
  -8  -1  11          6.97          7.81         1.23 o                         
  -7  -1  11         32.74         32.04         1.35 o                         
  -6  -1  11         82.85         81.30         2.46 o                         
  -5  -1  11          2.41          1.65         0.44 o                         
  -4  -1  11         85.90         64.11         1.46 o                         
  -3  -1  11         11.89         16.07         0.92 o                         
  -2  -1  11        111.30         99.62         1.37 o                         
  -1  -1  11        119.83        114.05         1.55 o                         
   0  -1  11         72.50         71.83         1.03 o                         
   1  -1  11        154.01        167.84         2.31 o                         
   2  -1  11          3.26          2.82         0.37 o                         
   3  -1  11        235.81        256.50         3.11 o                         
   4  -1  11         72.68         70.57         1.61 o                         
   5  -1  11         26.65         30.01         1.19 o                         
   6  -1  11         16.59         20.86         1.17 o                         
   7  -1  11         20.94         25.21         1.60 o                         
  -8   0  11         10.66         11.59         1.03 o                         
  -7   0  11          0.00          0.03         0.60 o                         
  -6   0  11          0.08          0.00         0.49 o                         
  -5   0  11        564.81        529.61         4.97 o                         
  -4   0  11        697.31        684.97         6.38 o                         
  -3   0  11        490.27        502.60         4.87 o                         
  -2   0  11          0.57          1.09         0.28 o                         
  -1   0  11        284.40        290.60         2.86 o                         
   0   0  11         64.20         49.93         0.86 o                         
   1   0  11         23.34         19.89         0.61 o                         
   2   0  11          0.02          0.00         0.27 o                         
   3   0  11        167.46        179.75         2.30 o                         
   4   0  11         36.84         34.71         1.66 o                         
   5   0  11         33.84         34.86         1.35 o                         
   6   0  11         23.79         23.98         1.28 o                         
   7   0  11          0.42          0.89         0.68 o                         
  -8   1  11         57.81         57.30         2.02 o                         
  -7   1  11          3.09          3.66         0.83 o                         
  -6   1  11        290.27        284.73         3.82 o                         
  -5   1  11        275.77        286.91         3.69 o                         
  -4   1  11        311.96        334.26         3.53 o                         
  -3   1  11        352.80        355.07         4.05 o                         
  -2   1  11         18.89         13.35         0.94 o                         
  -1   1  11         15.82         11.99         0.62 o                         
   0   1  11         93.12        108.09         1.33 o                         
   1   1  11          0.07          0.78         0.27 o                         
   2   1  11        261.19        253.32         2.66 o                         
   3   1  11         97.33         91.32         1.33 o                         
   4   1  11         60.37         50.87         1.38 o                         
   5   1  11          3.87          4.78         0.71 o                         
   6   1  11         63.71         62.90         1.91 o                         
   7   1  11          9.17          9.82         1.32 o                         
  -8   2  11         13.32         14.52         1.43 o                         
  -7   2  11         52.65         58.44         2.24 o                         
  -6   2  11       1087.32       1084.65        13.44 o                         
  -5   2  11        296.09        306.80         4.81 o                         
  -4   2  11          5.73          5.05         0.62 o                         
  -3   2  11         48.19         39.11         1.26 o                         
  -2   2  11          0.03          0.01         0.27 o                         
  -1   2  11        496.65        458.38         4.49 o                         
   0   2  11          8.90         10.61         0.56 o                         
   1   2  11        175.54        197.51         2.19 o                         
   2   2  11        105.81         96.30         1.75 o                         
   3   2  11         79.71         62.88         1.29 o                         
   4   2  11         27.16         25.36         1.15 o                         
   5   2  11         24.10         20.24         1.30 o                         
   6   2  11          0.89          1.19         1.11 o                         
  -8   3  11         69.29         66.59         2.47 o                         
  -7   3  11        188.13        177.34         3.66 o                         
  -6   3  11          1.78          0.12         1.00 o                         
  -5   3  11         44.61         41.15         2.00 o                         
  -4   3  11         43.99         42.01         1.48 o                         
  -3   3  11          5.96          5.17         0.77 o                         
  -2   3  11         49.06         43.87         1.03 o                         
  -1   3  11         44.63         43.97         0.99 o                         
   0   3  11        144.89        140.78         1.74 o                         
   1   3  11         76.48         65.02         1.08 o                         
   2   3  11        103.37         91.38         1.54 o                         
   3   3  11        107.79        107.67         2.00 o                         
   4   3  11        299.17        279.77         3.17 o                         
   5   3  11         16.71         18.15         1.23 o                         
   6   3  11         10.72          8.34         1.13 o                         
  -8   4  11         21.10         17.37         1.49 o                         
  -7   4  11         28.94         24.25         1.69 o                         
  -6   4  11         61.13         67.46         2.69 o                         
  -5   4  11         30.11         22.29         2.94 o                         
  -4   4  11          7.42          7.55         1.13 o                         
  -3   4  11         15.76         15.28         1.11 o                         
  -2   4  11          0.20          0.02         0.43 o                         
  -1   4  11         12.18         13.20         0.69 o                         
   0   4  11        466.52        448.18         4.75 o                         
   1   4  11         75.81         91.66         1.37 o                         
   2   4  11         23.56         16.75         0.78 o                         
   3   4  11        208.09        208.94         2.57 o                         
   4   4  11          0.41          2.51         0.54 o                         
   5   4  11          2.72          1.44         0.63 o                         
  -8   5  11          1.60          5.12         1.52 o                         
  -7   5  11          0.89          0.89         0.95 o                         
  -6   5  11         51.49         54.17         2.47 o                         
  -5   5  11         29.35         20.71         2.09 o                         
  -4   5  11        491.32        470.17         7.77 o                         
  -3   5  11        144.76        151.62         3.61 o                         
  -2   5  11         26.75         25.58         1.26 o                         
  -1   5  11          0.01          0.00         0.41 o                         
   0   5  11        355.54        364.28         4.07 o                         
   1   5  11         78.48         81.21         1.67 o                         
   2   5  11         13.04         11.20         0.90 o                         
   3   5  11         37.27         37.05         1.23 o                         
   4   5  11          3.83          4.11         0.64 o                         
   5   5  11         20.25         24.45         1.24 o                         
  -7   6  11          0.32          0.00         0.95 o                         
  -6   6  11         29.38         18.42         1.79 o                         
  -5   6  11          5.15          4.85         1.09 o                         
  -4   6  11         33.64         39.38         2.14 o                         
  -3   6  11        289.74        295.01         5.72 o                         
  -2   6  11        136.42        143.66         2.77 o                         
  -1   6  11        376.01        384.69         4.82 o                         
   0   6  11         10.98         12.72         0.94 o                         
   1   6  11         18.78         16.84         0.91 o                         
   2   6  11          9.34         13.68         0.98 o                         
   3   6  11          5.51          4.89         0.78 o                         
   4   6  11         19.81         28.75         2.12 o                         
  -7   7  11          9.22         11.39         1.93 o                         
  -6   7  11         10.57          6.19         1.24 o                         
  -5   7  11          0.33          0.80         0.93 o                         
  -4   7  11         84.52         74.69         2.78 o                         
  -3   7  11         83.48         91.11         3.04 o                         
  -2   7  11        197.91        197.34         5.27 o                         
  -1   7  11          2.53          1.72         0.98 o                         
   0   7  11         40.36         36.21         1.47 o                         
   1   7  11         10.95          9.62         0.91 o                         
   2   7  11          1.83          1.44         0.61 o                         
   3   7  11         15.48         20.29         2.11 o                         
  -6   8  11         15.67         11.41         1.49 o                         
  -5   8  11          0.25          1.10         1.05 o                         
  -4   8  11          0.34          1.12         0.91 o                         
  -3   8  11          8.56          8.19         1.46 o                         
  -2   8  11         77.97         87.93         6.44 o                         
  -1   8  11         14.04         14.44         1.30 o                         
   0   8  11         10.03          8.77         1.01 o                         
   1   8  11          3.98          4.33         1.12 o                         
   2   8  11          0.05          0.10         1.17 o                         
  -5   9  11         15.98         22.92         1.96 o                         
  -4   9  11         27.37         29.31         2.21 o                         
  -3   9  11          5.90          7.46         2.06 o                         
  -2   9  11          9.46         10.04         2.32 o                         
  -1   9  11          1.53          0.90         1.27 o                         
   0   9  11          0.17          1.85         1.06 o                         
  -1 -10  12          6.02          6.30         1.17 o                         
   0 -10  12          8.34          8.97         2.70 o                         
   1 -10  12          0.05          0.00         1.24 o                         
   2 -10  12          1.53          2.92         1.52 o                         
   3 -10  12          5.54          4.03         1.54 o                         
   4 -10  12         13.01         12.11         1.99 o                         
  -2  -9  12         14.46         16.84         2.64 o                         
  -1  -9  12          3.40          1.72         0.79 o                         
   0  -9  12          0.20          1.03         1.02 o                         
   1  -9  12          3.86          2.37         1.28 o                         
   2  -9  12          3.53          4.76         2.70 o                         
   3  -9  12         24.38         26.33         2.42 o                         
   4  -9  12         24.39         24.32         2.25 o                         
   5  -9  12         15.27         13.76         1.82 o                         
  -4  -8  12          0.22          1.88         2.20 o                         
  -3  -8  12          4.23          4.33         1.40 o                         
  -2  -8  12          0.01          0.18         0.70 o                         
  -1  -8  12          1.93          1.18         0.68 o                         
   0  -8  12         47.08         35.76         1.82 o                         
   1  -8  12         13.10          9.48         1.71 o                         
   2  -8  12          0.08          1.29         1.54 o                         
   3  -8  12          2.02          0.00         1.09 o                         
   4  -8  12          0.19          0.00         1.03 o                         
   5  -8  12          5.48          3.35         1.54 o                         
   6  -8  12          0.01          0.00         1.29 o                         
  -5  -7  12          6.69          4.47         1.14 o                         
  -4  -7  12          4.12          1.51         1.33 o                         
  -3  -7  12          1.03          2.56         0.76 o                         
  -2  -7  12          0.29          0.43         0.65 o                         
  -1  -7  12          0.10          0.31         0.61 o                         
   0  -7  12         12.06         15.21         1.87 o                         
   1  -7  12         19.40         14.40         2.57 o                         
   2  -7  12        104.87        105.93         3.86 o                         
   3  -7  12         31.03         28.57         2.57 o                         
   4  -7  12         18.50         20.08         2.32 o                         
   5  -7  12         93.08         94.49         4.38 o                         
   6  -7  12         22.91         23.56         3.73 o                         
  -5  -6  12          0.97          0.90         0.77 o                         
  -4  -6  12         16.39         10.14         1.05 o                         
  -3  -6  12          2.27          0.29         0.57 o                         
  -2  -6  12          0.09          0.34         0.54 o                         
  -1  -6  12         62.53         63.56         1.68 o                         
   0  -6  12         38.37         37.60         1.24 o                         
   1  -6  12         22.80         20.10         1.81 o                         
   2  -6  12         92.03         91.15         4.12 o                         
   3  -6  12          7.24          6.09         2.45 o                         
   4  -6  12         35.63         35.77         5.66 o                         
   5  -6  12          6.49          8.78         1.34 o                         
   6  -6  12         19.68         16.54         1.71 o                         
   7  -6  12          0.34          0.00         1.59 o                         
  -6  -5  12         24.40         22.97         1.75 o                         
  -5  -5  12         51.08         53.38         1.61 o                         
  -4  -5  12         29.19         28.20         1.24 o                         
  -3  -5  12        108.64        114.03         2.30 o                         
  -2  -5  12         23.80         22.12         1.04 o                         
  -1  -5  12         29.83         27.45         1.11 o                         
   0  -5  12          0.44          0.35         0.41 o                         
   1  -5  12         11.38         14.17         1.06 o                         
   2  -5  12         48.14         41.56         1.72 o                         
   3  -5  12         30.90         28.30         3.04 o                         
   4  -5  12         28.64         32.82         1.84 o                         
   5  -5  12         20.48         20.56         1.49 o                         
   6  -5  12         65.56         54.77         2.42 o                         
   7  -5  12         50.02         47.29         2.44 o                         
  -7  -4  12          0.00          0.00         1.15 o                         
  -6  -4  12          0.80          0.74         0.73 o                         
  -5  -4  12          0.89          0.71         0.54 o                         
  -4  -4  12         58.78         62.52         1.63 o                         
  -3  -4  12         33.35         35.32         1.24 o                         
  -2  -4  12        362.90        352.75         5.28 o                         
  -1  -4  12          3.47          1.46         0.35 o                         
   0  -4  12         89.76         87.27         1.59 o                         
   1  -4  12         40.96         44.22         1.17 o                         
   2  -4  12        945.59       1022.28        11.80 o                         
   3  -4  12          2.07          1.00         0.53 o                         
   4  -4  12          1.27          2.55         0.72 o                         
   5  -4  12          8.73          8.32         1.10 o                         
   6  -4  12          6.43          7.28         1.18 o                         
   7  -4  12          1.91          2.23         1.07 o                         
  -7  -3  12          5.37          4.67         0.97 o                         
  -6  -3  12         33.03         34.08         1.52 o                         
  -5  -3  12        247.37        263.94         3.58 o                         
  -4  -3  12          4.48          2.74         0.77 o                         
  -3  -3  12          8.29          9.77         0.61 o                         
  -2  -3  12        666.29        630.83         5.44 o                         
  -1  -3  12          1.15          0.28         0.26 o                         
   0  -3  12        128.16        133.91         1.65 o                         
   1  -3  12          0.38          0.15         0.33 o                         
   2  -3  12        345.53        350.99         3.91 o                         
   3  -3  12         96.61         94.50         1.88 o                         
   4  -3  12         36.27         39.25         1.55 o                         
   5  -3  12         13.66         13.63         1.34 o                         
   6  -3  12          0.79          0.87         0.89 o                         
   7  -3  12          1.44          2.02         1.06 o                         
  -7  -2  12         26.45         25.33         1.54 o                         
  -6  -2  12          2.79          1.75         0.60 o                         
  -5  -2  12         10.31         10.72         0.87 o                         
  -4  -2  12         35.31         32.69         0.95 o                         
  -3  -2  12        219.63        212.00         2.42 o                         
  -2  -2  12        422.79        409.69         3.53 o                         
  -1  -2  12        353.12        341.06         3.05 o                         
   0  -2  12       2145.60       2240.57        16.49 o                         
   1  -2  12        110.21        102.89         1.47 o                         
   2  -2  12          0.12          0.03         0.32 o                         
   3  -2  12         75.74         79.53         1.52 o                         
   4  -2  12         17.30         12.98         0.78 o                         
   5  -2  12          5.12          6.70         0.83 o                         
   6  -2  12          0.25          0.00         0.62 o                         
   7  -2  12         20.94         22.91         2.08 o                         
  -8  -1  12         73.20         77.99         2.45 o                         
  -7  -1  12          1.51          1.74         0.73 o                         
  -6  -1  12          7.89          5.45         0.78 o                         
  -5  -1  12         26.83         32.37         1.07 o                         
  -4  -1  12        660.21        585.40         5.72 o                         
  -3  -1  12         37.71         44.08         1.14 o                         
  -2  -1  12        160.02        178.11         2.07 o                         
  -1  -1  12         26.94         20.78         0.57 o                         
   0  -1  12         19.86         26.95         0.88 o                         
   1  -1  12         75.11         78.26         1.28 o                         
   2  -1  12          8.07         10.29         0.58 o                         
   3  -1  12         29.87         24.95         0.96 o                         
   4  -1  12         92.58        103.28         2.02 o                         
   5  -1  12          8.39          8.50         0.79 o                         
   6  -1  12          4.40          3.89         0.70 o                         
   7  -1  12         19.46         21.12         1.57 o                         
  -8   0  12         21.36         24.65         1.49 o                         
  -7   0  12          9.46          7.94         0.93 o                         
  -6   0  12         72.93         78.76         2.03 o                         
  -5   0  12        625.67        604.54         6.22 o                         
  -4   0  12        213.84        201.84         2.56 o                         
  -3   0  12        447.19        406.18         4.16 o                         
  -2   0  12         22.54         34.78         0.87 o                         
  -1   0  12        260.73        276.90         2.93 o                         
   0   0  12        158.34        165.27         1.76 o                         
   1   0  12        172.47        167.53         2.09 o                         
   2   0  12          9.46          9.35         0.47 o                         
   3   0  12         88.99         91.41         1.58 o                         
   4   0  12        313.77        315.26         4.11 o                         
   5   0  12         75.86         69.77         1.84 o                         
   6   0  12         39.73         39.51         1.58 o                         
   7   0  12          7.31         10.82         1.37 o                         
  -8   1  12         11.15         13.03         1.20 o                         
  -7   1  12          0.19          0.82         0.67 o                         
  -6   1  12         32.74         34.41         1.35 o                         
  -5   1  12          4.44          9.08         1.09 o                         
  -4   1  12          0.43          0.27         0.32 o                         
  -3   1  12         54.25         52.21         1.22 o                         
  -2   1  12        176.68        155.68         2.02 o                         
  -1   1  12        173.54        154.49         1.90 o                         
   0   1  12       2671.05       2648.16        19.05 o                         
   1   1  12        671.60        714.53         6.12 o                         
   2   1  12        378.37        367.25         5.61 o                         
   3   1  12         45.44         38.74         0.92 o                         
   4   1  12        175.19        165.53         2.56 o                         
   5   1  12        375.17        382.14         5.24 o                         
   6   1  12         49.92         54.01         1.89 o                         
   7   1  12         39.77         41.10         2.56 o                         
  -8   2  12        148.49        165.99         3.80 o                         
  -7   2  12        249.31        259.76         7.47 o                         
  -6   2  12         12.51         14.09         1.24 o                         
  -5   2  12          0.77          0.00         0.64 o                         
  -4   2  12        425.37        443.96         5.35 o                         
  -3   2  12         42.00         44.04         1.07 o                         
  -2   2  12        233.01        201.88         2.71 o                         
  -1   2  12        691.41        669.21         5.80 o                         
   0   2  12        293.16        288.57         2.72 o                         
   1   2  12        372.13        367.14         3.57 o                         
   2   2  12        612.91        559.88         5.33 o                         
   3   2  12          1.27          2.52         0.70 o                         
   4   2  12         64.47         58.18         1.63 o                         
   5   2  12        238.06        228.92         3.58 o                         
   6   2  12          3.53          2.54         0.93 o                         
  -8   3  12         11.61         12.98         1.55 o                         
  -7   3  12          0.06          0.43         0.98 o                         
  -6   3  12         58.84         57.19         2.54 o                         
  -5   3  12        110.73        105.31         3.58 o                         
  -4   3  12         20.09         26.22         1.37 o                         
  -3   3  12        268.76        277.75         4.32 o                         
  -2   3  12         62.23         66.79         1.84 o                         
  -1   3  12         25.82         24.15         0.76 o                         
   0   3  12         25.05         27.69         0.80 o                         
   1   3  12        323.30        329.39         3.26 o                         
   2   3  12        258.40        236.34         2.82 o                         
   3   3  12         49.23         59.26         1.29 o                         
   4   3  12         16.69         16.67         0.93 o                         
   5   3  12        152.36        128.27         2.60 o                         
   6   3  12        118.81        126.33         4.50 o                         
  -8   4  12         14.54         16.84         2.57 o                         
  -7   4  12          0.72          0.00         1.73 o                         
  -6   4  12          5.65          5.95         1.17 o                         
  -5   4  12          4.61          4.38         1.05 o                         
  -4   4  12          2.76          1.91         1.13 o                         
  -3   4  12         50.03         50.07         1.85 o                         
  -2   4  12          0.10          0.21         0.50 o                         
  -1   4  12          5.24          3.94         0.47 o                         
   0   4  12        685.84        670.52         6.69 o                         
   1   4  12        327.05        321.24         3.86 o                         
   2   4  12          4.30          1.36         0.41 o                         
   3   4  12          4.24          4.66         0.57 o                         
   4   4  12         10.69         11.74         0.76 o                         
   5   4  12          1.03          1.07         0.67 o                         
  -8   5  12          2.14          1.78         1.67 o                         
  -7   5  12          0.09          0.00         0.91 o                         
  -6   5  12          7.65          8.98         1.29 o                         
  -5   5  12         40.91         48.01         2.31 o                         
  -4   5  12        657.28        698.04        12.22 o                         
  -3   5  12        226.83        228.61         6.82 o                         
  -2   5  12          3.88          4.95         1.09 o                         
  -1   5  12          2.47          1.37         0.72 o                         
   0   5  12        532.33        503.31         5.37 o                         
   1   5  12          4.88          3.10         0.56 o                         
   2   5  12          8.58          9.80         0.86 o                         
   3   5  12         12.42         14.46         0.87 o                         
   4   5  12          0.61          0.60         0.58 o                         
  -7   6  12          5.94         10.22         2.59 o                         
  -6   6  12         12.55         15.61         1.61 o                         
  -5   6  12          0.38          0.00         0.77 o                         
  -4   6  12        202.71        205.32         4.70 o                         
  -3   6  12         62.16         69.17         2.55 o                         
  -2   6  12        222.84        225.12         5.57 o                         
  -1   6  12         77.04         75.45         1.84 o                         
   0   6  12         64.16         77.41         1.86 o                         
   1   6  12         58.05         60.64         1.70 o                         
   2   6  12         38.21         30.15         1.65 o                         
   3   6  12          6.00          3.57         0.73 o                         
   4   6  12         15.56         16.70         1.49 o                         
  -7   7  12          0.01          0.85         1.12 o                         
  -6   7  12         37.95         30.56         2.75 o                         
  -5   7  12          0.16          0.02         0.91 o                         
  -4   7  12          0.37          0.64         0.87 o                         
  -3   7  12         10.65          9.09         1.32 o                         
  -2   7  12        301.56        299.52         8.38 o                         
  -1   7  12         47.91         53.37         1.59 o                         
   0   7  12          5.76          5.08         0.77 o                         
   1   7  12          5.65          5.30         0.83 o                         
   2   7  12          6.77          8.46         1.19 o                         
   3   7  12          1.20          3.19         1.02 o                         
  -6   8  12         52.53         56.60         3.31 o                         
  -5   8  12          4.55          4.00         1.12 o                         
  -4   8  12          2.43          2.77         1.29 o                         
  -3   8  12         27.78         28.23         2.07 o                         
  -2   8  12          1.17          2.70         1.27 o                         
  -1   8  12         15.10         14.80         1.25 o                         
   0   8  12          0.54          2.05         0.80 o                         
   1   8  12          7.10          6.29         1.32 o                         
  -4   9  12         29.40         36.41         2.47 o                         
  -3   9  12          4.11          2.57         2.06 o                         
  -2   9  12         19.48         18.79         3.09 o                         
  -1   9  12          5.71          5.45         1.42 o                         
   0 -10  13          0.26          1.53         1.54 o                         
   1 -10  13          1.14          0.00         1.29 o                         
   2 -10  13         51.90         51.66         4.12 o                         
   3 -10  13          7.39          6.69         1.67 o                         
  -2  -9  13         25.60         27.15         2.27 o                         
  -1  -9  13          5.74          6.25         0.99 o                         
   0  -9  13          0.08          0.00         1.13 o                         
   1  -9  13          5.25          2.32         1.80 o                         
   2  -9  13          2.23          1.18         1.24 o                         
   3  -9  13          8.73          6.26         1.56 o                         
   4  -9  13          0.00          0.00         1.17 o                         
   5  -9  13         19.39         24.19         2.83 o                         
  -3  -8  13          4.04          3.30         1.11 o                         
  -2  -8  13         42.32         41.83         2.12 o                         
  -1  -8  13          0.02          0.00         0.61 o                         
   0  -8  13          0.04          0.00         0.83 o                         
   1  -8  13         38.82         36.28         3.99 o                         
   2  -8  13         28.66         30.01         2.57 o                         
   3  -8  13          0.81          1.60         1.28 o                         
   4  -8  13          1.63          0.00         1.29 o                         
   5  -8  13         43.40         33.98         3.09 o                         
  -4  -7  13         41.06         45.22         2.27 o                         
  -3  -7  13          0.02          0.60         0.69 o                         
  -2  -7  13         27.41         29.15         1.45 o                         
  -1  -7  13          1.56          2.90         0.71 o                         
   0  -7  13          5.26          4.97         0.76 o                         
   1  -7  13         42.27         36.08         5.92 o                         
   2  -7  13         25.57         19.30         2.57 o                         
   3  -7  13          0.49          0.77         1.29 o                         
   4  -7  13          3.77          3.60         1.54 o                         
   5  -7  13          1.08          0.00         1.29 o                         
   6  -7  13          4.63          4.60         2.32 o                         
  -5  -6  13          3.53          0.62         0.77 o                         
  -4  -6  13         32.39         25.02         1.47 o                         
  -3  -6  13         17.86         17.87         1.10 o                         
  -2  -6  13          9.59          9.59         0.83 o                         
  -1  -6  13          3.83          7.19         0.80 o                         
   0  -6  13          4.89          4.72         0.74 o                         
   1  -6  13         15.13         17.76         1.42 o                         
   2  -6  13          0.03          0.26         1.29 o                         
   3  -6  13          0.26          1.12         0.99 o                         
   4  -6  13         29.56         32.92         2.47 o                         
   5  -6  13         15.47         18.16         2.04 o                         
   6  -6  13          6.71          4.46         1.20 o                         
  -6  -5  13          0.36          0.00         0.79 o                         
  -5  -5  13          9.15          9.78         0.88 o                         
  -4  -5  13          0.16          0.39         0.56 o                         
  -3  -5  13         38.64         26.71         2.49 o                         
  -2  -5  13         74.69         76.83         1.71 o                         
  -1  -5  13          1.72          1.17         0.86 o                         
   0  -5  13          0.02          0.00         0.51 o                         
   1  -5  13         11.52         11.22         0.77 o                         
   2  -5  13        142.82        152.60         2.85 o                         
   3  -5  13          2.26          1.41         0.78 o                         
   4  -5  13         25.91         23.76         1.92 o                         
   5  -5  13         15.57         22.35         1.61 o                         
   6  -5  13          0.05          0.00         0.77 o                         
   7  -5  13         32.91         34.28         2.61 o                         
  -6  -4  13          0.56          0.00         0.81 o                         
  -5  -4  13         17.87         20.71         1.23 o                         
  -4  -4  13         18.88         21.35         1.09 o                         
  -3  -4  13        536.09        527.63         5.61 o                         
  -2  -4  13         92.77         88.57         1.58 o                         
  -1  -4  13          1.04          2.40         0.58 o                         
   0  -4  13         70.74         80.09         2.16 o                         
   1  -4  13         52.10         49.73         1.47 o                         
   2  -4  13        140.75        139.16         2.71 o                         
   3  -4  13         23.21         24.31         1.14 o                         
   4  -4  13         10.84          9.95         1.10 o                         
   5  -4  13          4.29          4.21         0.97 o                         
   6  -4  13          7.46          5.98         1.41 o                         
   7  -4  13          1.54          2.01         1.10 o                         
  -7  -3  13         16.15         18.02         1.48 o                         
  -6  -3  13          3.82          4.05         0.82 o                         
  -5  -3  13         92.72        101.07         3.08 o                         
  -4  -3  13          1.85          1.51         0.52 o                         
  -3  -3  13         21.14         28.82         1.01 o                         
  -2  -3  13         31.95         32.62         0.94 o                         
  -1  -3  13        479.94        445.60         3.94 o                         
   0  -3  13         35.17         34.87         0.97 o                         
   1  -3  13         20.43         20.06         0.93 o                         
   2  -3  13         84.43         80.32         1.48 o                         
   3  -3  13         29.48         34.28         1.09 o                         
   4  -3  13         92.09         97.82         2.11 o                         
   5  -3  13          0.99          0.71         0.76 o                         
   6  -3  13          2.63          0.80         0.93 o                         
   7  -3  13          8.66          8.82         1.39 o                         
  -7  -2  13         30.45         28.02         1.63 o                         
  -6  -2  13          0.15          1.39         0.65 o                         
  -5  -2  13         75.83         60.82         1.78 o                         
  -4  -2  13        180.13        181.66         2.50 o                         
  -3  -2  13        451.52        432.62         4.36 o                         
  -2  -2  13        176.50        181.48         1.92 o                         
  -1  -2  13          1.07          0.00         0.25 o                         
   0  -2  13         28.21         34.08         0.81 o                         
   1  -2  13        104.72        102.83         1.84 o                         
   2  -2  13         71.40         65.37         1.31 o                         
   3  -2  13          9.53          8.08         0.63 o                         
   4  -2  13         89.76         96.37         1.91 o                         
   5  -2  13         15.54         14.88         1.13 o                         
   6  -2  13          7.19          6.33         1.53 o                         
   7  -2  13          3.66          4.77         1.47 o                         
  -7  -1  13         31.65         26.46         1.52 o                         
  -6  -1  13          0.04          0.00         0.48 o                         
  -5  -1  13         17.93         20.60         0.99 o                         
  -4  -1  13        529.20        505.02         5.68 o                         
  -3  -1  13          7.85          9.53         1.11 o                         
  -2  -1  13          0.18          0.00         0.26 o                         
  -1  -1  13         30.40         24.06         0.69 o                         
   0  -1  13         64.80         64.68         1.00 o                         
   1  -1  13         49.02         40.55         0.90 o                         
   2  -1  13         34.69         29.83         0.93 o                         
   3  -1  13         84.53         75.41         1.77 o                         
   4  -1  13        131.18        127.09         2.51 o                         
   5  -1  13          4.72          3.37         0.68 o                         
   6  -1  13          7.90          7.53         1.01 o                         
   7  -1  13          2.58          3.20         1.11 o                         
  -8   0  13          1.49          1.52         0.97 o                         
  -7   0  13         77.42         76.36         2.25 o                         
  -6   0  13        118.69        117.38         2.86 o                         
  -5   0  13        102.88        120.49         2.02 o                         
  -4   0  13        540.30        554.74         6.07 o                         
  -3   0  13          4.48          4.70         0.69 o                         
  -2   0  13          8.98          7.14         0.69 o                         
  -1   0  13          3.83          6.79         0.42 o                         
   0   0  13         77.71         77.77         1.17 o                         
   1   0  13        293.24        270.38         2.76 o                         
   2   0  13          0.80          1.06         0.38 o                         
   3   0  13        155.91        158.48         2.39 o                         
   4   0  13         57.20         65.11         1.79 o                         
   5   0  13         30.26         28.53         1.36 o                         
   6   0  13         35.08         36.08         1.52 o                         
   7   0  13         16.60         23.35         1.79 o                         
  -8   1  13        146.59        162.13         4.57 o                         
  -7   1  13          0.90          1.44         0.69 o                         
  -6   1  13         17.91         19.42         1.16 o                         
  -5   1  13          3.15          3.07         0.67 o                         
  -4   1  13        108.80         94.69         1.62 o                         
  -3   1  13         87.46         79.04         1.61 o                         
  -2   1  13         21.48         16.14         0.70 o                         
  -1   1  13          7.27          6.51         0.87 o                         
   0   1  13         57.79         80.54         1.68 o                         
   1   1  13          8.22         10.21         0.68 o                         
   2   1  13         17.35         17.82         0.75 o                         
   3   1  13         71.18         70.96         1.39 o                         
   4   1  13         30.30         34.91         1.79 o                         
   5   1  13          8.42          6.23         0.89 o                         
   6   1  13         52.65         48.48         3.18 o                         
  -8   2  13          3.26          6.46         1.35 o                         
  -7   2  13          6.71          5.33         1.38 o                         
  -6   2  13          5.47          3.99         0.89 o                         
  -5   2  13         21.07         19.07         1.02 o                         
  -4   2  13          9.17          8.26         0.82 o                         
  -3   2  13         24.75         20.91         1.18 o                         
  -2   2  13        501.87        480.18         5.25 o                         
  -1   2  13          2.85          2.09         0.32 o                         
   0   2  13        110.99        122.89         1.47 o                         
   1   2  13        863.31        855.68         7.56 o                         
   2   2  13        879.80        871.86         7.80 o                         
   3   2  13          0.03          0.77         0.43 o                         
   4   2  13         22.27         26.65         1.30 o                         
   5   2  13         16.64         11.73         0.99 o                         
   6   2  13          7.08          7.03         1.02 o                         
  -8   3  13         45.35         47.49         3.86 o                         
  -7   3  13         44.40         54.78         2.73 o                         
  -6   3  13         12.42         16.83         1.66 o                         
  -5   3  13         32.87         30.45         1.54 o                         
  -4   3  13         42.87         45.92         1.97 o                         
  -3   3  13          1.36          1.19         0.52 o                         
  -2   3  13         40.12         42.26         1.16 o                         
  -1   3  13          9.69          9.74         0.61 o                         
   0   3  13        328.01        328.52         3.18 o                         
   1   3  13        317.58        346.29         4.02 o                         
   2   3  13        123.45        131.40         1.95 o                         
   3   3  13        186.17        190.76         2.58 o                         
   4   3  13         13.72         14.50         0.90 o                         
   5   3  13          0.43          0.82         0.73 o                         
  -8   4  13          4.82          5.91         1.80 o                         
  -7   4  13         30.96         32.62         2.38 o                         
  -6   4  13          0.90          1.12         1.01 o                         
  -5   4  13         14.97         14.32         1.50 o                         
  -4   4  13        518.08        520.57        11.66 o                         
  -3   4  13        210.55        196.15         5.50 o                         
  -2   4  13         80.88         88.72         2.44 o                         
  -1   4  13         15.47         16.89         0.79 o                         
   0   4  13        510.90        502.67         5.36 o                         
   1   4  13        218.15        213.07         3.79 o                         
   2   4  13         33.42         30.25         0.99 o                         
   3   4  13         36.23         28.67         1.07 o                         
   4   4  13          7.68          7.70         0.74 o                         
   5   4  13          6.02          5.53         1.12 o                         
  -7   5  13          9.89          9.05         1.47 o                         
  -6   5  13         74.19         63.20         2.64 o                         
  -5   5  13          3.55          1.71         1.42 o                         
  -4   5  13         96.84         98.60         3.16 o                         
  -3   5  13         97.13         94.84         2.46 o                         
  -2   5  13        883.05        912.32        10.09 o                         
  -1   5  13        654.00        644.95         7.27 o                         
   0   5  13          6.35          5.91         0.60 o                         
   1   5  13          0.33          0.70         0.51 o                         
   2   5  13        129.77        111.68         2.35 o                         
   3   5  13          0.03          0.16         0.59 o                         
   4   5  13         14.18         11.66         0.87 o                         
  -7   6  13          0.06          0.99         1.24 o                         
  -6   6  13         21.05         18.27         1.80 o                         
  -5   6  13         41.69         32.78         2.17 o                         
  -4   6  13         43.72         43.78         2.45 o                         
  -3   6  13         14.72         15.95         1.62 o                         
  -2   6  13        269.82        292.26         4.94 o                         
  -1   6  13          7.21         13.32         1.26 o                         
   0   6  13         34.48         30.22         1.37 o                         
   1   6  13         22.61         23.36         1.16 o                         
   2   6  13          0.19          0.00         0.55 o                         
   3   6  13          6.29          5.82         0.93 o                         
  -6   7  13          1.39          3.08         1.21 o                         
  -5   7  13          0.61          0.00         1.15 o                         
  -4   7  13          2.41          2.01         1.06 o                         
  -3   7  13        394.40        414.56         7.64 o                         
  -2   7  13         48.05         50.42         2.23 o                         
  -1   7  13         67.54         78.48         2.18 o                         
   0   7  13          3.78          2.85         0.69 o                         
   1   7  13         28.43         30.80         2.83 o                         
   2   7  13         45.84         49.34         1.82 o                         
  -5   8  13          0.53          0.76         1.12 o                         
  -4   8  13         48.41         48.86         3.47 o                         
  -3   8  13          0.70          0.16         0.99 o                         
  -2   8  13          2.34          1.93         1.27 o                         
  -1   8  13          0.02          0.00         0.66 o                         
   0   8  13          1.52          1.61         0.90 o                         
   1   8  13          2.31          1.42         1.27 o                         
  -2   9  13          4.65          6.43         2.32 o                         
  -2  -9  14          4.19          6.06         1.14 o                         
  -1  -9  14          0.34          2.93         1.11 o                         
   0  -9  14         11.92          8.59         1.67 o                         
   1  -9  14          5.75         13.24         2.19 o                         
   2  -9  14          0.22          0.82         1.67 o                         
   3  -9  14         28.00         25.03         2.57 o                         
   4  -9  14          7.78          6.75         1.67 o                         
  -3  -8  14          4.79          2.52         1.28 o                         
  -2  -8  14          0.89          1.54         0.85 o                         
  -1  -8  14          0.16          0.00         0.62 o                         
   0  -8  14         45.02         40.06         2.57 o                         
   1  -8  14         15.42         13.62         2.45 o                         
   2  -8  14          1.06          0.00         1.17 o                         
   3  -8  14         10.57          6.96         1.67 o                         
   4  -8  14          7.68          7.98         2.06 o                         
   5  -8  14          8.18          7.72         2.06 o                         
  -4  -7  14          0.91          0.18         0.98 o                         
  -3  -7  14          1.05          0.61         0.98 o                         
  -2  -7  14          6.05          6.49         0.86 o                         
  -1  -7  14          0.77          0.00         0.59 o                         
   0  -7  14         13.79         10.04         1.60 o                         
   1  -7  14         28.28         21.25         1.53 o                         
   2  -7  14          7.30          5.40         1.80 o                         
   3  -7  14          1.53          3.86         1.54 o                         
   4  -7  14          4.98          8.75         1.80 o                         
   5  -7  14          6.20          4.63         1.80 o                         
   6  -7  14          4.21          2.93         2.57 o                         
  -5  -6  14          2.73          1.82         0.78 o                         
  -4  -6  14          5.75          3.45         0.88 o                         
  -3  -6  14          4.11          3.43         0.85 o                         
  -2  -6  14          3.33          2.93         0.64 o                         
  -1  -6  14         27.12         23.97         2.20 o                         
   0  -6  14         48.11         52.35         1.82 o                         
   1  -6  14          0.02          0.41         0.86 o                         
   2  -6  14         30.37         30.12         2.83 o                         
   3  -6  14          0.48          0.77         1.29 o                         
   4  -6  14          6.93          6.81         1.42 o                         
   5  -6  14          0.10          0.30         1.05 o                         
   6  -6  14          4.32          1.64         1.15 o                         
  -6  -5  14          0.87          1.61         2.57 o                         
  -5  -5  14         15.75         19.36         1.12 o                         
  -4  -5  14          0.09          0.74         0.73 o                         
  -3  -5  14          8.96          7.05         1.60 o                         
  -2  -5  14          6.05          2.33         0.62 o                         
  -1  -5  14        167.51        174.77         7.92 o                         
   0  -5  14         12.57         14.36         1.12 o                         
   1  -5  14         14.51          9.18         0.85 o                         
   2  -5  14         80.97         88.14         2.42 o                         
   3  -5  14          2.96          2.73         0.87 o                         
   4  -5  14          0.64          0.00         0.71 o                         
   5  -5  14          1.52          1.74         1.04 o                         
   6  -5  14          3.40          5.56         1.23 o                         
  -6  -4  14          0.09          0.88         1.24 o                         
  -5  -4  14         24.58         22.50         1.75 o                         
  -4  -4  14         21.95         24.08         1.14 o                         
  -3  -4  14         25.36         24.10         1.44 o                         
  -2  -4  14        588.01        569.48         5.43 o                         
  -1  -4  14        542.71        520.47         8.09 o                         
   0  -4  14          0.00          0.00         0.52 o                         
   1  -4  14         76.32         70.09         1.72 o                         
   2  -4  14         22.68         18.09         0.96 o                         
   3  -4  14         19.12         19.38         1.12 o                         
   4  -4  14          0.99          0.47         0.70 o                         
   5  -4  14         20.80         26.08         1.80 o                         
   6  -4  14         13.50         12.58         1.52 o                         
   7  -4  14          2.33          0.00         1.09 o                         
  -7  -3  14         24.96         23.54         1.63 o                         
  -6  -3  14          2.79          3.78         1.01 o                         
  -5  -3  14          1.74          1.88         0.75 o                         
  -4  -3  14         14.64         15.42         1.03 o                         
  -3  -3  14        947.93        950.30         9.11 o                         
  -2  -3  14        262.38        260.24         3.19 o                         
  -1  -3  14          2.06          1.54         0.35 o                         
   0  -3  14          0.14          0.38         0.40 o                         
   1  -3  14         42.10         42.51         1.33 o                         
   2  -3  14          0.38          0.00         0.36 o                         
   3  -3  14        189.94        198.32         2.71 o                         
   4  -3  14         34.66         31.99         1.89 o                         
   5  -3  14          0.11          0.00         0.78 o                         
   6  -3  14          0.03          0.00         0.85 o                         
   7  -3  14          1.04          2.07         1.29 o                         
  -7  -2  14          0.21          0.00         0.80 o                         
  -6  -2  14          0.02          0.00         0.60 o                         
  -5  -2  14         91.74         88.84         3.23 o                         
  -4  -2  14          0.55          0.64         0.47 o                         
  -3  -2  14        352.83        349.56         3.98 o                         
  -2  -2  14         14.04         11.22         0.62 o                         
  -1  -2  14         15.18         18.52         0.74 o                         
   0  -2  14        217.09        228.65         2.21 o                         
   1  -2  14         11.13          8.53         0.73 o                         
   2  -2  14         12.38         11.96         0.83 o                         
   3  -2  14         19.07         19.38         0.91 o                         
   4  -2  14        138.83        139.71         3.13 o                         
   5  -2  14          6.57          7.07         0.80 o                         
   6  -2  14          0.31          0.73         0.74 o                         
   7  -2  14          0.15          1.66         1.32 o                         
  -7  -1  14          8.42         12.20         1.41 o                         
  -6  -1  14          5.53          6.17         0.71 o                         
  -5  -1  14         57.71         54.06         1.43 o                         
  -4  -1  14        250.09        259.82         3.59 o                         
  -3  -1  14         33.62         34.02         1.03 o                         
  -2  -1  14         16.88         16.06         0.64 o                         
  -1  -1  14         12.33          9.24         0.49 o                         
   0  -1  14         31.61         34.05         0.83 o                         
   1  -1  14        406.02        398.15         3.54 o                         
   2  -1  14         37.14         38.30         1.09 o                         
   3  -1  14        148.42        145.74         2.45 o                         
   4  -1  14        142.81        141.68         3.31 o                         
   5  -1  14          5.36          5.07         0.86 o                         
   6  -1  14          7.89          7.85         0.89 o                         
  -7   0  14          3.83          5.74         0.97 o                         
  -6   0  14          0.58          0.93         0.65 o                         
  -5   0  14        177.77        179.57         2.64 o                         
  -4   0  14          2.82          1.86         0.54 o                         
  -3   0  14          4.14          5.14         0.54 o                         
  -2   0  14         83.40         82.11         1.20 o                         
  -1   0  14        798.20        828.86         6.56 o                         
   0   0  14         19.26         18.70         0.75 o                         
   1   0  14        111.47        107.43         1.46 o                         
   2   0  14          5.46          7.48         0.50 o                         
   3   0  14        823.72        822.52         7.75 o                         
   4   0  14         89.04         86.57         2.00 o                         
   5   0  14         54.70         53.62         1.86 o                         
   6   0  14          7.68          7.32         1.51 o                         
  -8   1  14         17.08         22.11         1.96 o                         
  -7   1  14          3.78          2.32         0.81 o                         
  -6   1  14         12.00         10.25         0.95 o                         
  -5   1  14          8.32          7.32         0.83 o                         
  -4   1  14        436.38        426.02         5.20 o                         
  -3   1  14          6.50         10.55         0.72 o                         
  -2   1  14          9.76          7.51         0.40 o                         
  -1   1  14         88.55         96.68         1.77 o                         
   0   1  14          4.89          5.21         0.43 o                         
   1   1  14        325.07        318.84         3.51 o                         
   2   1  14          0.23          1.46         0.43 o                         
   3   1  14          0.01          0.00         0.57 o                         
   4   1  14        100.30         86.04         1.98 o                         
   5   1  14         60.92         56.06         1.92 o                         
   6   1  14          1.36          0.00         0.89 o                         
  -8   2  14         51.56         51.26         3.77 o                         
  -7   2  14          7.87          9.14         1.23 o                         
  -6   2  14          8.96          9.05         1.07 o                         
  -5   2  14         31.43         33.07         1.35 o                         
  -4   2  14          5.21          5.51         0.80 o                         
  -3   2  14         30.51         29.70         1.12 o                         
  -2   2  14         73.37         78.42         1.54 o                         
  -1   2  14         61.49         53.27         1.03 o                         
   0   2  14         61.12         57.13         1.11 o                         
   1   2  14        137.75        134.33         2.11 o                         
   2   2  14        180.13        177.18         2.39 o                         
   3   2  14         93.36         92.70         1.61 o                         
   4   2  14          0.16          0.74         0.61 o                         
   5   2  14         27.84         29.89         1.72 o                         
   6   2  14         18.51         20.21         1.89 o                         
  -7   3  14         10.32         10.01         1.58 o                         
  -6   3  14          3.52          0.84         1.90 o                         
  -5   3  14         28.43         31.86         1.61 o                         
  -4   3  14          2.05          0.56         0.64 o                         
  -3   3  14        224.89        225.06         3.99 o                         
  -2   3  14         48.07         38.87         1.11 o                         
  -1   3  14         24.22         24.23         0.97 o                         
   0   3  14         16.92         19.45         0.92 o                         
   1   3  14          0.92          1.48         0.42 o                         
   2   3  14          0.31          0.00         0.38 o                         
   3   3  14          4.13          2.01         0.52 o                         
   4   3  14         13.60         15.60         1.08 o                         
   5   3  14         18.40         19.49         2.39 o                         
  -7   4  14          0.54          1.50         1.08 o                         
  -6   4  14         58.44         61.10         2.68 o                         
  -5   4  14         90.66         98.30         3.28 o                         
  -4   4  14         63.30         64.97         2.10 o                         
  -3   4  14          2.27          0.00         0.93 o                         
  -2   4  14        279.78        276.32         4.00 o                         
  -1   4  14         60.97         57.95         1.55 o                         
   0   4  14         65.04         75.01         1.61 o                         
   1   4  14          1.24          2.40         0.61 o                         
   2   4  14        134.70        136.36         2.27 o                         
   3   4  14         25.22         21.15         1.05 o                         
   4   4  14          2.47          1.57         0.59 o                         
  -7   5  14          2.38          1.25         1.80 o                         
  -6   5  14         12.14         14.27         1.68 o                         
  -5   5  14          5.55          8.06         1.32 o                         
  -4   5  14        141.03        146.28         4.00 o                         
  -3   5  14        366.87        378.05         6.36 o                         
  -2   5  14         11.65         12.39         1.15 o                         
  -1   5  14        266.67        285.29         4.13 o                         
   0   5  14         29.30         28.37         1.09 o                         
   1   5  14         10.91          7.95         0.83 o                         
   2   5  14         12.08         12.28         0.98 o                         
   3   5  14          5.29          7.10         0.82 o                         
   4   5  14          9.65          8.04         0.91 o                         
  -6   6  14          2.92          0.98         1.02 o                         
  -5   6  14        119.97        114.70         3.61 o                         
  -4   6  14          0.02          0.00         0.83 o                         
  -3   6  14         91.51         86.92         3.11 o                         
  -2   6  14         32.92         40.15         1.59 o                         
  -1   6  14         80.79         84.45         2.21 o                         
   0   6  14          2.17          2.14         0.76 o                         
   1   6  14         14.76         11.24         0.90 o                         
   2   6  14          8.92          7.63         0.99 o                         
   3   6  14          7.04         10.75         1.12 o                         
  -6   7  14         24.49         21.65         2.47 o                         
  -5   7  14          5.10          1.59         1.17 o                         
  -4   7  14          7.18          9.72         1.35 o                         
  -3   7  14         95.74        109.74         3.59 o                         
  -2   7  14          0.25          0.00         0.69 o                         
  -1   7  14          1.10          2.02         0.74 o                         
   0   7  14         24.57         26.09         1.37 o                         
   1   7  14          0.24          2.23         1.02 o                         
   2   7  14          0.03          0.06         0.82 o                         
  -4   8  14          1.13          3.75         1.42 o                         
  -3   8  14         11.69         14.75         1.80 o                         
  -2   8  14          2.10          2.11         2.96 o                         
  -1   8  14          6.23          5.53         1.49 o                         
   0   8  14          0.00          0.00         0.83 o                         
  -1  -9  15         15.59         13.81         1.55 o                         
   0  -9  15          1.66          0.00         0.91 o                         
   1  -9  15          0.09          0.15         1.28 o                         
   2  -9  15          0.00          0.33         1.24 o                         
   3  -9  15         12.99         15.60         2.14 o                         
  -3  -8  15          0.99          0.48         1.24 o                         
  -2  -8  15          0.00          0.00         0.87 o                         
  -1  -8  15         17.66         16.24         1.34 o                         
   0  -8  15          5.72          5.01         0.89 o                         
   1  -8  15         66.48         60.15         3.46 o                         
   2  -8  15          0.54          0.00         1.24 o                         
   3  -8  15          0.00          0.26         1.54 o                         
   4  -8  15          1.08          0.00         1.54 o                         
  -4  -7  15          0.02          0.00         1.24 o                         
  -3  -7  15          2.14          3.81         1.06 o                         
  -2  -7  15          4.80          3.75         0.87 o                         
  -1  -7  15         18.60         23.31         1.56 o                         
   0  -7  15         39.84         41.12         1.73 o                         
   1  -7  15          0.79          2.48         0.91 o                         
   2  -7  15         15.14          9.78         2.06 o                         
   3  -7  15         54.92         60.24         3.86 o                         
   5  -7  15          4.52          3.86         1.80 o                         
  -5  -6  15          0.54          0.00         0.93 o                         
  -4  -6  15          0.18          0.00         0.73 o                         
  -3  -6  15         39.01         38.23         1.67 o                         
  -2  -6  15          9.41          4.81         0.80 o                         
  -1  -6  15          8.65          6.52         1.06 o                         
   0  -6  15          0.05          0.39         0.63 o                         
   1  -6  15         13.38         18.91         1.27 o                         
   2  -6  15          0.15          0.00         1.29 o                         
   3  -6  15        146.03        144.73         5.92 o                         
   4  -6  15         42.97         33.85         2.66 o                         
   5  -6  15          0.01          0.00         1.17 o                         
   6  -6  15          0.45          0.00         1.42 o                         
  -5  -5  15         38.17         42.83         2.04 o                         
  -4  -5  15         41.44         35.07         1.69 o                         
  -3  -5  15         80.55         66.23         2.03 o                         
  -2  -5  15          1.50          0.21         0.70 o                         
  -1  -5  15        467.62        516.48         8.64 o                         
   0  -5  15          3.26          5.92         0.81 o                         
   1  -5  15         85.39         77.80         1.94 o                         
   2  -5  15          3.32          3.80         0.87 o                         
   3  -5  15          2.46          1.25         0.81 o                         
   4  -5  15          1.64          1.93         0.93 o                         
   5  -5  15          1.82          0.22         0.89 o                         
   6  -5  15          0.53          0.96         1.02 o                         
  -6  -4  15          0.80          0.50         1.12 o                         
  -5  -4  15          1.30          2.16         0.68 o                         
  -4  -4  15          4.34          3.99         0.96 o                         
  -3  -4  15         30.31         30.58         1.21 o                         
  -2  -4  15        496.93        451.58         5.64 o                         
  -1  -4  15         14.00         10.25         0.77 o                         
   0  -4  15         95.85         93.77         2.07 o                         
   1  -4  15          3.46          2.10         0.57 o                         
   2  -4  15         44.27         34.58         1.48 o                         
   3  -4  15          0.04          0.00         0.56 o                         
   4  -4  15          0.58          0.00         0.70 o                         
   5  -4  15         18.23         21.56         1.72 o                         
   6  -4  15          0.00          0.59         1.15 o                         
  -6  -3  15         34.53         37.30         2.45 o                         
  -5  -3  15         16.59         23.76         2.08 o                         
  -4  -3  15          0.53          0.70         0.48 o                         
  -3  -3  15        374.00        366.88         4.22 o                         
  -2  -3  15        247.83        252.92         2.87 o                         
  -1  -3  15        271.85        259.27         2.84 o                         
   0  -3  15         26.70         33.05         1.17 o                         
   1  -3  15          3.30          3.96         0.78 o                         
   2  -3  15         27.56         31.70         1.15 o                         
   3  -3  15          2.57          0.71         0.52 o                         
   4  -3  15          2.50          1.21         0.82 o                         
   5  -3  15          4.86          3.56         0.83 o                         
   6  -3  15          2.19          1.26         1.02 o                         
  -7  -2  15         13.83         15.38         1.31 o                         
  -6  -2  15         12.31         12.66         1.32 o                         
  -5  -2  15         30.77         28.27         1.41 o                         
  -4  -2  15         12.43         14.17         0.89 o                         
  -3  -2  15         87.23         85.65         2.17 o                         
  -2  -2  15          4.88          4.89         0.54 o                         
  -1  -2  15        221.04        205.91         2.29 o                         
   0  -2  15        223.52        221.15         2.27 o                         
   1  -2  15        195.02        204.74         2.66 o                         
   2  -2  15         72.24         65.38         1.53 o                         
   3  -2  15         13.15         13.06         0.87 o                         
   4  -2  15        156.81        173.75         4.46 o                         
   5  -2  15         85.37         97.33         2.22 o                         
   6  -2  15          0.35          1.10         0.65 o                         
  -7  -1  15         93.66        115.97         3.50 o                         
  -6  -1  15         51.13         42.50         2.52 o                         
  -5  -1  15         14.58         11.85         0.98 o                         
  -4  -1  15          0.05          0.00         0.49 o                         
  -3  -1  15         96.14         91.71         1.54 o                         
  -2  -1  15        126.58        122.16         1.81 o                         
  -1  -1  15          1.01          1.44         0.31 o                         
   0  -1  15          8.78          7.43         0.58 o                         
   1  -1  15         35.21         36.24         0.96 o                         
   2  -1  15         34.81         30.63         1.07 o                         
   3  -1  15          5.89          6.06         0.72 o                         
   4  -1  15        165.13        173.35         2.97 o                         
   5  -1  15        215.29        213.49         3.46 o                         
   6  -1  15          9.33         11.53         1.26 o                         
  -7   0  15         41.93         47.23         2.15 o                         
  -6   0  15        102.11         90.62         2.24 o                         
  -5   0  15         83.87         85.86         1.94 o                         
  -4   0  15        131.20        129.03         2.40 o                         
  -3   0  15         10.14         10.18         0.73 o                         
  -2   0  15          2.29          2.96         0.69 o                         
  -1   0  15        126.89        127.52         1.70 o                         
   0   0  15         11.37          6.53         0.49 o                         
   1   0  15         28.01         28.46         0.85 o                         
   2   0  15         24.23         25.91         1.03 o                         
   3   0  15        894.97        909.58         8.48 o                         
   4   0  15          0.20          0.00         0.60 o                         
   5   0  15         34.73         34.51         1.51 o                         
   6   0  15          7.93          7.01         1.15 o                         
  -7   1  15         37.81         41.41         1.77 o                         
  -6   1  15         96.93         90.14         2.22 o                         
  -5   1  15         14.40         10.83         1.08 o                         
  -4   1  15        111.96         94.89         1.97 o                         
  -3   1  15         61.65         64.41         1.62 o                         
  -2   1  15         46.00         37.60         0.92 o                         
  -1   1  15         68.39         60.18         1.13 o                         
   0   1  15         48.97         49.55         1.21 o                         
   1   1  15        182.78        166.72         2.38 o                         
   2   1  15        218.53        218.46         2.69 o                         
   3   1  15        285.61        300.90         4.05 o                         
   4   1  15         23.27         22.32         1.26 o                         
   5   1  15          0.26          0.46         0.82 o                         
   6   1  15          8.62         10.43         1.54 o                         
  -7   2  15         41.97         38.03         2.06 o                         
  -6   2  15          3.37          3.38         0.79 o                         
  -5   2  15          0.31          0.16         0.59 o                         
  -4   2  15        207.93        194.07         3.72 o                         
  -3   2  15          0.04          0.17         0.58 o                         
  -2   2  15         11.70          8.91         0.67 o                         
  -1   2  15        193.60        186.53         2.45 o                         
   0   2  15         35.07         35.25         1.14 o                         
   1   2  15        872.32        899.31         8.64 o                         
   2   2  15        223.89        225.11         2.81 o                         
   3   2  15         49.49         49.43         1.36 o                         
   4   2  15         38.92         40.44         1.57 o                         
   5   2  15         12.22         12.92         1.25 o                         
  -7   3  15         27.83         30.63         2.34 o                         
  -6   3  15         22.94         21.95         1.50 o                         
  -5   3  15          0.81          0.95         0.78 o                         
  -4   3  15          0.21          0.19         0.89 o                         
  -3   3  15         68.33         69.43         2.12 o                         
  -2   3  15        104.24         98.50         2.04 o                         
  -1   3  15          0.12          0.00         0.40 o                         
   0   3  15         35.37         33.38         1.50 o                         
   1   3  15         58.70         59.70         1.73 o                         
   2   3  15         24.43         23.69         1.10 o                         
   3   3  15         19.31         19.88         0.92 o                         
   4   3  15          2.40          2.01         0.77 o                         
   5   3  15          6.29          5.93         1.10 o                         
  -7   4  15          0.36          0.00         1.17 o                         
  -6   4  15          9.68         11.25         1.58 o                         
  -5   4  15         78.78         82.24         2.98 o                         
  -4   4  15          1.37          3.85         0.87 o                         
  -3   4  15          2.64          4.76         0.87 o                         
  -2   4  15        129.15        131.08         2.96 o                         
  -1   4  15         47.05         41.10         1.27 o                         
   0   4  15         32.34         30.09         1.21 o                         
   1   4  15          1.20          1.31         0.57 o                         
   2   4  15         86.22         88.84         1.83 o                         
   3   4  15          3.29          1.28         0.68 o                         
   4   4  15         83.03         95.73         2.48 o                         
  -7   5  15          8.54          9.86         1.85 o                         
  -6   5  15         29.91         41.28         2.59 o                         
  -5   5  15          6.75          5.06         1.25 o                         
  -4   5  15          2.27          1.31         0.96 o                         
  -3   5  15        348.42        361.63         5.76 o                         
  -2   5  15        942.85        953.21        12.02 o                         
  -1   5  15         16.62         19.26         1.18 o                         
   0   5  15          9.96         13.73         0.88 o                         
   1   5  15          6.76          9.66         1.30 o                         
   2   5  15         42.14         39.79         1.59 o                         
   3   5  15         19.34         20.14         1.23 o                         
  -6   6  15         45.33         44.41         3.28 o                         
  -5   6  15          0.06          0.00         0.99 o                         
  -4   6  15         57.78         60.74         2.70 o                         
  -3   6  15         96.81         94.60         2.29 o                         
  -2   6  15          5.26          5.40         0.83 o                         
  -1   6  15         75.58         74.68         2.00 o                         
   0   6  15          0.45          0.76         0.62 o                         
   1   6  15         50.62         51.54         1.87 o                         
   2   6  15         48.27         57.11         2.05 o                         
  -5   7  15          0.22          0.13         1.67 o                         
  -4   7  15          5.04          2.51         1.17 o                         
  -3   7  15         10.95          9.07         1.53 o                         
  -2   7  15          7.64         10.88         1.21 o                         
  -1   7  15         16.11         20.16         1.40 o                         
   0   7  15          6.31          6.12         1.07 o                         
   1   7  15          0.02          0.23         1.04 o                         
  -3   8  15          6.37          9.33         1.53 o                         
  -2   8  15          3.21          4.41         1.42 o                         
  -1   8  15          2.24          2.37         1.05 o                         
   0  -9  16          2.94          2.53         1.11 o                         
   1  -9  16          2.91          0.64         1.46 o                         
   2  -9  16         11.45         12.82         4.38 o                         
  -2  -8  16          1.82          2.73         1.28 o                         
  -1  -8  16          0.04          0.00         1.02 o                         
   0  -8  16          6.82          4.87         1.17 o                         
   1  -8  16          8.23          8.97         1.85 o                         
   2  -8  16          1.61          0.00         1.27 o                         
   3  -8  16          3.41          3.09         1.80 o                         
   4  -8  16          0.15          0.51         1.80 o                         
  -3  -7  16          0.05          0.00         0.93 o                         
  -2  -7  16         19.62         16.71         1.51 o                         
  -1  -7  16         19.66         22.59         1.44 o                         
   0  -7  16         81.78         91.11         2.43 o                         
   1  -7  16         24.99         26.26         1.80 o                         
   2  -7  16         26.59         24.45         3.09 o                         
   3  -7  16          2.42          3.09         1.80 o                         
   4  -7  16          0.96          3.35         1.80 o                         
   5  -7  16         15.81         19.56         2.83 o                         
  -4  -6  16          4.46          1.92         1.05 o                         
  -3  -6  16         12.44          7.10         1.34 o                         
  -2  -6  16          1.22          0.00         0.68 o                         
  -1  -6  16         28.29         29.94         2.81 o                         
   0  -6  16          2.70          4.80         0.82 o                         
   1  -6  16         89.57         92.04         2.64 o                         
   2  -6  16          0.02          0.88         0.86 o                         
   3  -6  16          3.82          6.18         2.06 o                         
   4  -6  16          4.02          1.54         1.27 o                         
   5  -6  16          1.31          1.03         1.54 o                         
  -5  -5  16          4.82          5.85         1.20 o                         
  -4  -5  16          3.10          2.86         0.84 o                         
  -3  -5  16         43.81         48.41         1.80 o                         
  -2  -5  16        116.20        121.60         2.67 o                         
  -1  -5  16        273.33        266.60         5.03 o                         
   0  -5  16          1.80          0.48         0.66 o                         
   1  -5  16          1.55          0.83         0.63 o                         
   2  -5  16         14.17         11.26         0.92 o                         
   3  -5  16          1.30          1.01         0.71 o                         
   4  -5  16          4.95          6.40         1.28 o                         
   5  -5  16          7.46          5.85         1.20 o                         
   6  -5  16         10.74         13.85         2.23 o                         
  -6  -4  16          0.11          0.00         1.09 o                         
  -5  -4  16         11.39         12.75         1.09 o                         
  -4  -4  16          1.84          2.34         0.57 o                         
  -3  -4  16         17.83         16.03         0.94 o                         
  -2  -4  16        153.39        138.17         5.02 o                         
  -1  -4  16        155.43        145.14         2.81 o                         
   0  -4  16          1.83          1.82         0.71 o                         
   1  -4  16          0.39          0.42         0.59 o                         
   2  -4  16          0.11          0.00         0.50 o                         
   3  -4  16          0.19          0.00         0.71 o                         
   4  -4  16          0.20          0.05         0.61 o                         
   5  -4  16          1.13          3.64         1.04 o                         
   6  -4  16          8.14         10.28         1.46 o                         
  -6  -3  16         20.78         22.85         2.09 o                         
  -5  -3  16         19.66         23.22         1.62 o                         
  -4  -3  16          5.73          6.66         0.71 o                         
  -3  -3  16         70.43         67.97         2.03 o                         
  -2  -3  16          0.12          0.00         0.43 o                         
  -1  -3  16        283.39        268.35         3.78 o                         
   0  -3  16          1.99          0.48         0.52 o                         
   1  -3  16          0.64          0.46         0.49 o                         
   2  -3  16          1.67          1.69         0.58 o                         
   3  -3  16          9.36          7.56         0.79 o                         
   4  -3  16          1.28          0.30         0.58 o                         
   5  -3  16         32.59         42.38         2.25 o                         
   6  -3  16          1.09          0.31         1.02 o                         
  -6  -2  16          1.38          1.48         1.09 o                         
  -5  -2  16          5.52          5.18         0.91 o                         
  -4  -2  16         61.26         59.69         1.70 o                         
  -3  -2  16          5.34          5.26         0.54 o                         
  -2  -2  16          7.34          7.80         0.80 o                         
  -1  -2  16          0.80          1.48         0.41 o                         
   0  -2  16          3.60          3.95         0.43 o                         
   1  -2  16         48.33         48.64         1.24 o                         
   2  -2  16         30.51         37.54         1.86 o                         
   3  -2  16         33.69         32.94         1.50 o                         
   4  -2  16          5.91          8.72         1.17 o                         
   5  -2  16        110.08        130.50         2.66 o                         
   6  -2  16          0.29          0.05         0.91 o                         
  -7  -1  16          0.80          3.45         1.80 o                         
  -6  -1  16         37.79         46.23         5.38 o                         
  -5  -1  16          1.54          2.11         0.66 o                         
  -4  -1  16         99.01         97.56         3.08 o                         
  -3  -1  16          0.60          0.09         0.33 o                         
  -2  -1  16         14.86         14.44         0.88 o                         
  -1  -1  16        112.43        108.95         1.67 o                         
   0  -1  16          7.86          9.13         0.57 o                         
   1  -1  16          0.84          0.06         0.35 o                         
   2  -1  16         13.24         15.25         0.94 o                         
   3  -1  16        312.62        331.20         4.35 o                         
   4  -1  16         25.93         27.01         1.36 o                         
   5  -1  16          2.28          2.03         0.73 o                         
   6  -1  16          0.90          0.57         0.95 o                         
  -7   0  16         41.20         49.91         2.31 o                         
  -6   0  16         65.56         74.23         2.80 o                         
  -5   0  16         40.62         40.68         1.46 o                         
  -4   0  16         41.35         36.89         1.42 o                         
  -3   0  16         38.30         34.46         1.39 o                         
  -2   0  16         15.76         13.90         0.68 o                         
  -1   0  16         12.48         11.12         0.62 o                         
   0   0  16          0.07          0.00         0.33 o                         
   1   0  16        212.71        202.46         2.54 o                         
   2   0  16         52.45         58.25         1.63 o                         
   3   0  16        149.65        151.31         2.66 o                         
   4   0  16         90.88         96.06         2.42 o                         
   5   0  16          0.58          1.49         0.93 o                         
  -7   1  16         36.98         39.94         2.06 o                         
  -6   1  16          9.45         11.60         1.73 o                         
  -5   1  16         11.03          9.59         1.05 o                         
  -4   1  16          1.51          3.25         0.69 o                         
  -3   1  16         36.88         32.15         1.25 o                         
  -2   1  16        252.47        228.97         3.46 o                         
  -1   1  16        124.40        109.50         1.64 o                         
   0   1  16        108.12         89.85         1.55 o                         
   1   1  16         39.55         39.45         1.07 o                         
   2   1  16          1.68          1.79         0.51 o                         
   3   1  16          1.47          1.13         0.62 o                         
   4   1  16          6.87          5.15         0.84 o                         
   5   1  16          0.47          0.41         0.90 o                         
  -7   2  16         51.66         53.31         2.30 o                         
  -6   2  16          3.63          1.16         0.71 o                         
  -5   2  16         13.04         18.04         1.33 o                         
  -4   2  16        124.87        121.57         4.94 o                         
  -3   2  16         30.65         32.24         1.27 o                         
  -2   2  16         16.57         20.36         1.07 o                         
  -1   2  16        126.31        119.50         5.02 o                         
   0   2  16          8.71          8.08         0.56 o                         
   1   2  16         32.78         33.79         1.16 o                         
   2   2  16          7.10          6.18         0.61 o                         
   3   2  16         63.05         66.15         1.70 o                         
   4   2  16          0.07          0.00         0.55 o                         
   5   2  16         27.34         26.75         2.01 o                         
  -7   3  16         15.80         19.01         2.41 o                         
  -6   3  16         17.76         17.66         1.44 o                         
  -5   3  16         77.28         80.59         2.67 o                         
  -4   3  16          0.29          0.00         0.72 o                         
  -3   3  16         29.46         25.34         1.48 o                         
  -2   3  16        162.63        161.28         2.74 o                         
  -1   3  16          8.40          8.93         0.96 o                         
   0   3  16        138.48        140.60         2.53 o                         
   1   3  16         54.37         51.23         1.53 o                         
   2   3  16        179.40        174.92         2.46 o                         
   3   3  16         36.12         34.10         1.26 o                         
   4   3  16          0.33          0.40         0.74 o                         
  -6   4  16          8.05         10.28         1.53 o                         
  -5   4  16          1.86          2.96         0.87 o                         
  -4   4  16         79.06         71.07         2.30 o                         
  -3   4  16        224.41        217.75         3.61 o                         
  -2   4  16        211.07        229.03         4.76 o                         
  -1   4  16         20.56         24.69         1.11 o                         
   0   4  16         19.26         18.87         1.08 o                         
   1   4  16          0.15          0.51         0.58 o                         
   2   4  16         31.43         31.43         1.23 o                         
   3   4  16          1.29          0.63         0.58 o                         
  -6   5  16          0.07          1.29         3.09 o                         
  -5   5  16         55.27         57.28         2.76 o                         
  -4   5  16          3.89          2.22         0.88 o                         
  -3   5  16         78.73         79.82         2.12 o                         
  -2   5  16         14.46         12.78         1.07 o                         
  -1   5  16         47.62         50.91         1.72 o                         
   0   5  16         39.30         38.21         2.23 o                         
   1   5  16          7.68          6.33         0.81 o                         
   2   5  16          5.76          6.05         0.98 o                         
   3   5  16         23.95         32.62         1.83 o                         
  -5   6  16          2.55          3.48         2.32 o                         
  -4   6  16          4.24          4.33         1.17 o                         
  -3   6  16          2.51          5.91         1.00 o                         
  -2   6  16         40.66         41.17         1.71 o                         
  -1   6  16         23.79         25.42         1.88 o                         
   0   6  16         89.97         97.23         9.14 o                         
   1   6  16          2.31          2.20         0.80 o                         
   2   6  16          1.61          3.60         1.05 o                         
  -4   7  16          0.28          1.51         1.42 o                         
  -3   7  16          0.23          2.11         1.13 o                         
  -2   7  16          0.00          0.07         0.70 o                         
  -1   7  16          6.28          6.23         1.11 o                         
   0   7  16         57.08         61.26         3.22 o                         
  -1  -8  17          0.15          0.00         0.95 o                         
   0  -8  17          5.37          2.61         1.12 o                         
   1  -8  17         15.66         18.13         1.67 o                         
   2  -8  17         17.95         15.51         5.41 o                         
   3  -8  17          1.14          1.54         1.80 o                         
  -3  -7  17          3.87          3.43         1.17 o                         
  -2  -7  17          5.35          6.43         1.80 o                         
  -1  -7  17          0.77          1.62         0.77 o                         
   0  -7  17         31.99         36.48         1.70 o                         
   1  -7  17         16.19         17.99         1.67 o                         
   2  -7  17         36.93         30.37         3.35 o                         
   3  -7  17         14.81         18.02         2.83 o                         
   4  -7  17          2.43          2.83         2.06 o                         
  -4  -6  17          0.01          0.00         1.00 o                         
  -3  -6  17         11.44         14.60         1.45 o                         
  -2  -6  17          0.37          0.00         0.78 o                         
  -1  -6  17         18.41         19.34         1.49 o                         
   0  -6  17          8.05          6.97         1.30 o                         
   1  -6  17          0.00          0.35         0.66 o                         
   2  -6  17         10.74          7.75         1.28 o                         
   3  -6  17          0.14          0.00         1.29 o                         
   4  -6  17          0.09          1.16         1.27 o                         
   5  -6  17         12.42         13.89         2.19 o                         
  -5  -5  17          0.36          0.38         0.91 o                         
  -4  -5  17          0.01          0.05         0.66 o                         
  -3  -5  17         70.10         78.18         2.22 o                         
  -2  -5  17        131.55        127.79         4.02 o                         
  -1  -5  17         38.69         32.71         1.52 o                         
   0  -5  17          9.82          9.69         1.05 o                         
   1  -5  17         33.87         39.35         2.06 o                         
   2  -5  17          3.91          2.25         0.72 o                         
   3  -5  17          6.93          4.82         0.95 o                         
   4  -5  17         24.40         27.04         2.52 o                         
   5  -5  17          1.79          3.05         1.14 o                         
  -5  -4  17          2.76          3.90         0.85 o                         
  -4  -4  17          0.02          0.60         0.49 o                         
  -3  -4  17          0.37          0.63         0.56 o                         
  -2  -4  17         27.51         24.78         3.35 o                         
  -1  -4  17         79.19         83.55         2.82 o                         
   0  -4  17          0.01          0.00         0.67 o                         
   1  -4  17         11.65          8.81         0.85 o                         
   2  -4  17          4.04          3.63         0.67 o                         
   3  -4  17          2.69          2.15         0.64 o                         
   4  -4  17         10.48          9.51         1.01 o                         
   5  -4  17          0.13          0.65         1.02 o                         
  -6  -3  17          0.35          0.49         1.09 o                         
  -5  -3  17         22.35         22.59         1.65 o                         
  -4  -3  17         11.78         10.74         0.73 o                         
  -3  -3  17          8.07          5.12         0.64 o                         
  -2  -3  17          1.18          0.19         0.44 o                         
  -1  -3  17        348.21        312.84         4.56 o                         
   0  -3  17         19.98         18.62         1.06 o                         
   1  -3  17         34.79         40.89         1.44 o                         
   2  -3  17          2.61          4.61         0.88 o                         
   3  -3  17         19.58         14.79         0.99 o                         
   4  -3  17         16.28         18.23         1.17 o                         
   5  -3  17         42.48         43.40         1.65 o                         
  -6  -2  17          2.26          4.89         1.36 o                         
  -5  -2  17         24.45         23.24         1.65 o                         
  -4  -2  17         87.84         89.10         1.98 o                         
  -3  -2  17          9.02          9.85         0.62 o                         
  -2  -2  17          3.28          3.17         0.63 o                         
  -1  -2  17        102.97        105.65         2.42 o                         
   0  -2  17          8.99         13.63         0.83 o                         
   1  -2  17         17.10         17.86         0.96 o                         
   2  -2  17         13.74         15.88         1.03 o                         
   3  -2  17         78.02         82.78         3.09 o                         
   4  -2  17        104.74         99.81         3.01 o                         
   5  -2  17         79.07         73.00         2.04 o                         
  -6  -1  17          1.40          1.30         0.82 o                         
  -5  -1  17          1.97          2.73         0.77 o                         
  -4  -1  17         52.95         51.47         1.79 o                         
  -3  -1  17          3.45          3.67         0.52 o                         
  -2  -1  17         28.99         27.38         0.96 o                         
  -1  -1  17         10.33          9.32         0.64 o                         
   0  -1  17        135.87        130.88         1.83 o                         
   1  -1  17        139.82        141.07         2.53 o                         
   2  -1  17          6.85          8.60         0.88 o                         
   3  -1  17        185.89        178.75         3.51 o                         
   4  -1  17          2.63          2.09         0.69 o                         
   5  -1  17         33.14         36.87         2.53 o                         
  -6   0  17         89.53         98.52         3.54 o                         
  -5   0  17         60.43         54.84         1.80 o                         
  -4   0  17         14.14          8.99         0.92 o                         
  -3   0  17         58.03         53.42         1.53 o                         
  -2   0  17         56.50         52.70         1.21 o                         
  -1   0  17         95.75         96.71         1.68 o                         
   0   0  17        198.25        191.97         2.46 o                         
   1   0  17         99.81        110.00         1.78 o                         
   2   0  17        231.42        228.09         3.56 o                         
   3   0  17          4.87          5.47         0.78 o                         
   4   0  17         17.65         15.49         1.16 o                         
   5   0  17         12.12         16.15         2.90 o                         
  -7   1  17         68.31         75.79         2.66 o                         
  -6   1  17          0.01          0.00         0.81 o                         
  -5   1  17         13.40         11.68         1.56 o                         
  -4   1  17         22.76         24.96         1.67 o                         
  -3   1  17         46.17         41.84         1.27 o                         
  -2   1  17         73.23         58.43         1.55 o                         
  -1   1  17        194.08        198.81         2.63 o                         
   0   1  17          0.03          0.00         0.43 o                         
   1   1  17         29.34         28.17         0.99 o                         
   2   1  17          0.06          0.00         0.47 o                         
   3   1  17         17.05         17.24         1.50 o                         
   4   1  17         31.85         38.19         1.80 o                         
   5   1  17          2.32          2.83         1.21 o                         
  -6   2  17         18.79         18.86         1.50 o                         
  -5   2  17         16.65         16.89         1.45 o                         
  -4   2  17         22.02         24.56         1.51 o                         
  -3   2  17         38.72         30.21         1.13 o                         
  -2   2  17          2.75          4.06         0.56 o                         
  -1   2  17          0.01          0.00         0.59 o                         
   0   2  17          1.95          1.05         0.43 o                         
   1   2  17         18.48         21.60         0.91 o                         
   2   2  17         71.73         60.84         1.43 o                         
   3   2  17         80.32         81.64         2.02 o                         
   4   2  17         14.58         14.64         1.25 o                         
  -6   3  17          7.80          6.26         1.10 o                         
  -5   3  17          9.16          8.89         1.14 o                         
  -4   3  17         67.79         77.01         2.37 o                         
  -3   3  17         59.31         61.45         1.85 o                         
  -2   3  17         13.35         15.93         0.90 o                         
  -1   3  17        121.53        111.59         2.41 o                         
   0   3  17        253.28        248.60         4.09 o                         
   1   3  17         17.77         18.56         0.96 o                         
   2   3  17          3.65          4.49         0.74 o                         
   3   3  17         46.96         48.50         1.45 o                         
   4   3  17         17.43         16.65         1.61 o                         
  -6   4  17         10.92         13.96         2.23 o                         
  -5   4  17         61.49         72.60         2.40 o                         
  -4   4  17          4.97          5.99         1.04 o                         
  -3   4  17        114.59        125.55         3.90 o                         
  -2   4  17         26.55         30.16         1.94 o                         
  -1   4  17          1.89          1.96         0.57 o                         
   0   4  17          9.86         10.05         0.93 o                         
   1   4  17         37.23         36.66         1.47 o                         
   2   4  17         20.76         20.59         1.28 o                         
   3   4  17          2.29          1.72         0.77 o                         
  -5   5  17         30.30         27.16         2.20 o                         
  -4   5  17         17.17         19.37         1.51 o                         
  -3   5  17          2.93          0.39         1.08 o                         
  -2   5  17         44.26         46.14         1.76 o                         
  -1   5  17         11.27         11.38         1.21 o                         
   0   5  17          9.67         12.69         1.05 o                         
   1   5  17          4.89          5.28         0.96 o                         
   2   5  17         13.82         18.28         1.46 o                         
  -5   6  17         14.02         17.03         2.35 o                         
  -4   6  17          6.37          8.30         1.47 o                         
  -3   6  17          1.54          1.89         0.85 o                         
  -2   6  17        185.00        196.50         3.56 o                         
  -1   6  17        149.34        164.85         3.75 o                         
   0   6  17         12.70         13.41         1.79 o                         
   1   6  17         23.39         28.51         1.87 o                         
  -3   7  17          3.73          4.85         1.79 o                         
  -2   7  17          4.60          7.20         1.43 o                         
   0  -8  18         15.25         13.64         1.58 o                         
   1  -8  18          8.51          9.37         2.04 o                         
   2  -8  18          1.75          1.80         1.61 o                         
  -2  -7  18          0.83          1.29         1.54 o                         
  -1  -7  18          2.71          2.90         1.12 o                         
   0  -7  18         36.86         39.94         2.25 o                         
   1  -7  18         41.35         40.14         1.81 o                         
   2  -7  18          0.86          2.32         1.80 o                         
   3  -7  18          0.77          2.06         1.80 o                         
  -3  -6  18         35.27         37.94         2.11 o                         
  -2  -6  18         53.56         42.69         3.35 o                         
  -1  -6  18          0.39          1.43         0.96 o                         
   0  -6  18         48.47         47.86         1.89 o                         
   1  -6  18         13.30         15.76         1.29 o                         
   2  -6  18          1.79          1.26         0.78 o                         
   3  -6  18         12.52         13.38         2.57 o                         
   4  -6  18          3.88          1.29         1.80 o                         
  -4  -5  18         43.60         37.95         2.95 o                         
  -3  -5  18         18.61         11.11         1.13 o                         
  -2  -5  18        108.10        102.56         2.82 o                         
  -1  -5  18          0.14          0.50         0.78 o                         
   0  -5  18          1.74          0.87         0.81 o                         
   1  -5  18          0.24          0.00         0.56 o                         
   2  -5  18         13.25         14.14         1.18 o                         
   3  -5  18          0.11          0.00         0.83 o                         
   4  -5  18          9.37         15.44         2.16 o                         
   5  -5  18          0.01          0.00         1.42 o                         
  -5  -4  18         10.89          9.99         1.08 o                         
  -4  -4  18          4.45          5.92         0.88 o                         
  -3  -4  18         43.49         52.96         1.53 o                         
  -2  -4  18         27.63         25.27         1.53 o                         
  -1  -4  18          7.11          5.24         0.93 o                         
   0  -4  18          4.14          3.39         0.81 o                         
   1  -4  18          0.04          0.00         0.63 o                         
   2  -4  18          0.61          0.22         0.55 o                         
   3  -4  18         24.03         24.18         1.75 o                         
   4  -4  18          1.95          0.00         0.61 o                         
   5  -4  18          1.11          0.81         0.81 o                         
  -5  -3  18         22.72         28.17         4.12 o                         
  -4  -3  18          2.66          3.13         0.66 o                         
  -3  -3  18          0.21          0.00         0.43 o                         
  -2  -3  18          1.59          3.44         0.67 o                         
  -1  -3  18          0.04          0.56         0.59 o                         
   0  -3  18        146.80        137.03         2.76 o                         
   1  -3  18         88.94         90.68         2.38 o                         
   2  -3  18          3.33          1.41         0.69 o                         
   3  -3  18         13.17         10.66         0.93 o                         
   4  -3  18         36.00         42.70         2.36 o                         
   5  -3  18         32.29         36.41         1.89 o                         
  -6  -2  18          0.01          0.00         0.92 o                         
  -5  -2  18         39.26         35.81         4.25 o                         
  -4  -2  18         65.24         69.25         2.03 o                         
  -3  -2  18          5.66          6.63         0.66 o                         
  -2  -2  18          2.70          1.81         0.45 o                         
  -1  -2  18          2.96          1.88         0.46 o                         
   0  -2  18         35.80         34.33         1.42 o                         
   1  -2  18         23.34         22.36         1.20 o                         
   2  -2  18         75.52         78.58         1.90 o                         
   3  -2  18         11.64         11.61         0.98 o                         
   4  -2  18        218.34        221.16         3.60 o                         
   5  -2  18          3.41          2.62         0.91 o                         
  -6  -1  18          3.29          3.01         1.09 o                         
  -5  -1  18         19.92         16.90         1.48 o                         
  -4  -1  18          8.93          9.18         0.93 o                         
  -3  -1  18         47.78         51.02         1.45 o                         
  -2  -1  18         38.72         39.94         1.08 o                         
  -1  -1  18          1.13          1.05         0.46 o                         
   0  -1  18        226.07        209.87         2.97 o                         
   1  -1  18          2.46          2.81         0.65 o                         
   2  -1  18         14.07         14.35         1.05 o                         
   3  -1  18          0.86          0.50         0.71 o                         
   4  -1  18         16.83         16.76         1.35 o                         
   5  -1  18          7.15          6.71         1.21 o                         
  -6   0  18          2.35          3.14         1.42 o                         
  -5   0  18         19.74         17.07         1.21 o                         
  -4   0  18         35.76         33.12         2.38 o                         
  -3   0  18          0.66          1.14         0.56 o                         
  -2   0  18          5.53          4.06         0.50 o                         
  -1   0  18          0.13          0.96         0.66 o                         
   0   0  18        145.34        160.85         2.38 o                         
   1   0  18         47.37         52.15         1.38 o                         
   2   0  18         55.67         63.30         1.82 o                         
   3   0  18          0.91          0.00         0.53 o                         
   4   0  18         18.85         22.10         1.72 o                         
  -6   1  18         36.24         33.65         3.75 o                         
  -5   1  18          0.14          0.02         1.34 o                         
  -4   1  18        138.69        134.87         2.61 o                         
  -3   1  18        128.60        128.32         2.48 o                         
  -2   1  18          0.26          0.00         0.46 o                         
  -1   1  18          9.78         10.77         0.74 o                         
   0   1  18         62.94         65.36         1.43 o                         
   1   1  18         32.86         40.51         1.33 o                         
   2   1  18          6.89          6.60         0.71 o                         
   3   1  18         10.12         10.47         1.15 o                         
   4   1  18          1.09          1.33         0.83 o                         
  -6   2  18          4.77          2.76         1.23 o                         
  -5   2  18         41.47         45.36         2.09 o                         
  -4   2  18         35.14         32.37         1.74 o                         
  -3   2  18          2.17          2.16         0.54 o                         
  -2   2  18          0.10          0.95         0.83 o                         
  -1   2  18         67.37         58.58         1.75 o                         
   0   2  18         78.95         77.95         1.76 o                         
   1   2  18          3.20          0.20         0.46 o                         
   2   2  18          3.16          5.71         0.89 o                         
   3   2  18         34.23         35.27         1.53 o                         
   4   2  18         28.30         30.72         1.94 o                         
  -6   3  18          4.95          4.45         1.80 o                         
  -5   3  18         22.73         26.94         1.75 o                         
  -4   3  18          3.36          2.73         0.94 o                         
  -3   3  18         71.54         75.94         2.09 o                         
  -2   3  18         47.29         49.12         1.40 o                         
  -1   3  18         42.29         40.59         1.56 o                         
   0   3  18         48.23         47.67         2.42 o                         
   1   3  18          0.11          0.00         0.44 o                         
   2   3  18         54.22         49.46         1.47 o                         
   3   3  18          4.28          3.89         0.74 o                         
  -5   4  18         93.74        101.89         3.23 o                         
  -4   4  18        154.17        147.07         3.50 o                         
  -3   4  18        113.72        116.58         3.08 o                         
  -2   4  18         23.03         21.50         1.40 o                         
  -1   4  18        126.51        123.55         3.23 o                         
   0   4  18          0.30          0.54         0.59 o                         
   1   4  18          3.85          2.68         0.74 o                         
   2   4  18         23.25         29.65         1.72 o                         
  -5   5  18          2.09          2.96         1.64 o                         
  -4   5  18          3.23          3.25         0.83 o                         
  -3   5  18         26.49         35.17         1.95 o                         
  -2   5  18         92.67         89.29         2.47 o
[truncated: 24,220 more chars]
